# Supplementary material for: Mass-Spectrometry-Based Lipidomics Discriminates Specific Changes in Lipid Classes in Healthy and Dyslipidemic Adults
Source: Metabolites. 2023 Feb 3;13(2):222. doi: 10.3390/metabo13020222 (PMC9964724; doi:10.3390/metabo13020222)
Supplement: Supplementary file 1 [file metabolites-13-00222-s001.zip]

Archive with 7 entries (7 files):
- Additional file 5.png
- Additional file 4.png
- Additional file 1.xlsx
- Additional file 6.xlsx
- Additional file 7.xlsx
- Additional file 3.xlsx
- Additional file 2.xlsx
