# Supplementary material for: Mass-Spectrometry-Based Lipidomics Discriminates Specific Changes in Lipid Classes in Healthy and Dyslipidemic Adults
Source: Metabolites. 2023 Feb 3;13(2):222. doi: 10.3390/metabo13020222 (PMC9964724; doi:10.3390/metabo13020222)
Supplement: Supplementary file 1 [file metabolites-13-00222-s001.zip › Additional file 1.xlsx]

## Sheet: meta
sample	group	sex	age	TG	TC	HDL	LDL	VLDL
AM_21	G1	F	47	166	188	62	93	33
AM_212	G3	M	39	157	256	60	173	23			n	128
AM_233	G3	F	76	190	231	51	142	38			Sex
AM_228	G3	M	60	263	231	43	135	53			F	60
AM_231	G3	F	38	166	222	47	130	45			M	68
AM_235	G2	M	48	149	208	40	127	41			Age
AM_226	G1	M	77	154	129	37	63	29			min	18
AM_229	G3	F	37	160	211	62	117	32			mean	47.9922
AM_227	G1	F	38	197	189	62	89	38			median	43
AM_221	G1	F	74	220	183	57	86	40			max	87
AM_214	G1	M	59	271	170	38	82	50
AM_219	G1	F	42	214	217	63	111	43
AM_238	G1	M	40	265	189	53	84	52
AM_217	G3	F	40	172	197	52	107	34
AM_237	G1	M	54	430	185	31	66	88
AM_234	G3	M	36	260	236	67	117	52
AM_30	G2	M	43	144	216	52	135	29
AM_32	G3	M	40	220	229	38	147	44
AM_187	G2	F	60	68	253	85	154	14
AM_189	G3	F	59	170	225	40	151	34
AM_37	G1	M	40	213	169	58	68	43
AM_213	G4	F	28	115	163	53	87	23
AM_41	G2	M	84	124	233	59	149	25
AM_153	G4	F	40	82	167	77	74	16
AM_43	G2	M	18	148	191	44	117	30
AM_155	G4	F	41	128	188	69	93	26
AM_45	G3	M	45	244	303	48	206	49
AM_157	G4	F	43	51	167	90	67	10
AM_52	G2	M	45	94	226	67	140	19
AM_159	G1	F	65	179	181	50	95	36
AM_54	G3	M	43	353	239	50	131	58
AM_161	G4	F	68	149	185	75	80	30
AM_56	G3	M	38	171	223	53	136	34
AM_164	G4	F	84	85	157	54	86	17
AM_58	G3	M	65	339	221	57	111	53
AM_166	G4	F	27	42	146	81	57	8
AM_60	G4	M	66	124	171	58	88	25
AM_168	G4	F	60	126	182	75	82	25
AM_62	G2	M	31	81	197	62	119	16
AM_170	G4	F	40	107	182	71	90	21
AM_64	G4	M	34	82	162	52	94	16
AM_172	G3	F	23	216	234	67	124	43
AM_49	G4	M	37	74	190	72	103	15
AM_132	G2	F	41	81	199	74	109	16
AM_47	G2	M	37	141	224	74	122	28
AM_134	G3	F	82	155	198	78	89	31
AM_67	G1	M	68	201	161	58	63	40
AM_136	G3	F	43	253	229	46	132	51
AM_138	G2	F	66	111	193	74	97	22
AM_140	G4	F	34	72	182	55	113	14
AM_142	G3	F	35	171	194	61	99	34
AM_144	G1	F	28	197	189	86	64	39
AM_77	G3	M	51	153	233	49	153	31
AM_147	G1	F	27	167	178	59	86	33
AM_79	G3	M	41	242	247	48	151	48
AM_81	G2	M	35	55	217	84	122	11
AM_151	G4	F	26	117	190	62	105	23
AM_104	G4	F	18	124	172	80	67	25
AM_86	G1	M	61	212	189	54	93	42
AM_88	G4	M	59	79	165	47	102	16
AM_90	G4	M	18	85	117	43	57	17
AM_97	G2	F	44	106	237	72	144	21
AM_120	G3	M	38	287	203	45	110	48
AM_100	G2	F	27	131	221	98	97	26
AM_122	G4	M	80	65	171	50	108	13
AM_102	G2	F	43	120	206	59	123	24
AM_124	G1	M	60	176	170	54	81	35
AM_106	G3	F	67	177	264	71	158	35
AM_126	G2	M	69	123	191	52	114	25
AM_110	G2	F	46	98	191	84	87	20
AM_109	G4	M	41	117	117	58	214	23
AM_115	G4	F	30	44	127	81	37	9
AM_107	G4	M	26	106	165	39	105	21
AM_128	G3	M	47	173	218	46	137	35
AM_70	G4	F	60	129	190	77	87	26
AM_131	G2	M	40	116	229	43	163	23
AM_72	G4	F	68	66	155	73	69	13
AM_133	G4	M	37	92	181	49	114	18
AM_74	G1	F	52	169	159	48	77	34
AM_135	G2	M	33	56	208	67	130	11
AM_76	G2	F	31	98	205	56	129	20
AM_137	G1	M	75	212	153	45	66	42
AM_80	G2	F	79	82	221	79	126	16
AM_139	G4	M	20	88	161	58	85	18
AM_78	G4	F	21	37	134	65	62	7
AM_141	G3	M	87	153	241	68	142	31
AM_143	G2	M	54	90	245	56	171	18
AM_85	G3	F	23	258	224	76	97	51
AM_145	G3	M	54	181	244	35	173	36
AM_87	G3	F	41	304	274	53	166	55
AM_148	G3	M	60	200	234	49	145	40
AM_150	G2	M	34	143	224	35	160	29
AM_152	G4	M	18	72	168	52	102	114
AM_154	G3	M	41	178	231	37	158	36
AM_169	G4	M	69	103	175	64	90	21
AM_25	G4	F	41	62	186	71	103	12
AM_190	G4	M	68	94	189	39	131	19
AM_27	G1	F	49	281	170	42	67	61
AM_188	G4	M	75	88	175	49	108	18
AM_29	G3	F	83	172	247	59	154	34
AM_186	G1	M	25	209	170	40	88	42
AM_184	G3	M	40	176	234	44	155	35
AM_33	G2	F	41	91	224	60	146	18
AM_182	G2	M	77	90	208	66	124	18
AM_36	G3	F	48	181	297	62	199	36
AM_180	G2	M	68	102	193	46	127	20
AM_38	G2	F	59	132	196	53	117	26
AM_177	G1	M	38	158	179	48	100	31
AM_40	G2	F	44	75	225	70	170	15
AM_175	G1	M	34	166	170	57	80	33
AM_42	G4	F	40	67	161	58	90	13
AM_173	G2	M	57	103	202	52	129	21
AM_44	G2	F	45	140	212	52	132	28
AM_171	G2	M	36	101	231	54	157	20
AM_192	G2	M	85	92	204	71	115	18
AM_195	G1	M	63	193	163	51	93	19
AM_8	G2	F	53	74	196	69	112	15
AM_10	G2	F	58	91	219	63	138	18
AM_199	G3	M	59	167	212	52	128	33
AM_12	G2	F	48	75	223	78	130	15
AM_201	G3	M	38	321	248	46	150	52
AM_14	G1	F	49	170	174	50	90	34
AM_203	G2	M	27	138	256	78	150	28
AM_16	G3	F	27	161	218	54	136	28
AM_205	G2	M	66	133	301	82	192	27
AM_19	G3	F	32	220	234	50	140	44
AM_207	G3	M	64	310	217	49	106	62
AM_209	G3	M	49	189	233	50	145	38

## Sheet: Sheet1
phen	neg	pos
AM_10	AM_10	AM_10	AM_10
AM_100	AM_100	AM_100	AM_100
AM_102	AM_102	AM_102	AM_102
AM_104	AM_104	AM_104	AM_104
AM_106	AM_106	AM_106	AM_106
AM_107	AM_107	AM_107	AM_107
AM_109	AM_109	AM_109	AM_109
AM_110	AM_110	AM_110	AM_110
AM_115	AM_115	AM_115	AM_115
AM_12	AM_12	AM_12	AM_12
AM_120	AM_120	AM_120	AM_120
AM_122	AM_122	AM_122	AM_122
AM_124	AM_124	AM_124	AM_124
AM_126	AM_126	AM_126	AM_126
AM_128	AM_128	AM_128	AM_128
AM_131	AM_131	AM_131	AM_131
AM_132	AM_132	AM_132	AM_132
AM_133	AM_133	AM_133	AM_133
AM_134	AM_134	AM_134	AM_134
AM_135	AM_135	AM_135	AM_135
AM_136	AM_136	AM_136	AM_136
AM_137	AM_137	AM_137	AM_137
AM_138	AM_138	AM_138	AM_138
AM_139	AM_139	AM_139	AM_139
AM_14	AM_14	AM_14	AM_14
AM_140	AM_140	AM_140	AM_140
AM_141	AM_141	AM_141	AM_141
AM_142	AM_142	AM_142	AM_142
AM_143	AM_143	AM_143	AM_143
AM_144	AM_144	AM_144	AM_144
AM_145	AM_145	AM_145	AM_145
AM_147	AM_147	AM_147	AM_147
AM_148	AM_148	AM_148	AM_148
AM_150	AM_150	AM_150	AM_150
AM_151	AM_151	AM_151	AM_151
AM_152	AM_152	AM_152	AM_152
AM_153	AM_153	AM_153	AM_153
AM_154	AM_154	AM_154	AM_154
AM_155	AM_155	AM_155	AM_155
AM_157	AM_157	AM_157	AM_157
AM_159	AM_159	AM_159	AM_159
AM_16	AM_16	AM_16	AM_16
AM_161	AM_161	AM_161	AM_161
AM_164	AM_164	AM_164	AM_164
AM_166	AM_166	AM_166	AM_166
AM_168	AM_168	AM_168	AM_168
AM_169	AM_169	AM_169	AM_169
AM_170	AM_170	AM_170	AM_170
AM_171	AM_171	AM_171	AM_171
AM_172	AM_172	AM_172	AM_172
AM_173	AM_173	AM_173	AM_173
AM_175	AM_175	AM_175	AM_175
AM_177	AM_177	AM_177	AM_177
AM_180	AM_180	AM_180	AM_180
AM_182	AM_182	AM_182	AM_182
AM_184	AM_184	AM_184	AM_184
AM_186	AM_186	AM_186	AM_186
AM_187	AM_187	AM_187	AM_187
AM_188	AM_188	AM_188	AM_188
AM_189	AM_189	AM_189	AM_189
AM_19	AM_19	AM_19	AM_19
AM_190	AM_190	AM_190	AM_190
AM_192	AM_192	AM_192	AM_192
AM_195	AM_195	AM_195	AM_195
AM_199	AM_199	AM_199	AM_199
AM_201	AM_201	AM_201	AM_201
AM_203	AM_203	AM_203	AM_203
AM_205	AM_205	AM_205	AM_205
AM_207	AM_207	AM_207	AM_207
AM_209	AM_209	AM_209	AM_209
AM_21	AM_21	AM_21	AM_21
AM_212	AM_212	AM_212	AM_212
AM_213	AM_213	AM_213	AM_213
AM_214	AM_214	AM_214	AM_214
AM_217	AM_217	AM_217	AM_217
AM_219	AM_219	AM_219	AM_219
AM_221	AM_221	AM_221	AM_221
AM_226	AM_226	AM_226	AM_226
AM_227	AM_227	AM_227	AM_227
AM_228	AM_228	AM_228	AM_228
AM_229	AM_229	AM_229	AM_229
AM_23			no
AM_230			no
AM_231	AM_231	AM_231	AM_231
AM_233	AM_233	AM_233	AM_233
AM_234	AM_234	AM_234	AM_234
AM_235	AM_235	AM_235	AM_235
AM_237	AM_237	AM_237	AM_237
AM_238	AM_238	AM_238	AM_238
AM_25	AM_25	AM_25	AM_25
AM_27	AM_27	AM_27	AM_27
AM_29	AM_29	AM_29	AM_29
AM_30	AM_30	AM_30	AM_30
AM_32	AM_32	AM_32	AM_32
AM_33	AM_33	AM_33	AM_33
AM_36	AM_36	AM_36	AM_36
AM_37	AM_37	AM_37	AM_37
AM_38	AM_38	AM_38	AM_38
AM_40	AM_40	AM_40	AM_40
AM_41	AM_41	AM_41	AM_41
AM_42	AM_42	AM_42	AM_42
AM_43	AM_43	AM_43	AM_43
AM_44	AM_44	AM_44	AM_44
AM_45	AM_45	AM_45	AM_45
AM_47	AM_47	AM_47	AM_47
AM_49	AM_49	AM_49	AM_49
AM_52	AM_52	AM_52	AM_52
AM_54	AM_54	AM_54	AM_54
AM_56	AM_56	AM_56	AM_56
AM_58	AM_58	AM_58	AM_58
AM_60	AM_60	AM_60	AM_60
AM_62	AM_62	AM_62	AM_62
AM_64	AM_64	AM_64	AM_64
AM_67	AM_67	AM_67	AM_67
AM_70	AM_70	AM_70	AM_70
AM_72	AM_72	AM_72	AM_72
AM_74	AM_74	AM_74	AM_74
AM_76	AM_76	AM_76	AM_76
AM_77	AM_77	AM_77	AM_77
AM_78	AM_78	AM_78	AM_78
AM_79	AM_79	AM_79	AM_79
AM_8	AM_8	AM_8	AM_8
AM_80	AM_80	AM_80	AM_80
AM_81	AM_81	AM_81	AM_81
AM_84			no
AM_85	AM_85	AM_85	AM_85
AM_86	AM_86	AM_86	AM_86
AM_87	AM_87	AM_87	AM_87
AM_88	AM_88	AM_88	AM_88
AM_90	AM_90	AM_90	AM_90
AM_97	AM_97	AM_97	AM_97
