# Supplementary material for: Mass-Spectrometry-Based Lipidomics Discriminates Specific Changes in Lipid Classes in Healthy and Dyslipidemic Adults
Source: Metabolites. 2023 Feb 3;13(2):222. doi: 10.3390/metabo13020222 (PMC9964724; doi:10.3390/metabo13020222)
Supplement: Supplementary file 1 [file metabolites-13-00222-s001.zip › Additional file 6.xlsx]

## Sheet: TAG
Feature	Annotation	TG	AveExpr	t	P.Value	adj.P.Val	B	Compound ID	Adducts	Formula	Score	Fragmentation Score	Mass Error (ppm)	Isotope Similarity	Theoretical Isotope Distribution	Description	Neutral mass (Da)	m/z	Charge	Retention time (min)
0.03_638.4053m/z	PS 25:0	-0.0041914	-2.0178e-15	-2.7935	0.0059719	0.043895	-4.8077	LipidBlast068587	M+H	C31H60NO10P	37.9	1.21	4.0203	93.1964	100 - 35 - 7.99 - 1.37 - 0.192	PS 25:0		638.405	1	0.0251833
0.70_495.3337n	PC 16:0	0.012092	3.0556e-15	3.1782	0.0018375	0.02088	-3.7229	LipidBlast036845	M+K, 2M+H, M+H-H2O, M+H+Na, M+H	C24H50NO7P	44.2	30	2.4894	93.8491	100 - 27.2 - 4.99 - 0.687	PC 16:0e	495.334	496.341	1	0.701033
2.33_747.5641m/z	SM 34:1;O2	-0.016213	4.7683e-15	-5.2057	7.3667e-07	0.00050737	3.8205	LipidBlast475652 / LipidBlast475995 / LipidBlast476200 / LipidBlast475720 / LipidBlast475447 / LipidBlast476268 / LipidBlast475379 / LipidBlast475105 / LipidBlast476474 / LipidBlast475173 / LipidBlast476542	M+FA-H	C39H79N2O6P	58.3	98.3	-2.3507	96.1772	100 - 44 - 10.7 - 1.87 - 0.258	SM d34:1		747.564	1	2.32567
2.33_766.5372m/z	PE 38:4	0.0080722	1.271e-15	3.2119	0.0016628	0.023014	-3.5747	LipidBlast467251	M-H	C43H78NO8P	37.7	3	-2.58563	88.4611	100 - 48.1 - 12.9 - 2.52 - 0.392	PE 38:4		766.537	1	2.3333
2.33_826.5580m/z	PC 36:4	0.01184	-3.9964e-16	3.5154	0.00060534	0.013275	-2.629	LipidBlast462201	M+FA-H	C44H80NO8P	44.8	80.2	-3.01619	47.2813	100 - 49.2 - 13.5 - 2.67 - 0.42	PC 36:4		826.558	1	2.3333
2.55_835.5318m/z	PI 34:1	0.011435	1.8257e-15	2.9967	0.0032706	0.033523	-4.2011	LipidBlast470747	M-H	C43H81O13P	37.7	2.72	-2.92551	89.1981	100 - 47.9 - 13.9 - 3 - 0.525	PI 34:1		835.532	1	2.55365
2.56_885.5479m/z	PI 38:4	0.018204	2.7783e-16	5.0277	1.6141e-06	0.00050737	3.0572	LipidBlast471033	M-H	C47H83O13P	38.9	1.52	-2.19228	95.4163	100 - 52.3 - 16.1 - 3.64 - 0.665 - 0.103	PI 38:4		885.548	1	2.56128
2.57_734.5702m/z	PEth 35:1	-0.0094426	3.5823e-15	-3.494	0.00064389	0.01114	-2.7428	LipidBlast061860	M+NH4	C40H77O8P	38.1	0.0179	1.02736	91.9069	100 - 44.5 - 11.3 - 2.09 - 0.311	PEtOH 35:1		734.57	1	2.56737
2.67_801.6098m/z	SM 38:2;O2	-0.0090443	-1.3786e-15	-3.7449	0.00027027	0.008827	-1.8674	LipidBlast476278 / LipidBlast476757 / LipidBlast476210 / LipidBlast475663 / LipidBlast476346 / LipidBlast477441 / LipidBlast476073 / LipidBlast475799 / LipidBlast477715 / LipidBlast475731 / LipidBlast475526 / LipidBlast475252 / LipidBlast477168 / LipidBlast477373 / LipidBlast476825 / LipidBlast476893 / LipidBlast476005 / LipidBlast476620 / LipidBlast477305 / LipidBlast477647 / LipidBlast476552 / …	M+FA-H	C43H85N2O6P	57.5	99.9	-3.92782	92.324	100 - 48.4 - 12.7 - 2.37 - 0.349	SM d38:2		801.61	1	2.66697
2.68_853.6400m/z	SM 42:4;O2	-0.0089303	-1.461e-15	-3.4628	0.00072474	0.014623	-2.7982	LipidBlast475264 / LipidBlast476905 / LipidBlast476700 / LipidBlast477247 / LipidBlast476153 / LipidBlast476358 / LipidBlast475332 / LipidBlast475606 / LipidBlast476426 / LipidBlast476973 / LipidBlast475811 / LipidBlast475879 / LipidBlast477452 / LipidBlast477794 / LipidBlast477520	M+FA-H	C47H89N2O6P	32.9	7.59	-4.97505	62.8129	100 - 52.8 - 14.9 - 2.96 - 0.462	SM d42:4		853.64	1	2.68223
2.74_766.5376m/z	PE 38:4	0.015776	5.1379e-16	4.3307	2.9483e-05	0.0022341	0.24839	LipidBlast467251	M-H	C43H78NO8P	40.1	13.6	-2.12746	89.5372	100 - 48.1 - 12.9 - 2.52 - 0.392	PE 38:4		766.538	1	2.73573
2.78_774.5420m/z	PE 40:7	-0.010594	1.7033e-16	-3.2659	0.0013958	0.02051	-3.4117	LipidBlast414155	M-H	C45H78NO7P	40.6	18.2	-2.98859	88.1775	100 - 50.2 - 13.8 - 2.7 - 0.419	PE 40:7e		774.542	1	2.78157
2.82_720.5891m/z	PC 32:0	-0.014885	2.7998e-15	-6.2503	4.9973e-09	1.5733e-06	8.6503	LipidBlast036870 / LipidBlast036984 / LipidBlast037163	M+H	C40H82NO7P	35.7	4.21	-1.43384	75.8201	100 - 44.8 - 11.3 - 2.04 - 0.296	PC 32:0e		720.589	1	2.81765
3.47_638.5728m/z	Cer 38:1;O2	0.0077792	2.0004e-16	3.5651	0.00050998	0.012023	-2.4675	LipidBlast368970 / LipidBlast368903 / LipidBlast368836 / LipidBlast369037	M+FA-H	C38H75NO3	51.7	80.1	-0.137549	78.4775	100 - 42.4 - 9.4 - 1.44 - 0.171	Cer-NDS d38:1		638.573	1	3.46538
3.50_664.5877m/z	Cer 40:2;O2	0.0074103	2.4113e-16	3.0066	0.0031731	0.032882	-4.1732	LipidBlast368908	M+FA-H	C40H77NO3	44.8	47.4	-1.43388	78.3182	100 - 44.6 - 10.3 - 1.65 - 0.204	Cer-NDS d40:2		664.588	1	3.50357
3.76_678.6035m/z	Cer 41:2;O2	0.0074045	-6.6955e-16	3.1847	0.0018149	0.023014	-3.6561	LipidBlast368977	M+FA-H	C41H79NO3	51.8	82.4	-1.16036	77.8032	100 - 45.7 - 10.8 - 1.77 - 0.222	Cer-NDS d41:2		678.603	1	3.76217
3.95_692.6179m/z	Cer 42:2;O2	0.011641	-1.8366e-15	3.2806	0.0013306	0.020114	-3.3671	LipidBlast369046	M+FA-H	C42H81NO3	52.6	82.8	-2.99474	83.7489	100 - 46.8 - 11.3 - 1.89 - 0.242	Cer-NDS d42:2		692.618	1	3.952
4.01_666.6029m/z	Cer 40:1;O2	0.0095789	-1.4709e-15	3.4951	0.00064897	0.013909	-2.6945	LipidBlast369041 / LipidBlast368974	M+FA-H	C40H79NO3	52.7	82.6	-2.0287	83.163	100 - 44.7 - 10.4 - 1.66 - 0.204	Cer-NDS d40:1		666.603	1	4.00545
5.37_774.6727n	TAG 46:2	0.013619	-1.2621e-15	5.1602	8.6112e-07	0.00013556	3.6101	LipidBlast121573	M+NH4, M+Na	C49H90O6	46.8	50.7	-1.33148	84.97	100 - 54.3 - 15.7 - 3.18 - 0.505	TAG 46:2	774.673	797.659	1	5.36632
5.58_776.6897n	TAG 46:1	0.010714	1.4179e-16	3.9439	0.00012818	0.0045685	-1.2147	LipidBlast120298	M+NH4, M+Na	C49H92O6	46.3	52.7	0.341881	79.2422	100 - 54.3 - 15.7 - 3.18 - 0.505	TAG 46:1	776.69	799.678	1	5.57852
5.59_802.7060n	TAG 48:2	0.013441	-7.1021e-16	4.1019	7.0418e-05	0.0032444	-0.64301	LipidBlast129196	M+Na, M+K, M+NH4	C51H94O6	45.9	48.4	1.15297	82.3493	100 - 56.5 - 16.9 - 3.53 - 0.577	TAG 48:2	802.706	825.695	1	5.58613
5.68_764.6887n	TAG 45:0	-0.009618	1.3729e-15	-5.3092	4.4062e-07	9.0803e-05	4.2628	LipidBlast117593	M+NH4, M+Na	C48H92O6	48.8	56.7	-0.919512	88.4669	100 - 53.2 - 15.1 - 3.02 - 0.473	TAG 45:0	764.689	787.677	1	5.67758
5.79_830.7374n	TAG 50:2	0.014418	1.7065e-16	4.6468	7.9157e-06	0.00093455	1.4585	LipidBlast129206	M+Na, M+K, M+NH4	C53H98O6	47	44.8	1.22913	91.9254	100 - 58.7 - 18.1 - 3.91 - 0.657	TAG 50:2	830.737	853.727	1	5.7907
5.91_862.7861m/z	TAG 51:2	-0.0070558	-1.6143e-15	-3.0829	0.0024853	0.024745	-4.0028	LipidBlast129437	M+NH4	C54H100O6	42.2	22.5	0.377856	88.996	100 - 59.8 - 18.8 - 4.11 - 0.7	TAG 51:2		862.786	1	5.90502
6.02_858.7692n	TAG 52:2	0.011624	-1.3257e-15	4.2935	3.3341e-05	0.0019085	0.073354	LipidBlast129571	M+NH4, M+Na	C55H102O6	49.3	55.7	1.77346	93.1853	100 - 60.9 - 19.4 - 4.32 - 0.746 - 0.106	TAG 52:2	858.769	881.759	1	6.01813
6.25_886.7993n	TAG 54:2	0.010242	2.6732e-15	4.106	6.9327e-05	0.0032444	-0.62809	LipidBlast129583	M+NH4, M+Na	C57H106O6	41	21.2	0.438793	84.2593	100 - 63.1 - 20.8 - 4.76 - 0.843 - 0.123	TAG 54:2	886.799	909.789	1	6.25318
6.26_860.7828n	TAG 52:1	0.0072114	-4.8414e-15	2.8262	0.005426	0.041164	-4.7203	LipidBlast129539	M+Na, M+K, M+NH4	C55H104O6	47.9	56	-0.590451	84.0539	100 - 60.9 - 19.5 - 4.32 - 0.747 - 0.106	TAG 52:1	860.783	883.772	1	6.26082
6.27_834.7655n	TAG 50:0	0.0098122	7.9594e-16	3.7721	0.0002413	0.0061081	-1.816	LipidBlast129163	M+NH4, M+Na	C53H102O6	43.2	43.6	-2.59058	75.6593	100 - 58.7 - 18.2 - 3.92 - 0.659	TAG 50:0	834.765	857.754	1	6.26843

## Sheet: TC
Feature	TC	AveExpr	t	P.Value	adj.P.Val	B	Compound ID	Adducts	Formula	Score	Fragmentation Score	Mass Error (ppm)	Isotope Similarity	Theoretical Isotope Distribution	Description	Neutral mass (Da)	m/z	Charge	Retention time (min)
3.43_857.6733m/z	0.026287	1.6209e-16	3.513	0.0006106	0.047983	-1.9352	LipidBlast475126 / LipidBlast475194 / LipidBlast475262 / LipidBlast475468 / LipidBlast475536 / LipidBlast475673 / LipidBlast475741 / LipidBlast475809 / LipidBlast476015 / LipidBlast476083	M+FA-H	C47H93N2O6P	58.3	99.9	-2.46529	94.4543	100 - 52.9 - 14.9 - 2.97 - 0.463	SM d42:2		857.673	1	3.43485
3.75_845.6731m/z	0.023018	-4.7648e-16	3.6957	0.0003223	0.047983	-1.3329	LipidBlast475123 / LipidBlast475191 / LipidBlast475396 / LipidBlast475464 / LipidBlast475670 / LipidBlast475738 / LipidBlast475943 / LipidBlast476011 / LipidBlast476217 / LipidBlast476285 / LipidBlast476490 / LipidBlast476558 / LipidBlast476764 / LipidBlast476832 / LipidBlast477037 / LipidBlast477105 / LipidBlast477311 / LipidBlast477379	M+FA-H	C46H93N2O6P	57	99.8	-2.81821	88.4062	100 - 51.8 - 14.4 - 2.81 - 0.433	SM d41:1		845.673	1	3.75448

## Sheet: HDL-C
Feature	Annotation	HDL	AveExpr	t	P.Value	adj.P.Val	B	Compound ID	Adducts	Formula	Score	Fragmentation Score	Mass Error (ppm)	Isotope Similarity	Theoretical Isotope Distribution	Description	Neutral mass (Da)	m/z	Charge	Retention time (min)
2.04_848.5460m/z	PC 38:7	0.060532	-6.6483e-16	4.8884	2.9521e-06	0.0010136	4.0221	LipidBlast461881	M+FA-H	C46H78NO8P	49.5	62.3	1.54727	87.0959	100 - 51.3 - 14.5 - 2.96 - 0.478	PC 38:7		848.546	1	2.0366
2.52_786.5633m/z	PC 34:3	0.093525	1.2885e-15	4.9296	2.4725e-06	0.0010136	4.1922	LipidBlast411227 / LipidBlast411287	M+FA-H	C42H80NO7P	45.9	64.4	-2.8888	68.3719	100 - 47 - 12.2 - 2.29 - 0.341	PC 34:3e		786.563	1	2.52307
2.84_866.6248m/z	PC 40:5	0.053614	-9.6836e-16	4.0441	8.9648e-05	0.020145	0.76939	LipidBlast411663 / LipidBlast411723 / LipidBlast411427 / LipidBlast411543 / LipidBlast411603 / LipidBlast411783 / LipidBlast411843	M+FA-H	C48H88NO7P	44.9	58.5	-3.99446	70.7173	100 - 53.6 - 15.5 - 3.18 - 0.515	PC 40:5e		866.625	1	2.8427
2.86_790.5978m/z	PC 34:1	0.053241	-1.5309e-15	3.8719	0.00017044	0.024372	0.16345	LipidBlast411285	M+FA-H	C42H84NO7P	47	50.6	1.37233	86.1923	100 - 47 - 12.2 - 2.29 - 0.342	PC 34:1e		790.598	1	2.85795

## Sheet: LDL-C
Feature	Annotation	LDL	AveExpr	t	P.Value	adj.P.Val	B	Compound ID	Adducts	Formula	Score	Fragmentation Score	Mass Error (ppm)	Isotope Similarity	Theoretical Isotope Distribution	Description	Neutral mass (Da)	m/z	Charge	Retention time (min)
1.74_774.5633m/z	TAG 46:11	0.016335	-1.6105e-15	4.1953	4.908e-05	0.046356	0.46044	LipidBlast116300	M+NH4	C49H72O6	34.8	12	-4.56362	67.1931	100 - 54.1 - 15.6 - 3.15 - 0.498	TAG 46:11		774.563	1	1.74027
2.48_761.5795m/z	SM 35:1;O2	0.01754	1.162e-16	3.2718	0.0013697	0.043093	-2.7467	LipidBlast475108 / LipidBlast475176 / LipidBlast475381 / LipidBlast475449 / LipidBlast475655 / LipidBlast475723 / LipidBlast475928 / LipidBlast475996 / LipidBlast476271 / LipidBlast476476 / LipidBlast476544 / LipidBlast476750 / LipidBlast476818	M+FA-H	C40H81N2O6P	52	99.9	-2.65257	63.0474	100 - 45.2 - 11.2 - 1.99 - 0.279	SM d35:1		761.58	1	2.48487
2.65_775.5947m/z	SM 36:1;O2	0.028082	-3.4854e-16	4.0599	8.4433e-05	0.010216	-0.1153	LipidBlast475110 / LipidBlast475452 / LipidBlast475178	M+FA-H	C41H83N2O6P	57.1	99.8	-3.22695	89.2696	100 - 46.3 - 11.7 - 2.11 - 0.301	SM d36:1		775.595	1	2.65168
2.91_750.5440m/z	PE 38:5	0.031731	1.7197e-15	3.5863	0.00047387	0.025703	-1.7519	LipidBlast413790	M-H	C43H78NO7P	57.1	94	-0.379343	92.0663	100 - 48 - 12.7 - 2.42 - 0.365	PE 38:5e		750.544	1	2.91023
3.43_857.6733m/z	SM 42:2;O2	0.037775	1.6209e-16	4.9983	1.837e-06	0.0014448	3.5723	LipidBlast476083 / LipidBlast475809 / LipidBlast476015 / LipidBlast475126 / LipidBlast475741 / LipidBlast475673 / LipidBlast475468 / LipidBlast475536 / LipidBlast475194 / LipidBlast475262	M+FA-H	C47H93N2O6P	58.3	99.9	-2.46529	94.4543	100 - 52.9 - 14.9 - 2.97 - 0.463	SM d42:2		857.673	1	3.43485
3.47_690.6029m/z	Cer 42:3;O2	0.024544	-1.8612e-16	3.2657	0.0013972	0.043093	-2.7652	LipidBlast384027 / LipidBlast384368 / LipidBlast384436 / LipidBlast384504 / LipidBlast384710 / LipidBlast384778 / LipidBlast384846 / LipidBlast384914 / LipidBlast385051 / LipidBlast385119	M+FA-H	C42H79NO3	51	74.6	-2.08066	82.7338	100 - 46.8 - 11.3 - 1.88 - 0.241	Cer-NS d42:3		690.603	1	3.46538
3.47_831.6576m/z	SM 40:1;O2	0.02496	-2.4376e-16	3.4908	0.00065897	0.032174	-2.0622	LipidBlast475120 / LipidBlast475188 / LipidBlast475394 / LipidBlast475462 / LipidBlast475667 / LipidBlast475735 / LipidBlast475941 / LipidBlast476009	M+FA-H	C45H91N2O6P	58.1	99.8	-2.62204	93.8489	100 - 50.7 - 13.8 - 2.66 - 0.403	SM d40:1		831.658	1	3.47302
3.75_845.6731m/z	SM 41:1;O2	0.022928	-4.7648e-16	3.475	0.00069544	0.032174	-2.1127	LipidBlast475943 / LipidBlast475738 / LipidBlast476011 / LipidBlast475123 / LipidBlast475191 / LipidBlast475396 / LipidBlast475464 / LipidBlast475670 / LipidBlast476217 / LipidBlast476285 / LipidBlast476490 / LipidBlast476558 / LipidBlast476764 / LipidBlast477311 / LipidBlast477379 / LipidBlast476832 / LipidBlast477037 / LipidBlast477105	M+FA-H	C46H93N2O6P	57	99.8	-2.81821	88.4062	100 - 51.8 - 14.4 - 2.81 - 0.433	SM d41:1		845.673	1	3.75448
4.03_859.6888m/z	SM 42:1;O2	0.030691	-2.1211e-15	3.8954	0.00015634	0.015512	-0.70219	LipidBlast476014 / LipidBlast475946 / LipidBlast475399 / LipidBlast475467 / LipidBlast475672 / LipidBlast475740 / LipidBlast475125 / LipidBlast475193	M+FA-H	C47H95N2O6P	57.1	99.8	-2.71893	88.7205	100 - 52.9 - 14.9 - 2.97 - 0.464	SM d42:1		859.689	1	4.02838
