# Supplementary material for: Mass-Spectrometry-Based Lipidomics Discriminates Specific Changes in Lipid Classes in Healthy and Dyslipidemic Adults
Source: Metabolites. 2023 Feb 3;13(2):222. doi: 10.3390/metabo13020222 (PMC9964724; doi:10.3390/metabo13020222)
Supplement: Supplementary file 1 [file metabolites-13-00222-s001.zip › Additional file 7.xlsx]

## Sheet: TAG_neg
	TG	AveExpr	t	P.Value	adj.P.Val	B
2.33_747.5641m/z	-0.016213	4.7683e-15	-5.2057	7.3667e-07	0.00050737	3.8205
2.57_954.5421n	0.011969	-1.8465e-15	5.0849	1.2566e-06	0.00050737	3.3007
2.56_885.5479m/z	0.018204	2.7783e-16	5.0277	1.6141e-06	0.00050737	3.0572
2.33_1450.1244m/z	-0.016392	1.0872e-15	-4.9235	2.535e-06	0.00059763	2.6188
2.31_805.5300m/z	-0.0090981	-5.0432e-16	-4.8226	3.9041e-06	0.00062211	2.2
2.33_687.5431m/z	-0.012532	7.7862e-16	-4.8194	3.9583e-06	0.00062211	2.1867
1.41_627.4397m/z	0.0087791	7.0629e-16	4.6843	6.9906e-06	0.00094173	1.6361
2.31_815.5526m/z	-0.0094107	2.7879e-15	-4.6423	8.3268e-06	0.00098152	1.467
2.57_1021.5220m/z	0.0070804	1.5676e-15	4.5902	1.0328e-05	0.0010821	1.2589
2.26_1068.6677m/z	-0.008443	-2.5414e-16	-4.4589	1.7649e-05	0.0016643	0.74212
2.57_1015.5142m/z	0.006303	1.812e-15	4.3422	2.8172e-05	0.0022341	0.2921
2.74_766.5376m/z	0.015776	5.1379e-16	4.3307	2.9483e-05	0.0022341	0.24839
2.52_974.5645m/z	-0.0069163	1.1756e-15	-4.3197	3.0798e-05	0.0022341	0.20644
2.20_1271.7446m/z	-0.0097053	-1.214e-15	-4.2748	3.6767e-05	0.0022996	0.036301
2.80_788.5791m/z	-0.0098419	1.1248e-15	-4.2653	3.8171e-05	0.0022996	0.00034341
3.28_783.6269m/z	-0.0093436	7.1346e-16	-4.2597	3.9017e-05	0.0022996	-0.020704
1.41_837.6749m/z	0.010044	6.8381e-16	4.1288	6.4857e-05	0.0035976	-0.50773
0.74_947.6096m/z	0.0095421	6.8684e-16	3.9921	0.00010901	0.0055094	-1.0039
1.07_548.2976m/z	0.0076867	-7.0842e-16	3.9872	0.00011101	0.0055094	-1.0212
4.01_656.5746m/z	0.0091831	-1.1186e-15	3.9205	0.00014237	0.0067129	-1.2584
2.30_906.6126m/z	-0.010786	6.7492e-16	-3.9065	0.00014995	0.0067337	-1.3078
9.29_170.8329m/z	0.0070949	2.7604e-16	3.8716	0.00017055	0.0071924	-1.4302
2.67_741.5904m/z	-0.0069685	6.3475e-16	-3.8639	0.00017542	0.0071924	-1.457
0.29_707.8487n	-0.0068322	-4.8152e-16	-3.831	0.00019792	0.0077765	-1.5717
0.66_820.5148m/z	0.0082885	1.8807e-15	3.7801	0.00023804	0.0087372	-1.7469
1.41_417.2099m/z	0.0066494	7.3473e-16	3.7768	0.0002409	0.0087372	-1.7583
2.44_689.5580m/z	-0.0073541	-1.752e-16	-3.7589	0.00025698	0.008827	-1.8195
2.67_801.6098m/z	-0.0090443	-1.3786e-15	-3.7449	0.00027027	0.008827	-1.8674
2.74_887.5628m/z	0.013532	-2.0424e-15	3.7376	0.00027741	0.008827	-1.8921
0.29_621.8510n	-0.0083788	1.2659e-16	-3.7332	0.00028186	0.008827	-1.9072
1.10_280.2402n	0.0097154	-6.325e-17	3.7251	0.00029018	0.008827	-1.9347
2.52_726.5428m/z	-0.007649	-6.3995e-16	-3.6957	0.00032225	0.0092658	-2.034
2.30_857.5168m/z	0.013106	2.2825e-15	3.6905	0.00032826	0.0092658	-2.0515
1.47_282.2558n	0.011088	1.006e-15	3.6856	0.00033408	0.0092658	-2.0681
4.16_694.6353m/z	0.010452	2.0437e-17	3.6764	0.00034508	0.0092973	-2.0987
0.66_1085.6766m/z	0.009008	-5.0882e-16	3.6334	0.00040175	0.010289	-2.2425
3.95_682.5902m/z	0.011468	-2.1642e-16	3.632	0.00040372	0.010289	-2.2471
3.43_1045.6052m/z	-0.0057382	3.7364e-16	-3.6069	0.00044083	0.01094	-2.3301
1.11_675.4417m/z	0.0077697	5.3364e-16	3.5975	0.00045562	0.011017	-2.3612
3.47_638.5728m/z	0.0077792	2.0004e-16	3.5651	0.00050998	0.012023	-2.4675
2.98_1014.7049m/z	-0.006326	8.9826e-16	-3.5545	0.00052908	0.012169	-2.5022
0.75_452.2779m/z	0.0092082	6.6794e-16	3.5186	0.00059877	0.013275	-2.6187
2.33_826.5580m/z	0.01184	-3.9964e-16	3.5154	0.00060534	0.013275	-2.629
4.01_666.6029m/z	0.0095789	-1.4709e-15	3.4951	0.00064897	0.013909	-2.6945
1.76_735.5789m/z	0.0099658	-5.1192e-15	3.4731	0.00069978	0.014623	-2.7653
2.68_853.6400m/z	-0.0089303	-1.461e-15	-3.4628	0.00072474	0.014623	-2.7982
1.46_653.4654m/z	0.0064229	7.4506e-16	3.4611	0.00072885	0.014623	-2.8036
2.72_966.5625m/z	-0.0064183	1.0248e-15	-3.4181	0.00084285	0.0163	-2.9399
2.30_951.5265m/z	-0.0059277	-8.5866e-16	-3.4167	0.00084697	0.0163	-2.9445
2.30_974.6011m/z	-0.0066954	4.0935e-16	-3.4044	0.00088285	0.016614	-2.9834
2.23_1151.7039m/z	-0.007194	8.1315e-17	-3.3989	0.00089926	0.016614	-3.0007
0.57_528.3079m/z	0.010528	1.7761e-15	3.3881	0.00093244	0.016614	-3.0346
2.48_904.5647m/z	-0.0059547	7.085e-16	-3.3876	0.00093379	0.016614	-3.036
3.72_652.5891m/z	0.0076054	-4.3796e-16	3.3509	0.0010553	0.018113	-3.1505
2.73_1028.5363m/z	-0.0063119	-7.443e-17	-3.3506	0.0010564	0.018113	-3.1515
9.61_180.9214m/z	-0.0079241	-9.1837e-16	-3.3285	0.0011365	0.019138	-3.2198
2.42_938.5340m/z	-0.0072123	-7.7523e-16	-3.3192	0.001172	0.019368	-3.2486
2.41_932.5182m/z	-0.0053767	-1.7346e-15	-3.3143	0.0011912	0.019368	-3.2638
0.29_553.8646n	-0.0071369	5.9981e-16	-3.2964	0.0012635	0.020114	-3.3188
0.29_775.8354n	-0.006053	-8.2863e-16	-3.2894	0.0012928	0.020114	-3.3402
3.95_692.6179m/z	0.011641	-1.8366e-15	3.2806	0.0013306	0.020114	-3.3671
1.11_441.2075m/z	0.0067406	-8.0776e-16	3.2776	0.0013437	0.020114	-3.3763
3.43_999.6159m/z	-0.0054874	1.6071e-16	-3.2776	0.0013438	0.020114	-3.3763
2.78_774.5420m/z	-0.010594	1.7033e-16	-3.2659	0.0013958	0.02051	-3.4117
0.29_400.9088m/z	-0.0070556	2.3413e-16	-3.262	0.0014137	0.02051	-3.4236
3.05_981.6023m/z	-0.0050553	1.364e-15	-3.2538	0.0014523	0.02075	-3.4487
2.07_787.5206m/z	0.0074659	-1.8219e-15	3.2453	0.0014928	0.021011	-3.4743
2.33_766.5372m/z	0.0080722	1.271e-15	3.2119	0.0016628	0.023014	-3.5747
2.42_1006.5247m/z	-0.0058415	1.0304e-15	-3.2047	0.0017019	0.023014	-3.5963
2.04_719.5826m/z	0.0082294	-1.8347e-15	3.2017	0.0017187	0.023014	-3.6055
2.21_794.5082m/z	-0.0081332	-1.2837e-16	-3.1964	0.0017478	0.023014	-3.6211
3.76_678.6035m/z	0.0074045	-6.6955e-16	3.1847	0.0018149	0.023014	-3.6561
2.72_950.5417m/z	-0.0050812	-5.1234e-16	-3.1813	0.0018347	0.023014	-3.6662
0.80_464.3149m/z	-0.0062208	6.5158e-16	-3.1804	0.0018397	0.023014	-3.6687
1.41_656.4359m/z	0.0050228	8.7685e-16	3.175	0.0018719	0.023014	-3.6848
0.78_478.2936m/z	0.0081039	8.2069e-16	3.1709	0.0018966	0.023014	-3.697
2.24_729.6135m/z	0.0067437	-6.2956e-15	3.1702	0.0019009	0.023014	-3.6991
3.43_1078.6243n	-0.0056729	1.2119e-16	-3.1698	0.0019036	0.023014	-3.7004
2.62_794.5583m/z	0.0075165	3.4235e-15	3.1533	0.0020063	0.023695	-3.7492
4.30_680.6188m/z	0.008532	-1.2861e-16	3.1526	0.0020102	0.023695	-3.751
0.29_332.9215m/z	-0.0072704	6.6537e-16	-3.1421	0.0020785	0.023978	-3.782
2.30_925.5060m/z	0.0070561	-3.0165e-16	3.1411	0.0020851	0.023978	-3.7849
2.52_907.5878n	-0.0062967	-3.6066e-16	-3.1212	0.0022207	0.025231	-3.8434
0.71_530.3017m/z	0.0056172	-3.0385e-16	3.1165	0.0022541	0.025304	-3.8572
3.02_1059.6198m/z	-0.0053557	-5.6068e-16	-3.0954	0.0024082	0.026605	-3.9184
1.41_386.1982n	0.0045459	4.578e-17	3.093	0.0024264	0.026605	-3.9254
0.80_525.3427n	-0.0076413	6.4437e-16	-3.0821	0.0025109	0.027215	-3.9571
2.33_826.8434m/z	0.0093898	-8.9677e-16	3.0538	0.0027424	0.029387	-4.0386
3.02_991.6315m/z	-0.0061918	1.3366e-15	-3.0283	0.0029683	0.031451	-4.1117
0.71_480.3091m/z	0.0079958	2.8931e-15	3.0236	0.0030113	0.031551	-4.1249
3.50_664.5877m/z	0.0074103	2.4113e-16	3.0066	0.0031731	0.032882	-4.1732
2.55_835.5318m/z	0.011435	1.8257e-15	2.9967	0.0032706	0.033523	-4.2011
2.19_586.3355n	0.011702	-1.4284e-17	2.9745	0.0035008	0.034821	-4.2637
3.02_923.6439m/z	-0.0078308	2.0709e-15	-2.9738	0.0035079	0.034821	-4.2656
1.47_679.4691m/z	0.0067315	9.3659e-16	2.9738	0.0035079	0.034821	-4.2656
0.29_248.9600m/z	-0.0046551	-2.1263e-15	-2.9695	0.0035542	0.034913	-4.2776
3.14_609.5574m/z	0.0059818	-4.433e-16	2.9417	0.0038666	0.03759	-4.3551
0.71_1035.6610m/z	0.010622	-4.3142e-15	2.936	0.0039342	0.037857	-4.371
0.71_532.3000m/z	0.0043438	-2.0599e-15	2.9269	0.0040434	0.038515	-4.3961
9.86_206.9723m/z	0.0052118	3.8581e-15	2.9079	0.0042811	0.040371	-4.4485
0.97_599.3201m/z	0.0045498	-1.5229e-15	2.892	0.0044907	0.041928	-4.4924
0.39_449.1733m/z	0.0075033	5.0463e-16	2.8682	0.0048201	0.044264	-4.5572
0.75_973.6263m/z	0.0069895	-3.6829e-16	2.8672	0.0048348	0.044264	-4.56
3.72_922.6894m/z	-0.0069914	-6.013e-16	-2.8551	0.0050109	0.045436	-4.5927
3.02_1076.5974n	-0.0048849	-3.4661e-17	-2.8363	0.0052971	0.047573	-4.6434
1.69_533.2173m/z	0.0050823	4.3938e-16	2.8206	0.0055474	0.048871	-4.6856
1.41_813.5952m/z	0.0066672	-1.0794e-15	2.8199	0.0055591	0.048871	-4.6875
2.45_828.8594m/z	0.0086803	1.1493e-16	2.8175	0.0055971	0.048871	-4.6937
1.47_350.2440n	0.0054886	1.0788e-16	2.8108	0.0057095	0.049395	-4.7118
4.03_917.6511m/z	-0.0060605	2.5376e-16	-2.7979	0.0059273	0.050262	-4.746
0.64_580.3212m/z	0.0047978	7.1733e-16	2.7954	0.005971	0.050262	-4.7527
2.52_786.5633m/z	-0.0095213	1.2885e-15	-2.7936	0.0060027	0.050262	-4.7575
2.79_857.6115n	0.011993	2.5577e-15	2.7895	0.0060742	0.050262	-4.7683
0.38_574.0381m/z	-0.0057157	-5.0836e-16	-2.7894	0.0060762	0.050262	-4.7686
2.65_775.5947m/z	-0.0092872	-3.4854e-16	-2.7787	0.0062684	0.051401	-4.7969
2.60_778.5598m/z	-0.0066735	-4.9548e-16	-2.7552	0.0067091	0.054375	-4.8587
2.50_1179.7365m/z	-0.0057653	2.6658e-17	-2.7533	0.0067465	0.054375	-4.8638
0.28_537.8814n	-0.0050529	-1.2044e-15	-2.7412	0.0069865	0.055086	-4.8956
2.46_958.5323m/z	0.0044668	1.1594e-15	2.7403	0.0070032	0.055086	-4.8977
3.06_1033.6053m/z	-0.0043446	2.356e-16	-2.7376	0.0070586	0.055086	-4.9049
2.42_1000.5067m/z	-0.0057432	-1.8507e-16	-2.7371	0.0070683	0.055086	-4.9061
1.72_613.4013m/z	0.0039653	-1.4727e-15	2.7292	0.0072302	0.055886	-4.9267
2.74_1034.5521m/z	-0.0045154	1.7263e-15	-2.7232	0.0073551	0.056389	-4.9422
2.41_870.5458m/z	-0.0059089	-5.5027e-16	-2.7158	0.0075129	0.057134	-4.9615
0.57_588.3300m/z	0.0091998	1.6128e-15	2.7109	0.007619	0.057478	-4.9742
1.46_398.2352n	0.0053766	4.9369e-16	2.6959	0.0079506	0.059503	-5.0128
1.69_479.2243m/z	0.0056175	2.2397e-16	2.6576	0.0088606	0.065791	-5.1108
1.69_444.2544n	0.0098217	8.0545e-16	2.654	0.0089484	0.065925	-5.1197
0.71_540.3302m/z	0.0081572	7.7157e-16	2.6448	0.0091842	0.067137	-5.1432
0.39_451.1716m/z	0.005947	6.4629e-16	2.6269	0.0096547	0.070034	-5.1883
4.01_1310.1202m/z	0.0044495	-9.3969e-16	2.6044	0.010278	0.073984	-5.2446
1.75_762.5980m/z	0.0055154	8.9178e-16	2.5922	0.01063	0.075939	-5.2749
2.45_746.5110m/z	-0.0075218	9.4559e-16	-2.5846	0.010855	0.076329	-5.2937
2.78_941.5676n	0.004906	1.6772e-15	2.5836	0.010885	0.076329	-5.2962
2.04_701.5896m/z	0.0043046	4.877e-16	2.5822	0.010927	0.076329	-5.2997
1.47_411.2067m/z	0.0053822	-5.3158e-16	2.5548	0.011781	0.081684	-5.3672
2.31_911.5342n	0.0041589	-5.0318e-16	2.5456	0.01208	0.082794	-5.3897
0.29_503.8880n	-0.0055939	1.5898e-16	-2.5438	0.01214	0.082794	-5.3942
2.78_796.5832m/z	0.0073151	-1.9821e-15	2.5418	0.012204	0.082794	-5.3988
3.02_907.6256m/z	-0.0045874	5.9607e-16	-2.5312	0.01256	0.084603	-5.4246
2.65_715.5755m/z	-0.006687	1.5017e-15	-2.5186	0.012999	0.086937	-5.4553
3.06_1027.5900m/z	-0.0043156	1.1822e-16	-2.5138	0.013167	0.087439	-5.4668
3.37_1016.7235m/z	-0.0055383	6.1146e-16	-2.5099	0.013307	0.08757	-5.4763
0.29_317.9546n	-0.0038547	2.5187e-15	-2.5081	0.013372	0.08757	-5.4807
4.27_712.6461m/z	0.0056958	-1.4984e-16	2.4949	0.013857	0.090117	-5.5124
3.44_1016.6986n	-0.0039448	1.6567e-15	-2.4775	0.014515	0.093704	-5.5539
2.96_863.5630m/z	0.0094491	-8.0312e-16	2.4752	0.014607	0.093704	-5.5595
0.29_468.8958m/z	-0.0050599	6.1985e-16	-2.4717	0.014742	0.09393	-5.5677
0.64_391.1358m/z	0.0054848	-3.8833e-16	2.468	0.014889	0.09423	-5.5765
3.43_857.6733m/z	-0.0092772	1.6209e-16	-2.455	0.015412	0.096891	-5.6073
1.76_715.6107m/z	0.0056303	1.2706e-15	2.4514	0.01556	0.097171	-5.6158
3.97_1011.8685m/z	0.0043368	9.8477e-16	2.4377	0.016137	0.10011	-5.6482
1.11_409.1909m/z	0.0046532	8.416e-16	2.4337	0.016308	0.10051	-5.6575
2.99_900.5928m/z	0.0063838	1.6577e-15	2.4177	0.017009	0.10415	-5.6949
2.99_851.6234n	0.0088038	2.5771e-15	2.4091	0.017397	0.10584	-5.7149
0.38_576.0359m/z	-0.0052397	-6.2306e-16	-2.4026	0.017694	0.10696	-5.7299
2.88_754.5721m/z	-0.0039959	3.917e-16	-2.395	0.018051	0.10842	-5.7476
0.87_552.3665m/z	-0.005764	-9.4007e-16	-2.3913	0.018226	0.10878	-5.7561
0.65_677.3508n	0.0043767	4.0476e-16	2.388	0.018382	0.10902	-5.7637
1.69_481.2219m/z	0.0048479	7.262e-16	2.3855	0.0185	0.10904	-5.7694
3.24_894.6577m/z	-0.0051733	-3.296e-16	-2.3668	0.019419	0.11367	-5.8122
4.30_670.5892m/z	0.0058027	-2.3111e-16	2.3647	0.019527	0.11367	-5.8171
2.19_701.2992m/z	0.005354	-2.2229e-16	2.3584	0.019845	0.11481	-5.8314
2.10_699.6159m/z	0.0042791	-6.7852e-16	2.3503	0.020268	0.11654	-5.85
1.69_445.2952m/z	0.0052747	-1.0278e-15	2.3451	0.020538	0.11738	-5.8617
3.28_973.6195m/z	-0.0041533	1.4745e-16	-2.3425	0.020678	0.11747	-5.8677
4.03_985.6404m/z	-0.0047495	1.2536e-16	-2.3377	0.020931	0.11819	-5.8784
2.84_866.6248m/z	-0.0054563	-9.6836e-16	-2.3285	0.021433	0.1203	-5.8993
1.78_807.5633m/z	0.0042831	-3.6578e-17	2.3262	0.021559	0.1203	-5.9044
0.87_492.3463m/z	-0.0043895	1.3878e-16	-2.3214	0.021826	0.12107	-5.9153
4.04_1131.6404m/z	-0.0053237	-4.5997e-16	-2.3135	0.02227	0.12281	-5.933
2.85_764.5805m/z	-0.0048274	-6.8481e-16	-2.2996	0.023067	0.12613	-5.9639
3.06_897.6291m/z	-0.0055124	3.2707e-15	-2.2984	0.02314	0.12613	-5.9667
4.02_944.6637n	-0.005406	-6.7378e-16	-2.2926	0.02348	0.12725	-5.9795
4.03_849.6606m/z	-0.0051407	8.1695e-16	-2.2847	0.023955	0.12864	-5.997
0.54_452.2783m/z	0.0052753	-6.9294e-16	2.2815	0.024145	0.12864	-6.004
2.99_1030.5545m/z	0.0039804	7.5124e-16	2.2812	0.024165	0.12864	-6.0047
2.78_914.5601m/z	0.003754	3.7119e-16	2.2793	0.024282	0.12864	-6.0089
1.01_546.3811n	0.0093447	1.0612e-15	2.2641	0.025225	0.13219	-6.0423
2.89_882.6176m/z	0.007397	4.764e-16	2.2621	0.025351	0.13219	-6.0467
1.23_464.3146m/z	-0.006245	-9.4407e-16	-2.2618	0.025373	0.13219	-6.0474
0.52_297.2432m/z	0.0052919	5.9752e-16	2.2584	0.025592	0.1326	-6.0549
2.57_1083.5012m/z	0.0033356	-1.3281e-15	2.2483	0.026242	0.13522	-6.0768
2.48_701.5671m/z	-0.004126	1.0256e-15	-2.2412	0.026711	0.13661	-6.0923
1.02_303.2330m/z	0.0068847	9.2266e-17	2.2352	0.027116	0.13661	-6.1055
0.60_700.3046m/z	-0.0038114	-8.4243e-17	-2.2302	0.027454	0.13661	-6.1163
4.03_930.6751n	-0.0049693	-1.0923e-17	-2.2295	0.0275	0.13661	-6.1177
2.34_776.5433m/z	0.0079085	-9.2569e-16	2.2289	0.027543	0.13661	-6.1191
2.34_716.5238m/z	0.0054917	-3.4941e-16	2.2287	0.027553	0.13661	-6.1194
3.02_795.6338m/z	-0.0058748	1.0914e-15	-2.2276	0.027631	0.13661	-6.1219
2.45_820.5636n	0.0040743	1.6178e-15	2.2267	0.027689	0.13661	-6.1237
2.18_675.2985m/z	0.0040196	-7.751e-16	2.2205	0.028122	0.13661	-6.1372
2.26_797.5999m/z	-0.0048091	1.2575e-15	-2.2195	0.028191	0.13661	-6.1394
2.60_1009.5807n	-0.0041923	-2.2767e-15	-2.2187	0.028246	0.13661	-6.1411
2.74_1024.5366m/z	-0.0038298	-1.0691e-15	-2.2172	0.028352	0.13661	-6.1443
1.15_552.3675m/z	-0.0045539	3.9291e-16	-2.2166	0.028394	0.13661	-6.1456
2.23_759.5677m/z	-0.0038365	9.6722e-16	-2.2089	0.028941	0.13853	-6.1622
1.72_627.4193m/z	0.0033024	4.6745e-16	2.2044	0.029259	0.13926	-6.1717
1.02_826.5956m/z	0.0059487	1.3965e-16	2.2026	0.029389	0.13926	-6.1756
9.35_540.3304m/z	0.0033934	-1.7908e-15	2.2003	0.029559	0.13937	-6.1806
3.95_760.6058m/z	0.0063086	-2.6308e-16	2.1949	0.029951	0.14052	-6.1921
4.03_1063.6520m/z	-0.0047653	6.7361e-16	-2.1921	0.030154	0.14077	-6.1979
1.74_730.4976n	0.003599	1.0711e-15	2.1883	0.030437	0.14094	-6.2061
2.08_798.5256m/z	0.0067973	-7.7033e-16	2.1876	0.03049	0.14094	-6.2076
0.60_564.5670m/z	-0.0066179	-6.657e-16	-2.1839	0.030769	0.14103	-6.2155
4.03_995.6634m/z	-0.0055278	-2.588e-16	-2.1834	0.030808	0.14103	-6.2166
4.04_1012.6519n	-0.0049377	7.8984e-17	-2.1782	0.031202	0.14214	-6.2276
0.90_235.9263m/z	-0.003106	-6.8466e-16	-2.1744	0.031486	0.14216	-6.2355
0.29_604.8698m/z	-0.0042569	3.0493e-19	-2.1741	0.031513	0.14216	-6.2362
2.79_925.5996n	0.00681	-2.5494e-15	2.1722	0.031657	0.14216	-6.2402
3.97_1001.8400m/z	0.0040164	-1.3372e-15	2.1642	0.032284	0.14428	-6.2572
2.10_753.5814m/z	0.0036092	-5.0255e-16	2.161	0.032535	0.14441	-6.2639
3.02_940.6135n	-0.0040147	-2.0688e-15	-2.1588	0.032709	0.14441	-6.2685
2.13_774.5270m/z	0.0078825	9.1811e-16	2.1554	0.032974	0.14441	-6.2755
2.18_640.3224n	0.0050864	1.4815e-15	2.1551	0.033002	0.14441	-6.2762
2.99_1036.5693m/z	0.0035218	1.2467e-16	2.1541	0.033079	0.14441	-6.2782
2.99_970.5985m/z	-0.0031674	-4.9777e-16	-2.1485	0.033534	0.14556	-6.2901
3.43_925.6603m/z	-0.0060562	8.4272e-16	-2.147	0.033652	0.14556	-6.2931
0.60_694.2876m/z	-0.0039	6.6383e-16	-2.1451	0.033805	0.14556	-6.297
2.10_823.6172m/z	0.0033711	-4.6363e-16	2.1355	0.0346	0.14831	-6.3171
2.48_761.5795m/z	-0.005478	1.162e-16	-2.1306	0.035013	0.14931	-6.3274
0.03_650.4037m/z	0.0033226	-1.3802e-15	2.1289	0.035151	0.14931	-6.3307
0.57_619.2898m/z	0.004112	-5.0773e-16	2.1223	0.035714	0.15102	-6.3445
9.98_480.3100m/z	0.0028612	-2.7234e-15	2.1169	0.036181	0.15231	-6.3557
9.60_134.8655m/z	0.003793	-1.8211e-15	2.1116	0.03664	0.15356	-6.3665
3.43_996.6427n	-0.0032462	1.1262e-15	-2.1074	0.03701	0.15396	-6.3752
1.69_559.2167m/z	0.0050199	5.3977e-16	2.1068	0.037061	0.15396	-6.3764
3.13_744.5556m/z	0.0076315	-1.4881e-16	2.1001	0.037659	0.15575	-6.3901
3.27_920.6733m/z	-0.0052656	-4.1186e-16	-2.0942	0.038189	0.15726	-6.4022
0.29_691.8745n	-0.0036359	-8.9531e-16	-2.0866	0.03888	0.15941	-6.4176
2.16_764.5213m/z	0.0062682	-4.7453e-16	2.084	0.039125	0.15972	-6.423
2.42_859.5332m/z	0.0054125	1.7705e-16	2.0765	0.039819	0.16127	-6.4381
4.03_928.6830n	-0.0066824	1.6898e-15	-2.0752	0.039948	0.16127	-6.4408
2.98_806.5903m/z	0.0056151	2.1269e-15	2.0744	0.040018	0.16127	-6.4424
2.60_846.5548m/z	-0.0031992	1.2943e-15	-2.0703	0.040409	0.16152	-6.4507
0.18_641.4330m/z	0.003042	-3.3754e-16	2.0701	0.040423	0.16152	-6.451
2.48_1032.5363m/z	-0.0032995	-1.3757e-15	-2.0535	0.042032	0.16724	-6.4844
2.47_768.6136m/z	0.0037355	-1.0696e-15	2.0482	0.042559	0.16863	-6.4951
9.87_608.3510m/z	0.0026724	-1.6967e-15	2.0422	0.043156	0.17028	-6.507
3.43_987.6314m/z	-0.0042366	-1.5259e-15	-2.0402	0.043363	0.17038	-6.5111
3.43_896.7035n	-0.0040467	8.1375e-16	-2.0361	0.04378	0.17131	-6.5192
9.24_768.7892m/z	0.0026496	-7.7672e-16	2.0314	0.044261	0.17247	-6.5286
2.58_1089.5110m/z	0.0034333	3.1039e-16	2.0268	0.044733	0.17359	-6.5376
2.61_1003.5675n	-0.0032265	-9.9678e-16	-2.0231	0.045115	0.17436	-6.5449
2.97_753.5675m/z	-0.0044905	1.0656e-16	-2.0207	0.045368	0.17462	-6.5496
9.29_168.8361m/z	0.0035855	-1.2168e-15	2.0188	0.045567	0.17467	-6.5534
3.06_965.6159m/z	-0.0036376	-9.2157e-17	-2.0098	0.046529	0.17754	-6.5712
2.79_1060.5661m/z	0.0031628	-3.9996e-16	2.0083	0.046691	0.17754	-6.5741
2.66_929.5379m/z	-0.0042402	-4.0088e-17	-2.0057	0.04697	0.17783	-6.5792
9.14_740.8447m/z	-0.0026825	1.2536e-15	-2.0033	0.047224	0.17783	-6.5838
1.69_760.4429m/z	0.0034506	-9.5262e-16	2.0004	0.047543	0.17783	-6.5895
2.50_909.5501m/z	0.0057559	1.3461e-15	1.9992	0.047671	0.17783	-6.5918
4.82_708.6500m/z	0.0053759	-6.7763e-18	1.9989	0.04771	0.17783	-6.5925
1.76_742.6304m/z	0.0033576	4.6881e-16	1.9913	0.048545	0.18023	-6.6072
3.15_868.6438m/z	-0.0040473	-3.4944e-16	-1.9807	0.049742	0.1837	-6.6279
3.43_797.6493m/z	-0.0057957	1.7664e-15	-1.9796	0.049869	0.1837	-6.6301

## Sheet: TAG_pos
	TG	AveExpr	t	P.Value	adj.P.Val	B
2.86_589.4814m/z	0.015792	-1.1417e-15	8.0291	4.2639e-13	8.0545e-10	17.91
2.91_313.2747m/z	0.012237	-6.5427e-16	7.6625	3.1713e-12	2.9953e-09	15.921
3.26_594.5236n	0.022022	-4.5137e-16	7.1859	4.0858e-11	2.5727e-08	13.391
2.56_706.4963m/z	-0.015665	3.5627e-16	-6.7376	4.2482e-10	1.7607e-07	11.078
3.25_568.5081n	0.015081	2.5972e-16	6.7196	4.6604e-10	1.7607e-07	10.987
2.82_720.5891m/z	-0.014885	2.7998e-15	-6.2503	4.9973e-09	1.5733e-06	8.6503
5.59_867.6921m/z	0.016654	1.2169e-15	6.0171	1.5734e-08	4.2458e-06	7.5235
2.57_756.5523m/z	-0.013944	1.2139e-15	-5.5721	1.3139e-07	3.1024e-05	5.4442
5.68_764.6887n	-0.009618	1.3729e-15	-5.3092	4.4062e-07	9.0803e-05	4.2628
3.26_685.4923m/z	0.008821	9.6765e-16	5.29	4.807e-07	9.0803e-05	4.178
2.31_722.5465m/z	-0.010833	-1.695e-15	-5.2176	6.6624e-07	0.00011441	3.8599
5.37_774.6727n	0.013619	-1.2621e-15	5.1602	8.6112e-07	0.00013556	3.6101
2.98_459.2928m/z	-0.006573	-2.4519e-16	-5.0742	1.2615e-06	0.0001833	3.2387
2.30_666.4818m/z	-0.010943	1.2956e-15	-5.0114	1.6629e-06	0.00022437	2.9703
4.23_928.7346n	0.013835	-2.4641e-15	4.7324	5.5232e-06	0.00069556	1.8064
5.79_830.7374n	0.014418	1.7065e-16	4.6468	7.9157e-06	0.00093455	1.4585
5.43_682.6018n	-0.0087936	-3.4433e-15	-4.6059	9.3843e-06	0.0010428	1.2941
5.62_575.5043m/z	0.0099498	6.5404e-16	4.5867	1.016e-05	0.0010662	1.2174
0.30_641.8275m/z	-0.0068165	4.4929e-16	-4.5518	1.1738e-05	0.001167	1.0781
2.56_708.5089m/z	-0.010529	-1.2476e-15	-4.5154	1.3634e-05	0.0012877	0.93373
2.26_620.5828n	-0.0085175	3.7161e-17	-4.4874	1.5287e-05	0.001354	0.82344
0.29_533.2892m/z	-0.0093247	-3.7356e-16	-4.462	1.6948e-05	0.001354	0.72405
0.28_639.3455m/z	-0.0063037	2.5437e-16	-4.4602	1.7075e-05	0.001354	0.71684
9.01_340.3939m/z	-0.012341	-4.8628e-16	-4.4584	1.7202e-05	0.001354	0.70969
5.81_551.5035m/z	0.0086184	1.2347e-15	4.4454	1.8132e-05	0.0013701	0.65899
0.49_455.3393m/z	-0.0061688	-2.4145e-16	-4.4336	1.9021e-05	0.0013819	0.61294
8.52_756.2215n	-0.0067276	2.7045e-15	-4.4082	2.1079e-05	0.0014321	0.51403
2.57_683.4508m/z	-0.0070153	-1.2745e-15	-4.4064	2.1228e-05	0.0014321	0.50728
2.85_563.4647m/z	0.0082183	-5.6124e-16	4.3878	2.2879e-05	0.0014903	0.43524
5.81_577.5192m/z	0.0099594	-2.1871e-15	4.3298	2.886e-05	0.0018164	0.21198
9.01_329.3171m/z	-0.014798	-2.7207e-16	-4.3217	2.9809e-05	0.0018164	0.18089
5.63_920.8237m/z	-0.0081158	-1.375e-16	-4.3004	3.2441e-05	0.0019085	0.099646
6.02_858.7692n	0.011624	-1.3257e-15	4.2935	3.3341e-05	0.0019085	0.073354
2.56_386.7628m/z	-0.0080594	-1.0418e-15	-4.2246	4.374e-05	0.0024302	-0.1871
0.70_267.6480m/z	0.0098624	-6.3743e-16	4.2033	4.7538e-05	0.0025657	-0.2669
5.21_746.5856m/z	-0.0066886	-3.8173e-16	-4.193	4.9502e-05	0.0025699	-0.30569
0.88_177.0348m/z	-0.0055872	-1.2271e-15	-4.1887	5.0337e-05	0.0025699	-0.32173
9.86_204.1190m/z	-0.011629	6.2609e-16	-4.1484	5.8866e-05	0.0029223	-0.4716
9.77_153.0237n	-0.0097577	8.3245e-16	-4.142	6.0334e-05	0.0029223	-0.49517
6.25_886.7993n	0.010242	2.6732e-15	4.106	6.9327e-05	0.0032444	-0.62809
5.59_802.7060n	0.013441	-7.1021e-16	4.1019	7.0418e-05	0.0032444	-0.64301
5.16_842.6032m/z	-0.0070249	-3.1085e-16	-4.0764	7.7668e-05	0.0034364	-0.73669
0.89_141.9597m/z	-0.0069974	-1.8917e-15	-4.0743	7.8287e-05	0.0034364	-0.74428
9.07_935.8066m/z	-0.0076107	4.4894e-16	-4.0675	8.0335e-05	0.0034364	-0.76894
9.16_586.3105m/z	-0.0055993	2.8708e-16	-4.0626	8.1863e-05	0.0034364	-0.78695
2.30_801.5666m/z	0.012885	-1.6057e-15	4.0475	8.6722e-05	0.0035613	-0.84202
9.15_631.3617m/z	-0.0071855	7.3508e-16	-4.036	9.0585e-05	0.0036407	-0.88363
5.35_748.6541n	0.0099649	-1.4647e-15	4.0296	9.2831e-05	0.0036533	-0.90701
2.76_718.5715m/z	-0.009913	-4.0365e-16	-4.0216	9.5663e-05	0.0036879	-0.9357
5.80_549.4888m/z	0.008008	-1.1839e-15	4.0142	9.8383e-05	0.0037169	-0.96245
0.11_346.1894m/z	-0.0093349	3.9489e-16	-4.0006	0.00010358	0.0038364	-1.0115
1.80_857.9593m/z	-0.0070582	1.6764e-17	-3.958	0.00012158	0.0044168	-1.1644
5.58_776.6897n	0.010714	1.4179e-16	3.9439	0.00012818	0.0045685	-1.2147
2.20_631.4908m/z	-0.0076	-2.6536e-15	-3.9276	0.00013625	0.004726	-1.2728
2.92_177.0808m/z	-0.0067027	2.2148e-16	-3.9249	0.0001376	0.004726	-1.2822
2.76_941.5764m/z	-0.0097083	-2.5071e-16	-3.8986	0.00015174	0.0050609	-1.3753
2.54_569.3244m/z	-0.0070962	4.0597e-17	-3.8856	0.00015925	0.0050609	-1.4213
0.87_181.1025m/z	-0.0058734	-6.226e-16	-3.8798	0.00016268	0.0050609	-1.4416
3.30_914.7474n	-0.0092963	7.8593e-16	-3.8778	0.00016391	0.0050609	-1.4487
9.39_404.2028m/z	-0.011437	-3.3757e-16	-3.8773	0.00016419	0.0050609	-1.4503
4.31_177.0336m/z	-0.0052509	-7.8736e-16	-3.875	0.0001656	0.0050609	-1.4584
0.31_318.1645m/z	-0.009202	-8.3348e-16	-3.8742	0.00016611	0.0050609	-1.4614
0.62_401.2183m/z	-0.0054388	1.8342e-16	-3.8687	0.00016951	0.0050826	-1.4806
0.66_618.3428m/z	-0.0065177	3.8977e-16	-3.857	0.00017693	0.0051853	-1.5214
0.34_172.9574m/z	-0.0063892	4.3371e-16	-3.8547	0.00017843	0.0051853	-1.5294
2.26_536.6137m/z	-0.0067775	2.3165e-15	-3.8503	0.00018137	0.005191	-1.5449
3.28_888.7346n	-0.0073542	-3.2204e-16	-3.846	0.00018423	0.0051943	-1.5598
2.33_384.2757m/z	-0.007703	-5.2931e-16	-3.8305	0.00019503	0.0054177	-1.6139
1.17_141.9597m/z	-0.0062778	-2.8777e-15	-3.8074	0.00021222	0.0058098	-1.6941
9.32_380.6564m/z	-0.0058726	1.0749e-15	-3.8034	0.00021531	0.0058103	-1.7078
1.98_637.6248m/z	-0.006945	-4.1555e-16	-3.7983	0.00021938	0.0058368	-1.7256
9.51_81.5212m/z	-0.0049176	2.964e-15	-3.7911	0.00022517	0.0059076	-1.7503
9.26_231.9221n	-0.004899	3.625e-15	-3.7861	0.00022936	0.0059351	-1.7678
6.27_834.7655n	0.0098122	7.9594e-16	3.7721	0.0002413	0.0061081	-1.816
9.12_854.8143m/z	-0.0085465	2.2052e-16	-3.7707	0.00024251	0.0061081	-1.8207
2.14_959.7025m/z	-0.0085738	-7.8504e-16	-3.7609	0.00025132	0.0062466	-1.8545
2.10_609.5933m/z	-0.0076523	-9.1407e-16	-3.7245	0.00028653	0.0070292	-1.9787
2.20_591.4983m/z	-0.0066102	-1.2679e-15	-3.7092	0.00030268	0.0073303	-2.0307
2.67_414.7765m/z	-0.0053419	-1.3633e-15	-3.6876	0.00032698	0.0078184	-2.1037
0.26_345.6887m/z	-0.0066048	1.5168e-16	-3.6809	0.00033492	0.0079082	-2.1264
0.72_397.3368m/z	-0.0087384	-1.3956e-15	-3.6702	0.00034785	0.0081122	-2.1622
2.03_205.0756m/z	-0.0065831	3e-16	-3.6483	0.00037601	0.008662	-2.2358
1.16_182.9864m/z	-0.0060446	-2.4902e-15	-3.6277	0.00040435	0.0091183	-2.3044
9.18_492.8835m/z	-0.0055116	3.2808e-16	-3.6259	0.00040699	0.0091183	-2.3106
0.50_329.3304n	-0.01907	1.4281e-15	-3.6229	0.00041126	0.0091183	-2.3204
3.31_170.0674m/z	-0.0065043	2.1931e-16	-3.6165	0.00042064	0.0091183	-2.3417
0.23_649.3822m/z	-0.0064183	-2.5327e-16	-3.6162	0.00042109	0.0091183	-2.3427
2.92_640.5901n	-0.0062255	-2.0914e-15	-3.6137	0.00042478	0.0091183	-2.351
5.74_906.7564n	0.012865	1.4239e-15	3.6085	0.0004326	0.0091818	-2.3682
2.19_664.6486n	-0.0081408	-4.3565e-17	-3.6035	0.00044035	0.0092424	-2.3849
5.37_967.8803m/z	-0.0063118	1.6264e-15	-3.5922	0.0004581	0.0095094	-2.4222
0.89_134.9875m/z	-0.0049715	-7.5137e-16	-3.5774	0.00048239	0.0099047	-2.4709
8.88_644.8025m/z	-0.0055728	-2.5829e-15	-3.5731	0.00048974	0.0099476	-2.4852
0.89_208.0902n	-0.00665	5.7848e-16	-3.5676	0.00049924	0.010033	-2.5033
2.90_885.7051m/z	-0.0067159	5.8955e-16	-3.557	0.00051787	0.010297	-2.5378
6.02_603.5361m/z	-0.0075047	-2.7524e-15	-3.5514	0.00052814	0.010306	-2.5563
8.99_835.7311m/z	-0.0092963	-3.1447e-16	-3.5501	0.00053046	0.010306	-2.5604
2.07_720.5339m/z	-0.0051522	-2.6745e-16	-3.5478	0.00053467	0.010306	-2.5679
8.43_740.2201m/z	-0.0052917	-5.1969e-16	-3.5341	0.00056077	0.010595	-2.6128
0.81_197.0382m/z	-0.0061703	5.0258e-16	-3.5314	0.0005661	0.010595	-2.6217
8.59_243.0891m/z	-0.010049	3.2586e-16	-3.5311	0.00056651	0.010595	-2.6223
0.48_137.9886m/z	-0.0056473	-8.054e-16	-3.5193	0.00059011	0.010929	-2.6608
2.90_200.0970m/z	-0.0058444	-1.2652e-15	-3.5073	0.00061498	0.011074	-2.6996
0.47_181.1025m/z	-0.0054861	-6.3219e-17	-3.5055	0.00061886	0.011074	-2.7055
2.88_255.2206m/z	-0.0063508	-1.5493e-16	-3.5052	0.00061949	0.011074	-2.7065
6.82_556.3578m/z	-0.009562	1.2238e-16	-3.5043	0.00062143	0.011074	-2.7094
5.91_841.7248m/z	-0.0066935	2.1998e-16	-3.4941	0.00064364	0.01114	-2.7424
2.57_734.5702m/z	-0.0094426	3.5823e-15	-3.494	0.00064389	0.01114	-2.7428
5.57_750.6650n	0.0081843	-5.1814e-16	3.493	0.00064615	0.01114	-2.7461
0.47_193.0173n	-0.0064261	7.2983e-16	-3.4918	0.0006487	0.01114	-2.7498
2.26_569.3811m/z	-0.005596	1.0645e-15	-3.4784	0.00067921	0.011453	-2.793
0.34_296.1045m/z	-0.0053764	1.383e-16	-3.478	0.00068013	0.011453	-2.7942
3.47_913.6311m/z	-0.005771	8.9983e-16	-3.4759	0.00068513	0.011453	-2.8011
0.93_158.0260m/z	-0.0047972	-6.5155e-16	-3.473	0.00069196	0.011466	-2.8104
9.14_514.8682m/z	-0.011733	-3.3326e-16	-3.4669	0.0007065	0.011605	-2.83
9.27_125.9871m/z	-0.0062235	8.6026e-15	-3.4595	0.00072456	0.011799	-2.8537
9.20_521.8367n	-0.0084083	-9.5193e-17	-3.4489	0.0007512	0.012128	-2.8876
0.54_646.3832m/z	-0.0058863	4.7591e-16	-3.4427	0.00076702	0.012279	-2.9071
8.29_663.6393m/z	-0.0057248	-4.5868e-15	-3.4389	0.00077704	0.012281	-2.9193
2.91_931.7498m/z	-0.0073062	9.1775e-16	-3.4377	0.00078013	0.012281	-2.923
0.29_600.3187m/z	-0.0066328	3.9695e-16	-3.428	0.00080638	0.012508	-2.9541
9.12_248.2117m/z	-0.0050983	6.7047e-16	-3.4275	0.00080784	0.012508	-2.9558
8.08_481.3256m/z	-0.0051287	1.2783e-15	-3.4186	0.00083231	0.012687	-2.9838
1.25_149.0398m/z	-0.0047601	7.1568e-16	-3.4184	0.00083284	0.012687	-2.9844
0.48_208.0903n	-0.0060352	3.6586e-16	-3.4014	0.00088225	0.013332	-3.0384
0.24_628.3713m/z	-0.0057325	1.1525e-15	-3.3933	0.00090659	0.013586	-3.0639
9.11_676.8585m/z	-0.0080939	3.2762e-16	-3.391	0.00091341	0.013586	-3.0709
2.89_409.2729m/z	-0.0062972	5.2074e-16	-3.3797	0.00094886	0.014003	-3.1066
9.86_639.2962m/z	-0.0064339	-1.1433e-16	-3.3734	0.00096918	0.014192	-3.1264
3.23_577.5193m/z	0.0089855	1.1707e-15	3.3564	0.0010257	0.014904	-3.1794
2.20_684.6182n	-0.0088725	3.9422e-16	-3.3519	0.0010412	0.015014	-3.1935
9.27_169.0462m/z	-0.0048191	-1.5959e-16	-3.344	0.0010688	0.015296	-3.218
0.30_583.2830m/z	-0.0053757	-4.7962e-16	-3.3378	0.0010912	0.015499	-3.2373
9.07_194.1199m/z	-0.0053413	7.9756e-16	-3.3258	0.0011355	0.015938	-3.2745
8.74_228.2324m/z	-0.0081018	1.3214e-16	-3.3248	0.0011394	0.015938	-3.2777
1.54_593.4291m/z	-0.0053443	5.212e-16	-3.3226	0.0011475	0.015938	-3.2843
1.58_653.3534m/z	-0.005077	-1.2741e-15	-3.3168	0.0011698	0.016129	-3.3023
0.07_600.3396m/z	-0.005557	4.7713e-16	-3.3137	0.001182	0.01618	-3.312
1.95_494.5670m/z	-0.0069384	1.6713e-15	-3.3067	0.0012095	0.016437	-3.3335
9.25_429.8674n	-0.0043129	-2.5218e-15	-3.2983	0.0012433	0.016776	-3.3592
5.91_866.6973n	0.0069943	-4.9646e-16	3.2918	0.0012704	0.017011	-3.3794
0.80_453.2384m/z	-0.0053806	9.8257e-16	-3.2898	0.0012787	0.017011	-3.3854
0.24_690.4308m/z	-0.0063466	-5.9704e-16	-3.2698	0.0013655	0.018038	-3.4467
8.86_236.0769n	-0.0060652	8.7271e-15	-3.2579	0.0014197	0.018561	-3.4829
2.23_822.6348m/z	-0.0062552	9.251e-17	-3.2568	0.0014248	0.018561	-3.4862
9.33_427.2368m/z	-0.0056678	1.8659e-15	-3.2539	0.0014385	0.018612	-3.4952
0.03_624.3166m/z	-0.0046683	-5.3771e-16	-3.2465	0.0014733	0.018619	-3.5175
1.62_407.2898m/z	-0.0050435	-7.5656e-16	-3.2452	0.0014798	0.018619	-3.5215
0.66_402.3950m/z	-0.01532	-1.6727e-15	-3.2442	0.0014844	0.018619	-3.5245
0.48_141.9598m/z	-0.006359	-3.0046e-16	-3.2406	0.0015019	0.018619	-3.5353
0.32_648.3691m/z	-0.0053825	6.2777e-16	-3.2396	0.0015068	0.018619	-3.5384
0.41_281.1397m/z	-0.0045477	-1.2517e-15	-3.238	0.0015146	0.018619	-3.5432
2.90_397.2738m/z	-0.0050284	1.3374e-15	-3.2379	0.0015151	0.018619	-3.5435
2.17_721.5800m/z	-0.0046995	-2.7096e-15	-3.2353	0.0015283	0.018619	-3.5516
2.21_227.1289m/z	-0.0047325	-1.0568e-15	-3.2336	0.0015366	0.018619	-3.5566
2.25_691.4759m/z	-0.0052328	5.1729e-16	-3.2334	0.0015376	0.018619	-3.5573
1.19_158.0035m/z	-0.0045622	-2.8121e-16	-3.2174	0.0016192	0.019482	-3.6054
2.41_550.6299m/z	-0.011418	1.3602e-15	-3.202	0.0017019	0.020348	-3.6517
9.07_731.8429m/z	0.0071154	-2.0594e-16	3.1956	0.0017377	0.020548	-3.671
0.40_488.7655m/z	-0.0059883	2.5013e-16	-3.1949	0.0017411	0.020548	-3.6729
0.24_812.5648m/z	-0.0050338	-9.6849e-16	-3.1931	0.0017516	0.020548	-3.6784
9.24_462.7798m/z	-0.0051837	8.0432e-16	-3.1912	0.0017622	0.020548	-3.6841
0.70_352.1936m/z	-0.0049056	-4.352e-16	-3.1797	0.0018283	0.02088	-3.7182
2.89_589.3199m/z	-0.0055941	1.0576e-16	-3.1791	0.001832	0.02088	-3.7201
5.55_904.7472n	0.012649	6.3903e-16	3.1788	0.001834	0.02088	-3.7212
0.70_495.3337n	0.012092	3.0556e-15	3.1782	0.0018375	0.02088	-3.7229
2.95_478.7674m/z	0.0056414	9.7882e-16	3.1755	0.0018531	0.02088	-3.7307
3.57_615.5805m/z	0.0078722	1.2693e-15	3.1749	0.0018569	0.02088	-3.7327
0.90_118.0657m/z	-0.0048196	5.0673e-16	-3.1714	0.0018776	0.020924	-3.7429
4.77_166.1089n	-0.006365	2.6395e-16	-3.1693	0.0018901	0.020924	-3.7491
4.72_147.0783n	-0.0065656	2.4592e-15	-3.1672	0.001903	0.020924	-3.7555
0.89_182.9864m/z	-0.004628	1.7172e-15	-3.1666	0.001907	0.020924	-3.7574
0.08_526.3042m/z	-0.0047518	6.6367e-16	-3.1651	0.0019163	0.020924	-3.7619
2.56_857.4866m/z	-0.0051485	1.0622e-16	-3.1591	0.0019531	0.021203	-3.7795
4.69_106.0511n	-0.0060987	-8.9379e-16	-3.153	0.0019913	0.021495	-3.7975
0.30_629.2478n	-0.0044251	4.5758e-16	-3.1489	0.0020176	0.021655	-3.8097
8.70_337.2667m/z	-0.0070091	-9.4163e-17	-3.1421	0.0020617	0.022003	-3.8297
9.00_134.1185m/z	-0.0049583	-1.1226e-15	-3.1348	0.0021104	0.022397	-3.8514
9.16_162.1119m/z	-0.0045348	9.7656e-16	-3.1248	0.0021781	0.022986	-3.8807
2.03_566.6238m/z	-0.0055838	6.1013e-17	-3.1176	0.0022285	0.023387	-3.9019
2.04_508.5825m/z	-0.0046782	1.7263e-15	-3.1151	0.002246	0.02344	-3.9091
5.91_589.5150m/z	0.0048618	-2.6078e-16	3.1109	0.002276	0.023623	-3.9214
4.33_635.4332m/z	-0.005881	6.3317e-17	-3.1015	0.0023444	0.024199	-3.9488
9.57_351.1964m/z	-0.0074907	1.2111e-16	-3.0981	0.0023696	0.024327	-3.9587
0.25_256.2649m/z	-0.0058703	-5.5267e-17	-3.09	0.0024309	0.024745	-3.9823
8.91_302.2835n	-0.010197	5.7463e-18	-3.084	0.0024774	0.024745	-3.9998
2.26_586.4394m/z	0.0073958	1.6467e-15	3.0835	0.002481	0.024745	-4.0012
8.38_625.5883m/z	-0.0053379	-4.1964e-15	-3.0831	0.0024844	0.024745	-4.0025
5.91_862.7861m/z	-0.0070558	-1.6143e-15	-3.0829	0.0024853	0.024745	-4.0028
1.31_355.2139m/z	-0.0049429	9.2195e-16	-3.0817	0.002495	0.024745	-4.0064
0.46_74.0192n	-0.0047296	-3.0284e-16	-3.0808	0.002502	0.024745	-4.009
0.11_156.0118m/z	-0.0045834	-4.4669e-17	-3.0775	0.0025277	0.024869	-4.0184
0.08_295.1402n	-0.0083003	-4.3697e-16	-3.0656	0.002624	0.025662	-4.053
8.54_699.1822n	-0.0048254	-1.9312e-15	-3.0639	0.0026378	0.025662	-4.0578
9.24_457.8620n	-0.00437	-2.2328e-15	-3.0626	0.0026491	0.025662	-4.0618
2.20_657.5052m/z	-0.0052836	1.8258e-15	-3.0392	0.0028485	0.027361	-4.1288
1.07_194.1233m/z	-0.0049706	-2.4354e-16	-3.0387	0.0028534	0.027361	-4.1304
9.89_250.9568m/z	-0.0051496	-3.2309e-16	-3.0255	0.0029724	0.028358	-4.1681
9.97_455.2286m/z	-0.004663	-1.0186e-15	-3.0225	0.0030003	0.028464	-4.1767
0.56_457.2301m/z	0.0053197	-1.087e-15	3.0204	0.0030197	0.028464	-4.1826
1.73_722.8602m/z	-0.0048545	-1.0556e-16	-3.0194	0.0030287	0.028464	-4.1854
9.27_162.0214n	-0.0043502	-4.6447e-16	-2.9904	0.003312	0.0308	-4.2678
9.14_67.9882n	-0.0044087	3.3762e-16	-2.99	0.0033159	0.0308	-4.2688
0.53_366.7095m/z	-0.004384	-9.5571e-16	-2.9882	0.003334	0.0308	-4.2739
2.10_686.6284m/z	-0.005961	3.3284e-16	-2.9858	0.0033589	0.0308	-4.2807
0.41_575.9064m/z	-0.0058909	1.4089e-16	-2.9843	0.0033747	0.0308	-4.285
5.62_601.5196m/z	0.005927	-3.6348e-16	2.9831	0.0033863	0.0308	-4.2882
0.11_456.2376m/z	-0.0046529	3.5039e-16	-2.9827	0.0033914	0.0308	-4.2896
0.31_215.1111n	0.0060558	8.4717e-16	2.9719	0.0035045	0.031675	-4.3197
2.19_616.3778m/z	-0.004857	-5.1633e-16	-2.9689	0.003537	0.031816	-4.3282
2.98_883.6083m/z	-0.0049526	1.2583e-15	-2.9639	0.0035915	0.032153	-4.3423
0.23_620.3601m/z	-0.0041197	-1.1355e-15	-2.9563	0.0036758	0.032753	-4.3636
0.66_576.3274m/z	-0.0042194	-4.0408e-16	-2.9539	0.0037022	0.032833	-4.3702
2.20_653.3543m/z	-0.0052713	-1.0033e-15	-2.9488	0.0037609	0.033198	-4.3846
0.27_353.2239m/z	-0.0048474	5.6715e-17	-2.9408	0.0038527	0.03385	-4.4068
9.20_440.8723m/z	-0.0053539	6.2697e-16	-2.9335	0.0039393	0.03445	-4.4272
2.86_495.4277m/z	-0.0072145	-6.28e-16	-2.9302	0.0039788	0.034635	-4.4364
9.24_464.9911m/z	-0.005103	1.5404e-16	-2.9249	0.0040428	0.035031	-4.451
6.25_605.5499m/z	-0.0045246	1.1429e-15	-2.9199	0.0041041	0.0354	-4.4648
9.59_118.0659m/z	-0.0041785	7.3992e-16	-2.9158	0.0041554	0.03568	-4.4762
0.25_538.3449m/z	-0.004021	-7.7768e-16	-2.9094	0.0042362	0.036209	-4.4939
8.97_122.0972m/z	-0.0049261	-1.4104e-15	-2.9025	0.0043241	0.036746	-4.5127
8.92_623.8036m/z	-0.0053149	1.1205e-16	-2.9015	0.004338	0.036746	-4.5156
1.07_401.2496m/z	-0.0060793	-9.5996e-17	-2.8983	0.004379	0.036928	-4.5242
1.08_467.2351m/z	-0.0050639	2.9151e-16	-2.8961	0.004408	0.037008	-4.5303
0.03_662.3434m/z	-0.0050136	3.4572e-16	-2.8925	0.004456	0.037207	-4.5402
0.08_618.3400m/z	-0.0049519	1.7738e-16	-2.8908	0.0044788	0.037207	-4.5449
0.26_260.6580m/z	-0.0040509	-2.395e-16	-2.8899	0.0044908	0.037207	-4.5473
0.74_531.3198m/z	-0.0040209	1.0637e-15	-2.8881	0.0045149	0.037217	-4.5522
6.24_601.4428m/z	-0.0051958	-5.5687e-17	-2.8869	0.0045315	0.037217	-4.5556
0.24_561.3626m/z	-0.003903	-2.6387e-17	-2.8843	0.0045675	0.037351	-4.5629
2.19_605.3724m/z	-0.0045778	-6.1022e-16	-2.8789	0.0046414	0.037791	-4.5775
0.41_645.4750m/z	-0.0067415	-1.4729e-15	-2.874	0.0047089	0.038177	-4.5908
2.10_680.4610n	-0.006056	1.4182e-15	-2.8641	0.00485	0.038906	-4.6178
9.35_362.1947m/z	-0.0055564	3.6855e-16	-2.864	0.0048514	0.038906	-4.618
9.34_330.6316m/z	-0.0075062	-1.5123e-16	-2.8634	0.0048606	0.038906	-4.6198
4.67_117.0231m/z	-0.0052928	-5.8555e-16	-2.8613	0.0048912	0.038976	-4.6255
0.07_569.3202m/z	-0.0044155	-7.352e-16	-2.8576	0.0049444	0.038976	-4.6354
2.16_623.0017m/z	-0.0058898	1.8141e-15	-2.8575	0.0049471	0.038976	-4.6359
6.26_579.5336m/z	0.0073541	1.1395e-15	2.8571	0.004952	0.038976	-4.6368
9.26_255.9452m/z	-0.0038665	1.2699e-15	-2.847	0.0051036	0.039922	-4.6643
0.70_545.2831m/z	-0.0042181	2.9639e-16	-2.8462	0.0051144	0.039922	-4.6663
0.25_412.7688m/z	-0.0050739	-3.6416e-17	-2.8413	0.00519	0.040345	-4.6797
3.35_906.7463n	-0.0069808	1.115e-15	-2.8379	0.0052417	0.04058	-4.6887
9.33_267.6478m/z	-0.0041877	3.072e-15	-2.8357	0.0052767	0.040587	-4.6948
0.11_455.2282m/z	-0.003999	-8.0951e-16	-2.8351	0.0052855	0.040587	-4.6963
9.26_180.0676n	-0.0038296	-1.4473e-15	-2.8302	0.0053628	0.041013	-4.7096
2.50_535.4276m/z	-0.0077683	-3.1748e-16	-2.8284	0.0053908	0.041061	-4.7143
6.26_860.7828n	0.0072114	-4.8414e-15	2.8262	0.005426	0.041164	-4.7203
9.24_296.0670m/z	-0.0043155	1.2505e-15	-2.8239	0.0054627	0.041276	-4.7264
0.89_137.9886m/z	-0.0049183	-1.7191e-15	-2.8214	0.005504	0.041423	-4.7333
1.24_177.0349m/z	-0.0043265	-1.4675e-16	-2.8046	0.0057809	0.043203	-4.778
0.50_660.4776m/z	-0.0050206	-4.5243e-16	-2.8043	0.0057864	0.043203	-4.7789
0.24_604.3955m/z	-0.0043999	-1.1106e-15	-2.8026	0.0058159	0.043253	-4.7835
0.56_359.6206m/z	-0.0058436	-9.515e-16	-2.8003	0.005855	0.043373	-4.7897
9.33_260.6574m/z	-0.0040179	9.1585e-16	-2.7981	0.0058932	0.043486	-4.7956
0.03_638.4053m/z	-0.0041914	-2.0178e-15	-2.7935	0.0059719	0.043895	-4.8077
4.69_159.0703m/z	-0.0045497	-1.4435e-15	-2.7922	0.0059957	0.043899	-4.8113
1.00_427.7481m/z	0.0052496	-1.1296e-15	2.7896	0.0060401	0.044053	-4.818
9.25_335.0336m/z	-0.0043569	1.1945e-15	-2.7858	0.0061073	0.044372	-4.8281
1.07_415.2977m/z	-0.004114	1.0065e-15	-2.7819	0.0061775	0.04471	-4.8385
0.48_177.0347m/z	-0.00469	1.1244e-15	-2.7766	0.0062728	0.045111	-4.8524
8.55_663.1661m/z	-0.0045593	-1.01e-15	-2.7749	0.006305	0.045111	-4.8571
0.66_604.3586m/z	-0.0043765	8.7332e-17	-2.7745	0.0063116	0.045111	-4.858
5.80_523.4733m/z	0.0045082	-2.6967e-15	2.7736	0.0063284	0.045111	-4.8604
0.58_557.3025m/z	-0.0044974	-4.1807e-16	-2.764	0.0065082	0.046218	-4.8859
4.70_893.7223m/z	0.0049266	-2.3727e-15	2.7542	0.0066937	0.047357	-4.9115
9.20_470.8906m/z	-0.0045609	-6.078e-17	-2.7522	0.006734	0.047425	-4.9169
0.46_324.6626m/z	-0.0048829	8.9837e-16	-2.7512	0.0067535	0.047425	-4.9195
0.44_631.3817m/z	-0.0051986	-6.9337e-16	-2.7476	0.0068237	0.047568	-4.9289
1.99_340.3580m/z	-0.0046326	1.2942e-15	-2.7476	0.0068242	0.047568	-4.929
5.91_537.4895m/z	0.0050437	-2.3847e-16	2.733	0.0071169	0.049199	-4.9671
9.17_340.9330m/z	-0.0043413	-2.1115e-16	-2.7324	0.0071296	0.049199	-4.9688
1.18_134.9874m/z	-0.0046673	1.0476e-15	-2.732	0.0071364	0.049199	-4.9696
0.47_134.9874m/z	-0.0043074	-7.658e-16	-2.7276	0.0072271	0.049566	-4.9811
3.33_509.4417m/z	-0.0058323	-2.1584e-16	-2.7269	0.007242	0.049566	-4.9829
0.24_1028.7317n	-0.006298	-2.0112e-15	-2.7215	0.0073541	0.050151	-4.9969
9.03_284.2839n	-0.0069763	1.3162e-16	-2.7202	0.0073833	0.050169	-5.0005
4.82_200.0972m/z	-0.0049521	9.5871e-16	-2.7185	0.0074196	0.050235	-5.0049
9.26_157.0426n	-0.0046101	5.0595e-15	-2.7147	0.0074987	0.050589	-5.0145
1.89_652.4298n	-0.0071642	1.4043e-15	-2.7096	0.0076097	0.051155	-5.0278
9.26_134.0265n	-0.0042905	3.0789e-16	-2.7073	0.0076596	0.051309	-5.0338
0.46_351.2438m/z	-0.0046996	-1.4045e-16	-2.6951	0.0079309	0.052938	-5.0653
2.21_610.5176n	-0.0056061	-1.0114e-16	-2.692	0.0080017	0.053223	-5.0733
9.27_190.0379m/z	-0.0039605	-4.785e-16	-2.6877	0.0081005	0.053529	-5.0844
8.38_365.3032m/z	-0.0053727	3.156e-15	-2.6875	0.0081044	0.053529	-5.0849
9.25_200.0970m/z	-0.0040572	4.9068e-15	-2.6862	0.0081334	0.053533	-5.0881
0.10_137.9886m/z	-0.0037377	1.5179e-15	-2.6842	0.0081813	0.053662	-5.0934
3.33_205.0760m/z	-0.0041245	3.6604e-16	-2.682	0.0082309	0.0538	-5.0989
1.52_637.4613m/z	-0.0041671	-3.763e-16	-2.6763	0.0083667	0.054499	-5.1137
0.41_251.0544m/z	-0.0054297	2.9489e-16	-2.6739	0.0084217	0.054669	-5.1196
0.10_369.2242m/z	-0.0042597	-6.9424e-16	-2.6723	0.0084609	0.054735	-5.1238
0.27_181.0659m/z	-0.004516	9.8852e-17	-2.6692	0.0085349	0.055025	-5.1317
0.03_409.1993m/z	-0.0043149	4.1337e-16	-2.6552	0.0088801	0.057056	-5.1675
9.27_130.9902n	-0.0038886	1.4797e-15	-2.6533	0.0089273	0.057165	-5.1723
8.99_385.3796m/z	-0.0061021	-9.6223e-18	-2.6507	0.0089932	0.057392	-5.1789
0.36_375.2114m/z	-0.0043965	6.5421e-16	-2.6491	0.0090337	0.057457	-5.183
0.25_445.6370m/z	-0.0049614	-2.0986e-15	-2.6445	0.0091489	0.057994	-5.1944
0.94_156.0117m/z	-0.0046069	-6.8793e-17	-2.6404	0.0092548	0.058354	-5.2048
1.07_351.2452m/z	-0.0043986	5.2402e-16	-2.6393	0.0092851	0.058354	-5.2077
3.05_569.4351m/z	-0.004803	9.2539e-16	-2.6388	0.0092984	0.058354	-5.209
9.30_191.0170m/z	-0.0046332	2.3183e-16	-2.6369	0.0093474	0.058438	-5.2138
3.10_904.7365n	-0.0062437	1.0646e-15	-2.6359	0.0093735	0.058438	-5.2163
2.57_384.2414m/z	-0.0044546	-2.2841e-16	-2.6332	0.0094451	0.058663	-5.2231
0.34_640.3913m/z	-0.0038922	-1.3869e-15	-2.6322	0.0094718	0.058663	-5.2257
7.37_685.8185m/z	-0.0040919	-1.3356e-15	-2.6296	0.0095399	0.058892	-5.2321
0.31_430.2445m/z	0.0070017	-2.9514e-15	2.6257	0.0096452	0.059348	-5.242
4.21_913.7464m/z	-0.0047304	3.6214e-15	-2.6232	0.0097128	0.05957	-5.2483
0.14_613.3355m/z	-0.004136	-5.2774e-16	-2.6216	0.0097566	0.059644	-5.2524
2.02_656.5864n	-0.0044522	2.9901e-15	-2.6197	0.009807	0.059759	-5.257
5.34_743.6113m/z	-0.0045278	-5.0719e-16	-2.6155	0.0099219	0.060111	-5.2675
5.34_740.6761m/z	0.0052488	4.214e-16	2.6153	0.0099284	0.060111	-5.2681
0.28_491.2882m/z	-0.0045481	9.6306e-16	-2.6138	0.0099695	0.060167	-5.2718
0.75_324.6593m/z	-0.003951	6.3323e-16	-2.6072	0.010156	0.061096	-5.2885
9.24_104.1079m/z	-0.0037519	3.4497e-15	-2.6055	0.010204	0.061119	-5.2927
2.20_796.6266m/z	-0.0046562	8.2779e-16	-2.6047	0.010224	0.061119	-5.2945
0.47_182.9864m/z	-0.0048519	1.0505e-15	-2.6012	0.010326	0.061532	-5.3034
0.31_106.0870m/z	-0.0037656	1.1498e-15	-2.5984	0.010406	0.061817	-5.3104
0.56_351.1964m/z	-0.0044757	1.7472e-16	-2.5961	0.010471	0.062007	-5.316
1.78_800.8973n	-0.0051475	9.0979e-16	-2.5896	0.010662	0.06288	-5.3322
9.36_324.6626m/z	-0.0042499	8.6761e-16	-2.5888	0.010685	0.06288	-5.3342
1.69_631.3761m/z	-0.0043105	2.2383e-15	-2.5854	0.010788	0.063286	-5.3428
1.08_440.7582m/z	0.0044979	2.9547e-16	2.5824	0.010876	0.063292	-5.3501
2.70_578.6610m/z	-0.0065455	1.61e-17	-2.5814	0.010906	0.063292	-5.3526
5.79_804.7166n	0.0066021	1.7666e-15	2.5808	0.010925	0.063292	-5.3541
9.25_176.0733n	-0.0037682	-8.5161e-16	-2.5789	0.010981	0.063292	-5.3587
0.51_227.1289m/z	-0.0042906	-1.0006e-15	-2.5788	0.010985	0.063292	-5.3591
0.26_377.2364m/z	-0.0046324	-5.1711e-16	-2.5784	0.010997	0.063292	-5.3601
0.66_574.3104m/z	-0.0048024	-1.3621e-15	-2.5775	0.011023	0.063292	-5.3622
4.47_635.4024m/z	-0.0045415	-7.3272e-16	-2.5681	0.011314	0.064579	-5.3856
0.09_365.2095m/z	-0.0033644	-1.5641e-15	-2.568	0.011316	0.064579	-5.3857
9.89_134.9878m/z	-0.0036616	-1.933e-16	-2.5583	0.011622	0.066128	-5.4097
6.01_884.7839n	0.0081296	-3.5717e-15	2.5509	0.01186	0.067275	-5.4278
8.73_182.1915m/z	-0.005307	-7.0607e-16	-2.5482	0.011946	0.067564	-5.4343
8.98_290.2698m/z	-0.0055087	-4.9619e-16	-2.5457	0.012027	0.067645	-5.4404
0.30_633.3466m/z	-0.004274	-2.4925e-15	-2.5456	0.012032	0.067645	-5.4407
1.06_425.2953m/z	-0.0043427	-1.6458e-16	-2.5406	0.012197	0.068366	-5.4529
0.31_393.2107m/z	-0.0082493	-1.2408e-15	-2.5382	0.012278	0.068616	-5.4588
5.24_757.6327m/z	-0.0039266	4.3205e-17	-2.5362	0.012345	0.068791	-5.4637
3.35_649.6608m/z	-0.0043026	-7.5992e-16	-2.5308	0.012527	0.069601	-5.4769
3.23_419.3136m/z	-0.0043832	-1.3645e-15	-2.5273	0.012647	0.070059	-5.4854
1.80_836.9590m/z	-0.0043658	-7.5341e-16	-2.5246	0.012741	0.070176	-5.492
3.87_171.0687m/z	0.0043999	-5.6603e-16	2.5239	0.012765	0.070176	-5.4937
0.10_596.3577m/z	-0.0037653	-2.4115e-15	-2.5231	0.012792	0.070176	-5.4955
2.57_726.4682m/z	-0.0042443	-1.8708e-16	-2.5224	0.012817	0.070176	-5.4973
8.15_296.2340n	0.0080061	1.4192e-16	2.5179	0.012973	0.070828	-5.5081
9.17_546.3540m/z	-0.0032318	4.8341e-16	-2.5152	0.013067	0.070996	-5.5146
0.34_850.5399m/z	0.0067042	1.2861e-15	2.5149	0.013079	0.070996	-5.5154
0.47_223.1495m/z	-0.0036862	-7.0522e-16	-2.5133	0.013137	0.071103	-5.5193
0.30_575.2911m/z	-0.0034228	9.7451e-16	-2.5092	0.013281	0.071582	-5.5291
9.38_331.6702m/z	-0.0043996	-1.5502e-15	-2.5081	0.013322	0.071582	-5.5318
0.31_349.1845m/z	-0.0083241	-7.0701e-16	-2.5076	0.013339	0.071582	-5.533
2.45_611.3659m/z	-0.0045494	1.6733e-16	-2.5041	0.013467	0.071958	-5.5415
1.09_365.2042m/z	0.0043412	-3.0663e-16	2.5036	0.013485	0.071958	-5.5427
1.07_205.6334m/z	-0.0063564	1.3268e-15	-2.5002	0.013609	0.072418	-5.5509
9.83_425.2177m/z	-0.0043585	1.4162e-15	-2.4876	0.014077	0.074452	-5.581
1.54_381.2984m/z	-0.0063083	5.6064e-16	-2.4868	0.014107	0.074452	-5.583
0.34_667.9508m/z	-0.0048625	2.0436e-15	-2.4858	0.014147	0.074452	-5.5855
1.98_635.4509m/z	-0.0036702	-1.1532e-15	-2.4857	0.014149	0.074452	-5.5856
1.76_760.8868m/z	-0.0038341	-3.2265e-16	-2.4818	0.014298	0.074864	-5.595
0.08_182.9864m/z	-0.0036633	-2.0234e-15	-2.4811	0.014326	0.074864	-5.5967
9.08_67.9883n	-0.0032416	1.8894e-15	-2.4806	0.014347	0.074864	-5.598
0.36_352.6954m/z	-0.0041842	3.9031e-16	-2.479	0.014406	0.074968	-5.6017
2.20_714.5593n	-0.0045537	2.2218e-16	-2.4749	0.014565	0.075587	-5.6115
9.23_348.9132m/z	-0.0041779	-6.2933e-16	-2.4729	0.014643	0.075784	-5.6162
2.52_564.6439m/z	-0.0046378	-3.4697e-16	-2.4715	0.0147	0.07587	-5.6197
8.99_717.4606m/z	-0.0039867	-4.96e-16	-2.466	0.014914	0.076765	-5.6325
8.35_897.6717m/z	-0.004453	2.5921e-16	-2.4649	0.01496	0.07679	-5.6353
1.79_466.5357m/z	0.0047451	1.1112e-16	2.4564	0.015301	0.078329	-5.6553
0.58_595.2690m/z	-0.0038128	1.2313e-15	-2.455	0.015358	0.07841	-5.6587
9.47_413.1990m/z	-0.0038211	-1.2189e-15	-2.4532	0.015432	0.078573	-5.6629
1.22_167.0499m/z	-0.0034485	-3.3702e-16	-2.4494	0.015591	0.079171	-5.6721
9.33_352.6946m/z	-0.0037903	2.665e-15	-2.445	0.015773	0.079879	-5.6824
8.24_285.1688m/z	0.0078911	9.882e-16	2.4396	0.016002	0.080529	-5.6952
0.05_223.1496m/z	-0.0037173	2.1173e-15	-2.439	0.016026	0.080529	-5.6965
2.15_522.5986m/z	-0.0061095	-2.8751e-15	-2.4389	0.016029	0.080529	-5.6967
2.54_655.4041m/z	-0.0060717	-2.2838e-16	-2.4306	0.016385	0.082098	-5.7162
0.48_156.0117m/z	-0.0040491	7.1311e-16	-2.4275	0.016519	0.082551	-5.7234
9.26_344.8768m/z	-0.0033763	1.2676e-15	-2.4247	0.016643	0.082952	-5.7301
2.47_392.7644m/z	-0.0037644	-2.5969e-16	-2.4182	0.01693	0.084018	-5.7452
9.95_182.9863m/z	-0.0033382	-2.6207e-15	-2.4178	0.016946	0.084018	-5.7461
1.72_682.1790m/z	-0.0044218	-5.4062e-16	-2.4126	0.017183	0.084973	-5.7584
0.47_353.1968m/z	-0.0039992	-3.1263e-16	-2.41	0.0173	0.085323	-5.7644
3.22_551.5043m/z	0.0043199	-1.4735e-15	2.4088	0.017354	0.085367	-5.7671
0.69_432.7761m/z	-0.0045417	2.1777e-16	-2.4052	0.017517	0.085949	-5.7755
8.98_279.3142n	0.0082773	-1.1797e-15	2.404	0.017574	0.086001	-5.7783
9.55_190.9452m/z	0.0061348	-4.1552e-16	2.4	0.017757	0.086675	-5.7875
9.24_236.1311n	-0.0031902	-2.1099e-15	-2.3942	0.018029	0.087777	-5.801
0.30_601.3007m/z	-0.0048374	4.7552e-16	-2.3916	0.018153	0.088151	-5.807
0.49_456.3357m/z	-0.0040702	1.1452e-15	-2.3906	0.018202	0.088161	-5.8094
1.79_798.2626m/z	-0.0042413	-7.7816e-16	-2.3866	0.018392	0.088857	-5.8186
9.17_249.9337n	-0.0032	-2.1552e-15	-2.3842	0.018507	0.089115	-5.8241
0.24_451.2593m/z	-0.0035966	-1.2344e-15	-2.3835	0.01854	0.089115	-5.8257
1.85_673.4365m/z	-0.0036994	6.2209e-16	-2.3811	0.018655	0.08944	-5.8312
8.54_701.1915m/z	-0.00336	2.8299e-15	-2.3781	0.018802	0.089918	-5.8381
0.64_545.3482n	0.0068991	8.2382e-16	2.3727	0.01907	0.090969	-5.8506
1.39_453.2565m/z	-0.004169	1.467e-15	-2.3668	0.01936	0.092062	-5.864
9.25_291.9794n	-0.0034035	4.7339e-15	-2.3661	0.019397	0.092062	-5.8656
0.44_697.4392m/z	-0.0036445	-5.063e-16	-2.3643	0.019487	0.092076	-5.8697
0.99_351.1960m/z	-0.0036265	-4.6713e-16	-2.3641	0.019497	0.092076	-5.8702
2.29_623.5006m/z	0.0049109	8.2329e-16	2.3618	0.019613	0.092238	-5.8754
0.27_352.6953m/z	-0.0035932	-1.758e-15	-2.3615	0.019629	0.092238	-5.8762
5.44_852.7228n	0.0075245	1.6261e-15	2.3602	0.019694	0.092311	-5.879
3.52_493.3866m/z	-0.0034896	-8.4953e-16	-2.3588	0.01977	0.092437	-5.8824
3.53_932.7631n	-0.0057529	1.3744e-15	-2.3472	0.020367	0.094995	-5.9087
0.03_666.4351m/z	-0.0038727	4.457e-15	-2.341	0.020696	0.096144	-5.9228
0.48_184.1177m/z	-0.0043355	2.1105e-16	-2.3401	0.020741	0.096144	-5.9247
2.57_393.7499m/z	-0.0039495	-1.5011e-16	-2.3397	0.020766	0.096144	-5.9258
5.06_897.6538m/z	0.0051038	4.925e-17	2.331	0.021236	0.097493	-5.9455
2.53_724.5228m/z	-0.0069314	-1.8187e-15	-2.3308	0.021243	0.097493	-5.9458
8.60_227.2016m/z	0.0063264	4.5764e-16	2.3307	0.021249	0.097493	-5.9461
9.25_542.8167m/z	-0.0035347	-1.3043e-16	-2.3304	0.021264	0.097493	-5.9467
0.30_472.2536m/z	0.0044595	-3.4884e-17	2.329	0.021342	0.097613	-5.9499
1.53_429.2814m/z	-0.0038426	-1.1156e-15	-2.3265	0.02148	0.098007	-5.9556
8.25_383.2399m/z	-0.0036564	3.2733e-16	-2.3239	0.021624	0.098428	-5.9614
0.99_565.3301m/z	0.003597	8.0253e-16	2.3139	0.022181	0.10049	-5.9838
0.58_587.3570n	0.004656	4.5233e-16	2.3139	0.022183	0.10049	-5.9839
1.75_483.3686m/z	-0.003703	3.4148e-16	-2.3104	0.022383	0.10115	-5.9918
7.84_537.3441m/z	-0.0055989	-2.2513e-16	-2.3043	0.022732	0.10249	-6.0054
2.59_663.7127m/z	0.0066996	1.4042e-15	2.3023	0.022848	0.10258	-6.0098
9.23_280.0934m/z	-0.0033077	2.514e-15	-2.302	0.022862	0.10258	-6.0104
1.53_443.2672m/z	-0.0039847	1.0122e-15	-2.3001	0.022977	0.10285	-6.0148
0.54_663.3586m/z	0.0073626	4.68e-16	2.2824	0.024028	0.10726	-6.054
8.84_116.9690m/z	-0.0040367	-1.5527e-15	-2.2816	0.024075	0.10726	-6.0558
0.04_208.0903n	-0.0040434	-1.0023e-15	-2.2795	0.024204	0.10733	-6.0604
8.96_401.2580m/z	-0.0035227	-1.2258e-15	-2.2795	0.024206	0.10733	-6.0605
9.27_186.0448m/z	-0.003507	-7.2375e-15	-2.2781	0.024293	0.10733	-6.0637
9.27_84.9605m/z	-0.0037828	4.7323e-15	-2.2777	0.024318	0.10733	-6.0645
0.25_582.3688m/z	-0.0036691	3.248e-16	-2.2748	0.024494	0.1078	-6.0709
1.22_81.5210m/z	-0.0031725	6.8286e-16	-2.274	0.02454	0.1078	-6.0725
0.85_377.2653m/z	0.0047951	8.7658e-17	2.2715	0.024697	0.10788	-6.0781
0.31_525.2899m/z	-0.0075481	-3.5941e-17	-2.2705	0.024759	0.10788	-6.0803
1.81_838.9461m/z	-0.0047394	6.4353e-16	-2.2704	0.024768	0.10788	-6.0806
0.26_276.6630n	-0.0039103	-1.7588e-16	-2.2701	0.024785	0.10788	-6.0812
1.24_270.1665m/z	-0.0037148	1.4296e-15	-2.2637	0.025184	0.10936	-6.0952
9.43_389.1897m/z	0.0049924	-4.462e-16	2.2627	0.025248	0.10939	-6.0974
1.69_624.3888m/z	-0.0037527	2.0616e-15	-2.2573	0.025596	0.11064	-6.1094
1.53_199.1354m/z	-0.0046588	5.3532e-17	-2.2524	0.025908	0.11173	-6.12
0.66_632.3544m/z	-0.0033584	-8.1153e-16	-2.2503	0.026045	0.11199	-6.1246
9.24_226.0609n	0.0059551	-6.8446e-16	2.2497	0.026085	0.11199	-6.1259
9.27_167.0138m/z	-0.0035712	2.1851e-15	-2.2445	0.026429	0.11321	-6.1374
0.78_352.6947m/z	-0.0038069	-4.0235e-16	-2.2424	0.026567	0.11354	-6.1419
0.58_447.2014m/z	-0.0061671	1.6371e-16	-2.2399	0.026733	0.11394	-6.1474
0.31_248.2230m/z	-0.0047289	6.4659e-17	-2.2377	0.026879	0.11394	-6.1521
1.62_618.3460m/z	-0.0031804	2.4821e-15	-2.2376	0.026886	0.11394	-6.1523
0.37_546.2975m/z	0.0031952	1.2384e-15	2.2374	0.026901	0.11394	-6.1528
2.10_719.4444m/z	-0.0031502	4.9892e-16	-2.2358	0.027007	0.1141	-6.1563
0.47_255.2197m/z	-0.0037129	3.319e-16	-2.235	0.02706	0.1141	-6.158
0.97_256.2645m/z	-0.0053869	-4.7746e-17	-2.2329	0.027203	0.11445	-6.1626
8.69_571.4230m/z	0.0063649	1.2833e-15	2.2305	0.027367	0.11488	-6.1678
0.99_499.2803m/z	-0.0038133	-2.6753e-17	-2.2292	0.027454	0.11499	-6.1706
9.31_309.6238m/z	-0.003414	1.9754e-15	-2.2243	0.027787	0.11613	-6.1811
9.32_345.6858m/z	0.0053946	-1.2656e-15	2.221	0.028016	0.11682	-6.1882
0.29_547.2925m/z	-0.0033537	1.1307e-15	-2.22	0.028087	0.11684	-6.1904
2.07_831.5717m/z	0.0045518	-9.9503e-16	2.2192	0.028142	0.11684	-6.1921
1.07_350.2536m/z	-0.0065211	6.2309e-16	-2.2174	0.028269	0.1171	-6.1961
9.14_117.0798n	-0.0029607	7.861e-16	-2.2143	0.028486	0.11775	-6.2027
0.09_118.0658m/z	-0.0032296	7.3279e-16	-2.2094	0.028833	0.1189	-6.2133
4.48_138.1134n	-0.0041953	-1.4442e-15	-2.2086	0.028891	0.1189	-6.215
3.70_579.5355m/z	-0.0043022	1.2907e-15	-2.2031	0.029282	0.12003	-6.2267
0.76_387.2039m/z	-0.0033974	-3.9779e-16	-2.2029	0.029293	0.12003	-6.227
3.14_675.4045m/z	-0.0040465	-1.105e-15	-2.2009	0.029438	0.12037	-6.2313
5.17_855.7463n	0.0045803	3.1843e-15	2.1986	0.029612	0.12081	-6.2364
0.27_119.0830n	-0.0036477	-1.1262e-15	-2.1969	0.029732	0.12081	-6.24
1.69_647.3765m/z	-0.0032799	-7.1706e-16	-2.1963	0.029778	0.12081	-6.2413
3.18_628.3793m/z	-0.0037338	1.2774e-15	-2.1959	0.029803	0.12081	-6.242
3.23_402.2840m/z	-0.0032215	-4.3945e-16	-2.1929	0.030024	0.12145	-6.2484
2.46_481.4125m/z	-0.0054611	-6.0474e-16	-2.1919	0.0301	0.12149	-6.2506
0.31_454.2404n	0.0065083	-6.3805e-17	2.1907	0.030186	0.12156	-6.2531
0.31_306.2343m/z	0.0039284	-1.5772e-16	2.1899	0.030245	0.12156	-6.2548
0.50_270.1671m/z	-0.0037657	-7.7575e-17	-2.1873	0.030444	0.12207	-6.2605
3.26_313.2749m/z	0.0038606	5.0617e-16	2.1863	0.030519	0.12207	-6.2627
6.02_897.7369m/z	0.0052708	6.1474e-16	2.1856	0.030566	0.12207	-6.264
9.01_628.3838m/z	-0.0036195	-7.9065e-17	-2.184	0.03069	0.12231	-6.2675
0.66_440.3320m/z	-0.0040298	-5.2956e-16	-2.1818	0.030856	0.12271	-6.2722
8.14_198.1645n	-0.0045224	-1.9342e-16	-2.1787	0.031085	0.12336	-6.2786
9.06_270.9788m/z	-0.0030918	-1.5477e-15	-2.1678	0.03193	0.12645	-6.3018
0.66_263.1292m/z	-0.0036322	-5.6284e-17	-2.1669	0.032	0.12646	-6.3037
0.27_236.0088n	-0.0037475	4.8773e-16	-2.1642	0.032208	0.12691	-6.3094
0.30_627.3011m/z	-0.004003	7.2587e-17	-2.1636	0.032256	0.12691	-6.3106
9.20_201.1225n	-0.0038536	3.3822e-16	-2.1624	0.032346	0.12691	-6.3131
9.18_560.8693m/z	-0.0049578	-5.1945e-16	-2.162	0.032384	0.12691	-6.3141
0.66_411.1827m/z	-0.0032858	-1.1048e-15	-2.1566	0.03281	0.12832	-6.3254
9.20_159.0756n	-0.0031988	-4.5054e-16	-2.1539	0.033021	0.12875	-6.331
1.73_741.8733m/z	-0.0032063	-1.7479e-15	-2.1527	0.03312	0.12875	-6.3335
0.26_504.4162n	0.005277	-7.9158e-16	2.1526	0.033126	0.12875	-6.3337
9.06_420.8863m/z	-0.003604	1.5769e-15	-2.1503	0.033316	0.12923	-6.3386
9.26_138.0196n	-0.0031628	2.2174e-15	-2.143	0.033902	0.13123	-6.3537
1.53_393.2550m/z	-0.0029353	3.0472e-16	-2.1374	0.034366	0.13244	-6.3655
9.33_338.6795m/z	-0.0032009	-1.1359e-15	-2.1371	0.034392	0.13244	-6.3661
1.76_482.2716m/z	-0.0042031	-7.117e-16	-2.1364	0.034446	0.13244	-6.3675
9.07_722.1483n	-0.0038539	-4.3689e-16	-2.1359	0.034494	0.13244	-6.3687
0.56_694.3872m/z	0.0037995	3.1702e-16	2.1333	0.034711	0.13295	-6.3741
9.96_121.0215n	-0.0035092	-1.8398e-15	-2.1321	0.03481	0.13295	-6.3765
1.71_681.8464m/z	-0.0033681	2.7615e-16	-2.1314	0.034871	0.13295	-6.3781
7.44_517.3118m/z	-0.0034842	-7.1354e-17	-2.1309	0.034908	0.13295	-6.379
9.24_364.0456m/z	-0.0037845	9.9916e-16	-2.1298	0.035002	0.13297	-6.3813
0.09_401.2202m/z	-0.0030407	-3.0303e-17	-2.1286	0.0351	0.13297	-6.3837
9.20_531.8650n	-0.0037938	-9.7231e-16	-2.1283	0.035125	0.13297	-6.3843
0.24_288.9372m/z	-0.0041099	-5.1822e-16	-2.1243	0.035465	0.13399	-6.3926
0.34_403.2408m/z	-0.0035221	-4.9658e-16	-2.1213	0.035721	0.13468	-6.3988
1.98_354.3736m/z	-0.003563	-1.2485e-15	-2.1191	0.035913	0.13468	-6.4035
9.18_187.0706n	-0.0032253	-3.5698e-15	-2.119	0.035922	0.13468	-6.4037
5.11_481.3145m/z	0.0039721	4.9009e-16	2.1189	0.035932	0.13468	-6.4039
9.21_463.8786n	-0.0033001	-1.424e-15	-2.1177	0.036035	0.13479	-6.4064
0.89_81.5210m/z	-0.0029677	2.9761e-17	-2.115	0.036265	0.13539	-6.4119
1.94_744.5517m/z	-0.0032378	-7.5033e-16	-2.1092	0.036772	0.13701	-6.4238
1.73_587.4186m/z	-0.0033084	1.2867e-16	-2.1074	0.036928	0.13732	-6.4275
0.54_606.4269m/z	-0.0049828	3.2309e-16	-2.1051	0.037138	0.13783	-6.4323
9.18_146.0439n	-0.0030555	-2.1484e-15	-2.1009	0.037507	0.13886	-6.4408
9.07_810.7775n	0.0051028	1.1433e-16	2.1003	0.037564	0.13886	-6.4421
0.11_479.2497m/z	-0.0034939	-7.6524e-16	-2.0991	0.037672	0.13899	-6.4446
0.78_388.2063m/z	-0.0033117	2.1909e-16	-2.0961	0.037935	0.13948	-6.4506
0.36_270.2682n	-0.0046761	5.7327e-18	-2.096	0.037952	0.13948	-6.451
1.63_354.3371m/z	0.0037772	5.5077e-16	2.0923	0.038282	0.14037	-6.4584
8.64_662.4955m/z	-0.0030583	-8.5327e-16	-2.0916	0.038344	0.14037	-6.4598
0.47_412.3793m/z	0.0049097	1.0391e-16	2.085	0.038947	0.1423	-6.4732
3.31_255.2202m/z	-0.0034426	6.584e-16	-2.0786	0.039545	0.14404	-6.4863
0.04_166.0431n	-0.0030138	-2.1152e-15	-2.0783	0.039575	0.14404	-6.487
9.33_281.6633m/z	-0.0029969	3.995e-15	-2.0732	0.04005	0.14549	-6.4972
0.25_458.6177n	-0.0039629	5.4611e-16	-2.0712	0.040244	0.14591	-6.5013
3.16_762.6667m/z	0.0048447	2.4384e-16	2.0699	0.040364	0.14607	-6.5039
9.93_166.0428n	-0.0032521	-2.2449e-15	-2.0665	0.040687	0.14696	-6.5107
0.25_290.1894m/z	-0.0035498	-5.212e-16	-2.065	0.040838	0.14722	-6.5139
0.27_97.9922m/z	-0.0038152	-8.6658e-16	-2.0597	0.041347	0.14865	-6.5245
9.18_206.1016n	-0.0029144	-1.8796e-15	-2.0585	0.041468	0.14865	-6.527
1.76_340.3558m/z	-0.0034956	1.255e-15	-2.0584	0.04147	0.14865	-6.527
4.41_280.0938m/z	-0.0037041	-2.5602e-15	-2.0554	0.041766	0.14942	-6.5331
0.30_663.3407m/z	-0.0035553	-5.4354e-16	-2.0515	0.042147	0.1505	-6.5409
9.33_370.2871m/z	-0.0030678	1.6704e-15	-2.0464	0.04266	0.15205	-6.5512
9.24_276.0020n	-0.0030255	-1.9662e-15	-2.0361	0.043697	0.15545	-6.5717
1.07_185.1198m/z	-0.0046719	8.4194e-16	-2.0336	0.043946	0.15604	-6.5766
0.52_674.4826m/z	-0.0032121	-5.9801e-16	-2.0321	0.044105	0.15631	-6.5797
1.39_428.2787m/z	-0.0029749	-6.7667e-16	-2.0287	0.044451	0.157	-6.5863
1.83_551.3900m/z	-0.0032663	1.7714e-15	-2.0286	0.044466	0.157	-6.5866
0.09_289.1574m/z	0.0039081	-5.6162e-17	2.026	0.044737	0.15766	-6.5918
5.41_892.7963m/z	-0.0040855	3.2328e-15	-2.0226	0.045086	0.1586	-6.5984
0.06_134.9877m/z	-0.0031079	-6.6836e-16	-2.0216	0.045197	0.15869	-6.6005
3.52_748.6211n	-0.0036271	7.5184e-16	-2.0188	0.045487	0.1594	-6.606
1.53_378.2885m/z	-0.0052566	2.2194e-16	-2.0154	0.045846	0.1594	-6.6127
9.36_334.1678m/z	-0.0051305	2.1871e-16	-2.015	0.045894	0.1594	-6.6136
0.89_114.0919m/z	-0.0037828	-1.4154e-16	-2.0147	0.045916	0.1594	-6.614
8.47_425.3636m/z	-0.0029385	1.3015e-15	-2.0144	0.045948	0.1594	-6.6146
5.19_762.6916m/z	-0.0041365	2.7265e-16	-2.0133	0.046069	0.1594	-6.6168
0.47_359.7052m/z	-0.0028871	3.8449e-16	-2.013	0.046102	0.1594	-6.6174
0.54_659.4871m/z	-0.0054402	-7.5013e-17	-2.0126	0.046143	0.1594	-6.6182
9.98_450.2450n	0.0041233	6.5781e-16	2.0125	0.046159	0.1594	-6.6185
3.01_454.2810m/z	-0.0033066	-6.4537e-16	-2.0102	0.046396	0.15986	-6.6228
0.43_369.3022m/z	-0.0038346	-4.9106e-16	-2.0096	0.04646	0.15986	-6.624
9.32_288.6548m/z	-0.0031832	-6.2436e-16	-2.0043	0.047037	0.16124	-6.6345
8.28_658.6616n	-0.0036846	-1.4355e-16	-2.0037	0.047102	0.16124	-6.6357
1.79_797.9307m/z	-0.0034015	-6.6304e-16	-2.003	0.047182	0.16124	-6.6371
8.37_681.8462m/z	-0.0025544	1.508e-15	-2.0028	0.047204	0.16124	-6.6375
0.24_452.2666m/z	0.0038363	-2.4679e-17	2.0006	0.047438	0.16175	-6.6417
9.05_88.0769m/z	-0.0024809	1.0667e-16	-1.9957	0.047973	0.16328	-6.6512
0.66_324.6627m/z	-0.0030279	1.3591e-15	-1.9934	0.04823	0.16348	-6.6558
0.29_226.9528m/z	0.0039156	-3.5605e-16	1.9928	0.048296	0.16348	-6.6569
0.03_597.2959m/z	-0.0025957	-1.7209e-15	-1.9921	0.048376	0.16348	-6.6583
1.63_596.3586m/z	-0.0029678	9.9672e-16	-1.9921	0.048376	0.16348	-6.6584
0.24_583.3772m/z	-0.0047868	3.265e-15	-1.99	0.048608	0.16376	-6.6624
9.15_589.3175m/z	-0.00335	6.3083e-16	-1.9898	0.048635	0.16376	-6.6629
0.56_538.9257m/z	-0.0049048	-2.7956e-16	-1.9885	0.048781	0.16389	-6.6654
2.81_523.4733m/z	0.0032557	-1.1376e-15	1.9875	0.048884	0.16389	-6.6672
5.15_857.7572m/z	-0.003172	8.9327e-16	-1.9871	0.048933	0.16389	-6.6681
1.12_508.3133m/z	0.0039133	-1.8938e-16	1.9835	0.049336	0.16495	-6.675

## Sheet: TC_neg
	TC	AveExpr	t	P.Value	adj.P.Val	B
2.42_938.5340m/z	-0.018893	-7.7523e-16	-4.4204	2.0613e-05	0.012016	1.2906
2.42_1000.5067m/z	-0.017826	-1.8507e-16	-4.3675	2.5484e-05	0.012016	1.0867
2.85_976.5745m/z	0.012159	1.3704e-15	4.2043	4.8448e-05	0.015229	0.47062
2.24_547.3228m/z	0.014248	7.3398e-16	3.7742	0.00024325	0.047983	-1.0666
3.75_845.6731m/z	0.023018	-4.7648e-16	3.6957	0.0003223	0.047983	-1.3329
1.02_826.5956m/z	0.01915	1.3965e-16	3.6047	0.00044431	0.047983	-1.636
1.02_303.2330m/z	0.021765	9.2266e-17	3.5888	0.00046962	0.047983	-1.6882
3.75_903.6370m/z	0.013743	-3.9031e-16	3.5811	0.00048235	0.047983	-1.7134
2.26_1054.5206m/z	-0.011168	3.5172e-16	-3.5452	0.00054645	0.047983	-1.8309
2.72_950.5417m/z	-0.011349	-5.1234e-16	-3.5376	0.00056097	0.047983	-1.8555
2.48_1032.5363m/z	-0.01115	-1.3757e-15	-3.5295	0.00057673	0.047983	-1.8816
3.43_857.6733m/z	0.026287	1.6209e-16	3.513	0.0006106	0.047983	-1.9352
3.43_971.6626m/z	0.011222	-1.2285e-15	3.4806	0.0006821	0.049478	-2.0393
3.75_1049.6370m/z	0.012345	-3.9357e-16	3.3948	0.00091185	0.06142	-2.3114
4.16_694.6353m/z	0.019378	2.0437e-17	3.3368	0.0011059	0.064386	-2.4918
2.56_885.5479m/z	0.025625	2.7783e-16	3.3299	0.0011314	0.064386	-2.5131
1.72_465.3043m/z	0.023155	-8.6129e-16	3.3222	0.0011607	0.064386	-2.5369
9.60_204.9581m/z	0.008592	-4.4376e-16	3.2669	0.0013917	0.071237	-2.7061
2.42_1006.5247m/z	-0.01199	1.0304e-15	-3.2507	0.0014672	0.071237	-2.7553
2.62_794.5583m/z	0.015621	3.4235e-15	3.2416	0.0015109	0.071237	-2.7826
3.75_913.6601m/z	0.016032	1.7257e-15	3.2246	0.0015964	0.071686	-2.8338
2.88_875.5876m/z	0.011589	5.7517e-16	3.1774	0.0018579	0.079637	-2.9747
3.43_847.6444m/z	0.0134	-1.7741e-15	3.1457	0.0020549	0.084252	-3.0682
2.57_954.5421n	0.015549	-1.8465e-15	3.0851	0.0024879	0.097753	-3.2451
3.43_987.6314m/z	0.012532	-1.5259e-15	3.0347	0.0029097	0.10762	-3.3897
2.15_805.5256n	0.017544	1.0799e-15	3.0125	0.0031159	0.10762	-3.4527
2.89_882.6176m/z	0.019637	4.764e-16	3.0074	0.0031659	0.10762	-3.4674
2.86_780.5847m/z	0.011733	2.1528e-15	2.9861	0.0033793	0.10762	-3.5274
3.95_692.6179m/z	0.021588	-1.8366e-15	2.9832	0.0034089	0.10762	-3.5355
2.30_951.5265m/z	-0.010584	-8.5866e-16	-2.9818	0.0034239	0.10762	-3.5395
3.75_998.6398n	0.011095	-9.3846e-16	2.9694	0.0035555	0.10816	-3.5742
3.43_797.6493m/z	0.017123	1.7664e-15	2.9376	0.0039153	0.1137	-3.6626
2.78_914.5601m/z	0.0096604	3.7119e-16	2.9319	0.0039832	0.1137	-3.6784
2.41_932.5182m/z	-0.0096878	-1.7346e-15	-2.9224	0.0040995	0.1137	-3.7048
8.95_271.0689m/z	0.0075807	5.6694e-16	2.8985	0.0044045	0.11792	-3.7705
3.75_981.6481m/z	0.012098	-1.2812e-15	2.8881	0.0045433	0.11792	-3.7989
2.24_840.5327m/z	0.013285	6.0358e-16	2.8809	0.004642	0.11792	-3.8186
9.24_768.7892m/z	0.0074639	-7.7672e-16	2.8681	0.0048223	0.11792	-3.8534
3.43_909.6413m/z	0.010873	-8.5934e-16	2.8496	0.0050938	0.11792	-3.9035
2.89_1018.5900m/z	0.011228	3.1838e-16	2.8461	0.0051467	0.11792	-3.9129
1.72_533.2903m/z	0.011979	8.6411e-17	2.8318	0.0053682	0.11792	-3.9513
3.43_925.6603m/z	0.015967	8.4272e-16	2.8295	0.0054044	0.11792	-3.9575
9.25_457.8698n	0.0055532	-2.1462e-15	2.8243	0.0054882	0.11792	-3.9715
3.47_831.6576m/z	0.019426	-2.4376e-16	2.8198	0.0055598	0.11792	-3.9833
9.26_434.8711m/z	0.0068015	-1.9709e-15	2.7986	0.0059166	0.11792	-4.04
3.75_975.6337m/z	0.0099077	-8.6167e-16	2.788	0.0061012	0.11792	-4.0679
3.46_876.7549n	0.010523	-7.2156e-16	2.7833	0.0061857	0.11792	-4.0804
1.11_441.2075m/z	0.011718	-8.0776e-16	2.7827	0.0061964	0.11792	-4.082
1.72_505.3359m/z	0.016576	-3.9628e-17	2.7818	0.0062129	0.11792	-4.0844
2.53_1014.5613m/z	-0.0099626	-8.2218e-16	-2.7796	0.0062526	0.11792	-4.0902
2.64_934.5337m/z	-0.010275	1.0083e-15	-2.7671	0.0064841	0.11989	-4.1233
8.31_297.1536m/z	0.0070482	-3.0687e-15	2.7332	0.0071482	0.12963	-4.2118
2.33_826.5580m/z	0.01885	-3.9964e-16	2.7137	0.0075584	0.13448	-4.2623
9.35_540.3304m/z	0.0083606	-1.7908e-15	2.7005	0.0078471	0.13703	-4.2963
3.47_690.6029m/z	0.019444	-1.8612e-16	2.6931	0.0080144	0.13739	-4.3153
3.15_868.6438m/z	0.010966	-3.4944e-16	2.6814	0.0082857	0.13739	-4.3454
1.79_705.4449m/z	0.0096364	-1.0801e-15	2.6791	0.0083394	0.13739	-4.3513
2.33_826.8434m/z	0.01679	-8.9677e-16	2.6744	0.0084501	0.13739	-4.3632
2.41_870.5458m/z	-0.011749	-5.5027e-16	-2.6629	0.008728	0.1395	-4.3924
9.98_664.4192m/z	0.0073283	4.9928e-17	2.6569	0.0088783	0.13954	-4.4078
1.85_725.5086m/z	0.0096209	8.6677e-16	2.6496	0.0090614	0.14008	-4.4262
2.14_918.5456m/z	0.010384	6.6716e-16	2.6385	0.0093471	0.14217	-4.4542
3.39_703.5913m/z	-0.0091875	-1.0037e-15	-2.6168	0.0099301	0.14864	-4.5087
1.59_593.4784m/z	-0.018752	-2.6785e-16	-2.6064	0.010221	0.14955	-4.5346
0.60_622.2912m/z	-0.0087197	9.5524e-16	-2.6033	0.010309	0.14955	-4.5423
1.11_409.1909m/z	0.010013	8.416e-16	2.5929	0.01061	0.15111	-4.5683
4.04_1131.6404m/z	0.012007	-4.5997e-16	2.5886	0.010736	0.15111	-4.5789
2.31_962.5336m/z	-0.0086415	3.7711e-16	-2.5707	0.011279	0.15641	-4.6231
3.47_771.6363m/z	0.014452	-2.3869e-16	2.5633	0.01151	0.1573	-4.6413
2.39_742.5374m/z	0.010608	-1.8205e-15	2.5455	0.012083	0.16277	-4.6848
2.78_849.6697n	0.010253	-5.073e-16	2.53	0.012603	0.16665	-4.7225
1.10_280.2402n	0.013711	-6.325e-17	2.5265	0.012724	0.16665	-4.731
2.98_806.5903m/z	0.013685	2.1269e-15	2.5144	0.013147	0.16983	-4.7603
2.89_950.6038m/z	0.01076	6.6968e-16	2.507	0.013411	0.17024	-4.7781
1.47_411.2067m/z	0.010694	-5.3158e-16	2.5035	0.01354	0.17024	-4.7866
1.47_282.2558n	0.015583	1.006e-15	2.4903	0.014029	0.17407	-4.8182
3.04_914.6143m/z	0.0085066	7.0533e-16	2.4777	0.014511	0.17487	-4.8483
1.65_650.4038m/z	0.0075368	-2.1987e-15	2.4759	0.01458	0.17487	-4.8525
2.86_908.5900m/z	0.0094651	6.1745e-16	2.4741	0.01465	0.17487	-4.8568
0.70_685.2537m/z	-0.0073863	-9.6684e-17	-2.4526	0.015512	0.18284	-4.9076
9.09_753.8508m/z	-0.0059454	3.7194e-16	-2.4284	0.016538	0.19172	-4.9646
1.73_723.4646m/z	0.010599	2.8875e-16	2.421	0.016862	0.19172	-4.9818
2.86_840.6097m/z	0.014543	-2.6265e-15	2.4207	0.016874	0.19172	-4.9824
2.91_880.5026m/z	0.010456	1.6558e-16	2.4068	0.017501	0.19253	-5.0147
2.07_787.5206m/z	0.01141	-1.8219e-15	2.4067	0.017506	0.19253	-5.015
2.62_854.5891m/z	0.017364	1.6263e-16	2.3986	0.017882	0.19253	-5.0338
9.87_608.3510m/z	0.0063026	-1.6967e-15	2.3916	0.018212	0.19253	-5.0499
2.08_798.5256m/z	0.014998	-7.7033e-16	2.391	0.018238	0.19253	-5.0512
2.08_874.5583m/z	0.010761	4.4891e-16	2.3895	0.018309	0.19253	-5.0547
3.28_835.6290m/z	0.0091936	-6.8029e-16	2.3869	0.018434	0.19253	-5.0606
3.48_900.6519n	0.01236	-1.0693e-15	2.3839	0.018579	0.19253	-5.0676
9.09_724.8695m/z	0.0046542	1.795e-15	2.3697	0.019275	0.19757	-5.1001
3.02_610.5452m/z	0.010635	5.344e-16	2.3369	0.020975	0.20972	-5.1746
2.20_812.5433m/z	0.011528	-2.1851e-16	2.3296	0.02137	0.20972	-5.191
0.57_588.3300m/z	0.016103	1.6128e-15	2.3258	0.021583	0.20972	-5.1997
2.79_857.6115n	0.020383	2.5577e-15	2.3198	0.021913	0.20972	-5.213
2.21_838.5631m/z	0.0074489	-1.0859e-15	2.3166	0.022092	0.20972	-5.2202
1.46_573.3079m/z	0.0080402	-1.9872e-15	2.3153	0.022169	0.20972	-5.2233
2.18_720.2209m/z	-0.0088624	2.0914e-16	-2.3141	0.022232	0.20972	-5.2258
2.76_948.5915m/z	0.0090457	-6.8513e-16	2.314	0.022239	0.20972	-5.226
2.31_815.5526m/z	-0.010034	2.7879e-15	-2.3088	0.022538	0.21043	-5.2378
4.03_859.6888m/z	0.017812	-2.1211e-15	2.3001	0.02304	0.21301	-5.2571
2.23_699.6155m/z	-0.0085124	8.901e-16	-2.2909	0.02358	0.21394	-5.2774
0.97_599.3201m/z	0.0073838	-1.5229e-15	2.2907	0.023595	0.21394	-5.2779
2.66_929.5379m/z	-0.0096728	-4.0088e-17	-2.2682	0.024973	0.22428	-5.3277
2.10_745.5521m/z	0.013343	-5.8384e-16	2.2585	0.025583	0.22759	-5.3487
2.91_750.5440m/z	0.019372	1.7197e-15	2.2439	0.026532	0.23261	-5.3805
1.11_675.4417m/z	0.01008	5.3364e-16	2.239	0.026861	0.23261	-5.3913
4.03_799.6670m/z	0.013864	3.8706e-17	2.2386	0.026888	0.23261	-5.3922
3.75_835.6447m/z	0.0090012	-6.0217e-16	2.2283	0.027583	0.23646	-5.4144
2.07_659.5148m/z	0.012303	3.7378e-16	2.2102	0.028843	0.24504	-5.4533
3.12_852.6522m/z	0.0093063	8.5091e-16	2.1959	0.029878	0.25156	-5.4839
3.21_875.6710m/z	0.0070788	4.2501e-16	2.171	0.031752	0.26374	-5.5367
2.10_735.5165m/z	0.0076014	2.6862e-16	2.1693	0.031883	0.26374	-5.5403
1.82_575.4677m/z	-0.011453	-3.6998e-17	-2.1578	0.032788	0.26886	-5.5645
0.57_528.3079m/z	0.013871	1.7761e-15	2.1495	0.03345	0.27192	-5.5818
9.61_180.9214m/z	-0.010549	-9.1837e-16	-2.1363	0.034537	0.27837	-5.6094
3.28_911.6450m/z	0.0093584	-3.3345e-16	2.1272	0.035301	0.28112	-5.6283
3.95_682.5902m/z	0.014008	-2.1642e-16	2.1224	0.035703	0.28112	-5.638
3.02_795.6338m/z	0.011353	1.0914e-15	2.1214	0.035791	0.28112	-5.6401
4.04_1012.6519n	0.009736	7.8984e-17	2.1181	0.036071	0.28112	-5.6469
3.75_785.6510m/z	0.010633	-1.6562e-15	2.0983	0.037817	0.29017	-5.6875
2.11_818.5485m/z	0.0079676	-2.0985e-16	2.0952	0.038098	0.29017	-5.6939
3.43_973.6397m/z	0.0067248	1.0522e-16	2.0946	0.038157	0.29017	-5.6952
2.19_884.5186m/z	0.0075728	-7.3183e-16	2.0858	0.038959	0.2939	-5.713
3.43_915.6306m/z	0.007575	-1.2114e-15	2.0693	0.040503	0.30253	-5.7464
1.74_818.5538m/z	0.010234	-1.508e-16	2.0668	0.040743	0.30253	-5.7514
9.09_855.8331m/z	-0.0056488	-2.5235e-16	-2.0606	0.041341	0.30457	-5.7639
0.66_820.5148m/z	0.0094413	1.8807e-15	2.0498	0.042398	0.30922	-5.7855
2.88_709.5636m/z	-0.0060365	3.6565e-16	-2.0448	0.042898	0.30922	-5.7955
1.84_546.4124n	0.008761	-5.3362e-16	2.0431	0.04307	0.30922	-5.7989
2.07_855.5092m/z	0.0071716	-1.0948e-15	2.041	0.043285	0.30922	-5.8031
2.33_766.5372m/z	0.010556	1.271e-15	2.027	0.044712	0.3167	-5.8308
8.95_186.9562m/z	0.0058057	-1.3306e-15	2.0242	0.045003	0.3167	-5.8363
2.60_1009.5807n	-0.0077444	-2.2767e-15	-2.0169	0.045769	0.31863	-5.8507
0.87_492.3463m/z	-0.0077549	1.3878e-16	-2.0146	0.046016	0.31863	-5.8553
2.73_1028.5363m/z	-0.0078811	-7.443e-17	-2.012	0.046291	0.31863	-5.8604
2.57_715.6093m/z	-0.0081927	4.6426e-16	-2.0087	0.046641	0.31871	-5.8668
2.45_828.8594m/z	0.01262	1.1493e-16	1.9928	0.048382	0.32823	-5.8979
9.09_991.8094m/z	-0.0065194	-3.5165e-16	-1.9869	0.049046	0.33036	-5.9095
4.03_985.6404m/z	0.0082084	1.2536e-16	1.9832	0.049459	0.33078	-5.9166

## Sheet: TC_pos
	TC	AveExpr	t	P.Value	adj.P.Val	B
3.56_775.5988m/z	0.014121	-2.4567e-15	3.6503	0.00037335	0.4512	-1.5206
2.23_645.4834m/z	0.0095854	-7.0447e-16	3.4799	0.00067578	0.4512	-2.0792
2.10_686.6284m/z	-0.013612	3.3284e-16	-3.3944	0.00090346	0.4512	-2.3513
2.82_777.6054n	0.013277	3.9571e-16	3.3773	0.00095681	0.4512	-2.405
0.35_444.2559m/z	0.013879	-2.3638e-16	3.3106	0.0011943	0.4512	-2.612
2.10_680.4610n	-0.013137	1.4182e-15	-3.0794	0.0025138	0.79142	-3.303
1.22_81.5210m/z	-0.0082726	6.8286e-16	-2.9621	0.0036119	0.81051	-3.6368
9.19_306.8948m/z	-0.010711	-8.9962e-16	-2.8826	0.0045907	0.81051	-3.8565
3.42_455.2903m/z	0.0080452	-1.082e-15	2.8786	0.0046456	0.81051	-3.8674
1.99_340.3580m/z	-0.0098039	1.2942e-15	-2.8758	0.0046843	0.81051	-3.875
2.95_762.6011m/z	0.016643	1.2439e-15	2.8733	0.0047198	0.81051	-3.8819
9.26_344.8768m/z	-0.0077823	1.2676e-15	-2.7743	0.006316	0.88218	-4.1474
2.56_708.5089m/z	-0.013667	-1.2476e-15	-2.7715	0.0063685	0.88218	-4.1549
2.92_177.0808m/z	-0.0098189	2.2148e-16	-2.7624	0.0065382	0.88218	-4.1788
9.86_204.1190m/z	-0.015933	6.2609e-16	-2.7128	0.0075402	0.94956	-4.3081
3.33_903.7176m/z	0.0098566	1.9407e-16	2.6762	0.0083697	0.97628	-4.4025
0.29_532.6170m/z	-0.01219	1.5691e-16	-2.659	0.008786	0.97628	-4.4463
0.74_503.2957m/z	-0.0084227	5.8967e-16	-2.6036	0.010259	0.99554	-4.5858
1.88_798.5641m/z	0.010256	-3.7267e-15	2.5896	0.010662	0.99554	-4.6205
2.53_637.0170m/z	-0.011509	-3.4121e-16	-2.5738	0.011136	0.99554	-4.6595
2.30_801.5666m/z	0.016938	-1.6057e-15	2.538	0.012284	0.99554	-4.7474
5.19_846.7311n	0.0087916	1.0963e-15	2.5352	0.012379	0.99554	-4.7543
0.24_548.3754m/z	-0.0080244	-1.5895e-15	-2.5342	0.012414	0.99554	-4.7568
1.54_615.4474m/z	-0.0082528	-7.034e-16	-2.5191	0.012932	0.99554	-4.7933
0.30_158.1549m/z	-0.009595	-7.5401e-16	-2.5122	0.013175	0.99554	-4.81
0.26_446.2437m/z	-0.0080802	9.184e-16	-2.4426	0.015875	0.99635	-4.976
9.14_514.8682m/z	-0.016949	-3.3326e-16	-2.4192	0.016886	0.99635	-5.0308
3.16_762.6667m/z	0.01141	2.4384e-16	2.419	0.016896	0.99635	-5.0313
0.07_149.9535m/z	-0.0082493	5.0117e-16	-2.4102	0.017293	0.99635	-5.0518
8.52_756.2215n	-0.0078073	2.7045e-15	-2.4097	0.017312	0.99635	-5.0528
8.55_663.1661m/z	-0.0080744	-1.01e-15	-2.4081	0.017386	0.99635	-5.0566
9.11_676.8585m/z	-0.011874	3.2762e-16	-2.4067	0.017452	0.99635	-5.06
0.31_501.2612m/z	0.0082433	-1.1029e-15	2.4052	0.017518	0.99635	-5.0633
3.31_170.0674m/z	-0.0088631	2.1931e-16	-2.3693	0.019238	0.99635	-5.1461
2.57_726.4682m/z	-0.0080628	-1.8708e-16	-2.3572	0.019852	0.99635	-5.1738
4.39_760.8669m/z	0.00746	2.3396e-15	2.3434	0.020567	0.99635	-5.2049
1.54_593.4291m/z	-0.0077839	5.212e-16	-2.3415	0.020667	0.99635	-5.2092
0.31_349.1845m/z	-0.015494	-7.0701e-16	-2.2952	0.023263	0.99635	-5.3132
2.57_401.7541m/z	-0.0076797	-2.0737e-16	-2.2922	0.02344	0.99635	-5.3198
4.72_147.0783n	-0.0097369	2.4592e-15	-2.2786	0.024259	0.99635	-5.3499
1.63_354.3371m/z	0.0083016	5.5077e-16	2.2752	0.024468	0.99635	-5.3574
9.01_340.3939m/z	-0.013305	-4.8628e-16	-2.2561	0.025674	0.99635	-5.3995
0.30_627.3011m/z	0.0084459	7.2587e-17	2.2555	0.025712	0.99635	-5.4008
2.38_721.4791m/z	-0.0090258	-1.2735e-15	-2.2448	0.026405	0.99635	-5.424
2.26_536.6137m/z	-0.0082648	2.3165e-15	-2.2394	0.026766	0.99635	-5.4358
2.07_716.5446n	0.010352	2.8531e-15	2.2355	0.027029	0.99635	-5.4443
3.14_729.5419n	0.0094005	1.6102e-15	2.2011	0.029425	0.99635	-5.5183
1.74_774.5633m/z	0.0084682	-1.6105e-15	2.1957	0.029822	0.99635	-5.5299
3.23_577.5193m/z	0.012094	1.1707e-15	2.179	0.031064	0.99635	-5.5653
0.31_306.2343m/z	0.0079243	-1.5772e-16	2.179	0.031065	0.99635	-5.5653
2.10_719.4444m/z	-0.0061379	4.9892e-16	-2.1456	0.033694	0.99635	-5.6356
0.35_81.0606n	-0.0074241	-1.6106e-16	-2.1329	0.034744	0.99635	-5.6621
9.17_340.9330m/z	-0.0069298	-2.1115e-16	-2.1293	0.035045	0.99635	-5.6695
2.20_796.6266m/z	-0.0077667	8.2779e-16	-2.1263	0.035294	0.99635	-5.6756
3.97_429.3217m/z	0.0063252	5.2171e-16	2.1262	0.035302	0.99635	-5.6758
0.72_397.3368m/z	-0.010571	-1.3956e-15	-2.1238	0.035514	0.99635	-5.681
2.07_831.5717m/z	0.0088029	-9.9503e-16	2.1141	0.036342	0.99635	-5.7008
2.20_653.3543m/z	-0.0077609	-1.0033e-15	-2.11	0.036699	0.99635	-5.7092
2.07_791.5483m/z	0.0080735	-2.6204e-15	2.0989	0.037691	0.99635	-5.7321
2.56_857.4866m/z	-0.0070075	1.0622e-16	-2.0794	0.039473	0.99635	-5.7718
2.23_822.6348m/z	-0.0082739	9.251e-17	-2.0791	0.039499	0.99635	-5.7723
0.24_431.6296m/z	-0.0077923	4.7564e-16	-2.0783	0.039575	0.99635	-5.774
9.18_523.2821m/z	-0.0063354	-1.1514e-15	-2.0702	0.04034	0.99635	-5.7904
0.24_455.7868n	-0.0067879	-1.8839e-15	-2.068	0.040548	0.99635	-5.7948
8.43_149.0239m/z	-0.006616	7.4569e-16	-2.0571	0.041597	0.99635	-5.8167
2.90_200.0970m/z	-0.0071187	-1.2652e-15	-2.0488	0.042417	0.99635	-5.8333
2.92_640.5901n	-0.0073382	-2.0914e-15	-2.0373	0.043573	0.99635	-5.8563
2.19_664.6486n	-0.0095194	-4.3565e-17	-2.0156	0.045828	0.99635	-5.8993
2.30_666.4818m/z	-0.0095637	1.2956e-15	-2.014	0.045992	0.99635	-5.9023
9.24_328.8995m/z	-0.0066918	1.1562e-15	-2.0032	0.047155	0.99635	-5.9235
2.03_566.6238m/z	-0.007405	6.1013e-17	-1.999	0.047612	0.99635	-5.9317
0.31_326.3057m/z	0.0084819	1.6838e-16	1.9979	0.047736	0.99635	-5.9339
0.75_324.6593m/z	-0.0061941	6.3323e-16	-1.9961	0.047939	0.99635	-5.9375
1.17_141.9597m/z	-0.0069174	-2.8777e-15	-1.9956	0.047986	0.99635	-5.9384
8.48_383.2397m/z	0.0066243	-1.3756e-16	1.9835	0.049337	0.99635	-5.9619
1.10_479.2579m/z	0.005755	6.01e-16	1.9793	0.049821	0.99635	-5.9702

## Sheet: HDL-C_neg
	HDL	AveExpr	t	P.Value	adj.P.Val	B
2.52_726.5428m/z	0.060893	-6.3995e-16	5.2407	6.312e-07	0.00099288	5.5052
2.52_786.5633m/z	0.093525	1.2885e-15	4.9296	2.4725e-06	0.0010136	4.1922
2.04_848.5460m/z	0.060532	-6.6483e-16	4.8884	2.9521e-06	0.0010136	4.0221
3.28_783.6269m/z	0.061696	7.1346e-16	4.8723	3.1628e-06	0.0010136	3.9559
2.80_788.5791m/z	0.064881	1.1248e-15	4.8679	3.2219e-06	0.0010136	3.9382
2.47_866.5984m/z	0.054883	6.5212e-16	4.0858	7.6506e-05	0.020057	0.91928
2.84_866.6248m/z	0.053614	-9.6836e-16	4.0441	8.9648e-05	0.020145	0.76939
2.19_979.5170n	0.045135	-4.5225e-16	4.0036	0.00010446	0.02054	0.62492
2.95_653.4921m/z	-0.056987	-3.3019e-16	-3.9575	0.00012413	0.021695	0.46216
2.88_754.5721m/z	0.036767	3.917e-16	3.8846	0.00016267	0.024372	0.20738
2.86_790.5978m/z	0.053241	-1.5309e-15	3.8719	0.00017044	0.024372	0.16345
2.72_966.5625m/z	0.041837	1.0248e-15	3.8336	0.00019615	0.025712	0.031273
2.26_980.5172m/z	0.037528	6.4745e-16	3.6874	0.00033204	0.040177	-0.46265
3.31_655.5042m/z	-0.045697	2.5999e-16	-3.6238	0.00041565	0.043864	-0.67274
1.03_465.2087m/z	-0.042616	4.8e-16	-3.622	0.00041828	0.043864	-0.67864
1.02_303.2330m/z	-0.062747	9.2266e-17	-3.5559	0.00052663	0.050028	-0.89368
2.19_884.5186m/z	0.036233	-7.3183e-16	3.5483	0.00054067	0.050028	-0.91822
3.24_894.6577m/z	0.043826	-3.296e-16	3.4925	0.00065513	0.057251	-1.0971
2.74_1034.5521m/z	0.033179	1.7263e-15	3.4685	0.00071101	0.058864	-1.1732
2.13_842.5346m/z	0.047747	-5.7333e-16	3.4401	0.0007828	0.061568	-1.2627
4.16_694.6353m/z	-0.056842	2.0437e-17	-3.3699	0.00099102	0.069788	-1.4815
2.74_1024.5366m/z	0.033318	-1.0691e-15	3.3647	0.0010084	0.069788	-1.4976
2.14_918.5456m/z	0.037635	6.6716e-16	3.3484	0.0010645	0.069788	-1.5478
2.20_868.5340m/z	0.04056	-1.8769e-15	3.347	0.0010695	0.069788	-1.5521
3.28_1047.6219m/z	0.0329	-1.1368e-15	3.336	0.0011092	0.069788	-1.5858
2.39_802.5580m/z	0.061596	-3.1776e-15	3.311	0.0012045	0.070803	-1.662
3.02_610.5452m/z	-0.042702	5.344e-16	-3.2962	0.0012648	0.070803	-1.7072
2.18_640.3224n	-0.044591	1.4815e-15	-3.2845	0.0013139	0.070803	-1.7424
1.02_826.5956m/z	-0.050812	1.3965e-16	-3.2645	0.001403	0.070803	-1.803
2.48_904.5647m/z	0.033768	7.085e-16	3.2631	0.0014094	0.070803	-1.8072
1.41_837.6749m/z	-0.047708	6.8381e-16	-3.2589	0.0014287	0.070803	-1.8198
2.52_974.5645m/z	0.031448	1.1756e-15	3.2564	0.0014404	0.070803	-1.8272
2.28_876.5722m/z	0.051688	-1.0422e-15	3.2175	0.0016338	0.07788	-1.9434
3.28_973.6195m/z	0.032577	1.4745e-16	3.1838	0.0018205	0.084224	-2.043
2.87_892.6388m/z	0.038885	-6.3469e-16	3.1631	0.0019447	0.086466	-2.1037
2.15_908.5181m/z	0.030852	8.392e-16	3.1577	0.0019789	0.086466	-2.1197
3.47_690.6029m/z	-0.065309	-1.8612e-16	-3.1395	0.0020962	0.089116	-2.1726
9.61_180.9214m/z	0.043702	-9.1837e-16	3.1042	0.0023437	0.095862	-2.2749
9.08_952.8097m/z	-0.027567	1.2789e-15	-3.0997	0.0023767	0.095862	-2.2878
1.69_571.2888m/z	0.030178	-5.1281e-16	3.0784	0.0025407	0.097061	-2.3489
3.95_682.5902m/z	-0.057991	-2.1642e-16	-3.0772	0.0025503	0.097061	-2.3524
3.28_1041.6083m/z	0.032509	2.7322e-17	3.0721	0.0025916	0.097061	-2.367
2.65_874.5878m/z	0.028874	-1.4782e-15	3.0431	0.0028362	0.10375	-2.4495
3.95_692.6179m/z	-0.062818	-1.8366e-15	-2.9846	0.0033949	0.11849	-2.6136
3.68_1011.8684m/z	0.029788	-1.3658e-15	2.9792	0.0034519	0.11849	-2.6288
1.41_255.2333m/z	-0.03048	-3.9731e-16	-2.968	0.0035716	0.11849	-2.6599
3.76_896.6751m/z	0.035129	-2.5796e-16	2.9649	0.0036056	0.11849	-2.6685
4.13_856.6859m/z	0.058195	-2.9988e-16	2.959	0.0036706	0.11849	-2.6848
2.88_814.5973m/z	0.044313	-6.9722e-16	2.9544	0.0037223	0.11849	-2.6975
2.88_1002.5720m/z	0.028619	-2.9224e-16	2.947	0.0038062	0.11849	-2.7178
3.27_920.6733m/z	0.042878	-4.1186e-16	2.944	0.0038416	0.11849	-2.7262
0.03_693.4531m/z	0.029045	6.8528e-16	2.925	0.0040684	0.12202	-2.7783
9.25_732.8121m/z	0.024347	-7.1734e-17	2.9215	0.0041112	0.12202	-2.7879
2.30_1030.5232m/z	0.02975	-5.5972e-16	2.909	0.0042685	0.12434	-2.822
2.04_916.5386m/z	0.030896	3.5914e-16	2.8982	0.0044086	0.12609	-2.8513
2.20_946.5173m/z	0.029132	3.5589e-16	2.8787	0.0046723	0.13124	-2.9039
0.36_768.9369m/z	0.023929	-9.7578e-17	2.8664	0.0048463	0.13181	-2.9371
0.96_389.1780m/z	-0.034001	-2.8374e-16	-2.8533	0.0050386	0.13181	-2.9723
2.27_1012.5453m/z	0.027189	-2.553e-16	2.8469	0.0051353	0.13181	-2.9895
2.96_655.4571m/z	-0.028191	-2.324e-16	-2.8437	0.0051842	0.13181	-2.9981
1.75_794.6185m/z	-0.028232	6.3084e-16	-2.8406	0.0052319	0.13181	-3.0064
2.15_805.5256n	0.048252	1.0799e-15	2.8401	0.0052383	0.13181	-3.0075
2.08_798.5256m/z	0.051306	-7.7033e-16	2.8375	0.005279	0.13181	-3.0145
5.49_1014.7914m/z	0.033449	-2.2663e-16	2.8288	0.0054165	0.13313	-3.0377
2.16_960.5179m/z	0.038396	-6.2701e-16	2.8119	0.0056922	0.13676	-3.0826
2.73_1028.5363m/z	0.031458	-7.443e-17	2.8091	0.0057383	0.13676	-3.0899
0.38_511.2741m/z	0.032824	-1.9197e-16	2.8034	0.0058344	0.13698	-3.1048
1.75_283.2646m/z	-0.025366	-1.8012e-16	-2.7973	0.0059401	0.13741	-3.1211
3.75_1117.6255m/z	0.035616	-3.3426e-16	2.7544	0.0067271	0.15336	-3.2332
2.19_1030.5213m/z	0.028648	5.0341e-16	2.7349	0.0071145	0.15987	-3.2835
3.13_744.5556m/z	-0.057784	-1.4881e-16	-2.7291	0.007233	0.16025	-3.2984
2.20_936.5220m/z	0.028316	2.0107e-16	2.722	0.0073817	0.16127	-3.3166
3.28_911.6450m/z	0.03406	-3.3345e-16	2.6945	0.0079835	0.17032	-3.387
1.41_627.4397m/z	-0.031206	7.0629e-16	-2.6932	0.008013	0.17032	-3.3903
2.98_806.5903m/z	-0.042256	2.1269e-15	-2.6803	0.0083106	0.17032	-3.423
0.72_544.9104m/z	0.017926	2.0665e-16	2.6742	0.0084554	0.17032	-3.4384
0.29_766.8472m/z	0.023967	-6.7012e-16	2.6719	0.008512	0.17032	-3.4444
3.06_897.6291m/z	0.037428	3.2707e-15	2.6708	0.0085377	0.17032	-3.4471
1.01_546.3811n	-0.064291	1.0612e-15	-2.6621	0.0087482	0.17032	-3.4689
2.19_975.5362n	0.027796	-1.206e-15	2.6597	0.008809	0.17032	-3.4751
2.45_746.5110m/z	0.045439	9.4559e-16	2.6552	0.00892	0.17032	-3.4863
3.75_998.6398n	0.028897	-9.3846e-16	2.6504	0.0090422	0.17032	-3.4984
3.06_1027.5900m/z	0.026621	1.1822e-16	2.6496	0.0090629	0.17032	-3.5005
2.48_790.5570m/z	0.032502	-9.4385e-16	2.6483	0.0090951	0.17032	-3.5037
2.19_766.5373m/z	0.041974	8.2361e-16	2.6398	0.0093136	0.17236	-3.5249
2.20_740.5224m/z	0.034185	-7.2327e-16	2.6289	0.0096012	0.17482	-3.552
9.08_682.8990m/z	-0.023306	-7.1037e-16	-2.6264	0.0096688	0.17482	-3.5583
2.16_954.5062m/z	0.028891	2.5543e-17	2.617	0.0099265	0.17744	-3.5818
0.38_518.8592m/z	0.031922	-3.7297e-17	2.6115	0.010079	0.17782	-3.5954
2.71_899.5841n	0.035201	-2.059e-15	2.6076	0.010188	0.17782	-3.6049
3.06_965.6159m/z	0.027382	-9.2157e-17	2.6035	0.010305	0.17782	-3.6151
3.06_1033.6053m/z	0.024256	2.356e-16	2.6001	0.010402	0.17782	-3.6234
1.41_417.2099m/z	-0.027561	7.3473e-16	-2.5958	0.010525	0.17782	-3.6339
1.75_762.5980m/z	-0.032426	8.9178e-16	-2.5924	0.010626	0.17782	-3.6425
3.28_979.6331m/z	0.026825	6.712e-16	2.584	0.010876	0.18008	-3.6631
2.19_826.5577m/z	0.055237	1.506e-15	2.5702	0.011294	0.18506	-3.6967
1.76_735.5789m/z	-0.044219	-5.1192e-15	-2.566	0.011425	0.18528	-3.707
9.86_206.9723m/z	-0.027021	3.8581e-15	-2.5499	0.011941	0.19087	-3.7462
2.19_878.5356m/z	0.026767	-2.865e-16	2.5462	0.012061	0.19087	-3.755
2.18_720.2209m/z	-0.028131	2.0914e-16	-2.544	0.012134	0.19087	-3.7604
2.35_713.5588m/z	-0.034279	-1.7685e-16	-2.5324	0.012523	0.19504	-3.7884
0.60_768.2937m/z	0.029957	2.9767e-16	2.5282	0.012665	0.19532	-3.7984
9.87_297.1543m/z	-0.018847	1.63e-16	-2.5049	0.013488	0.20553	-3.8542
2.26_970.5135m/z	0.022996	-6.5972e-16	2.5022	0.013589	0.20553	-3.8607
1.47_282.2558n	-0.045221	1.006e-15	-2.4854	0.014213	0.21242	-3.9004
2.26_934.5236m/z	0.02382	3.5882e-16	2.4828	0.014314	0.21242	-3.9067
3.50_664.5877m/z	-0.036336	2.4113e-16	-2.4792	0.014451	0.21244	-3.9151
2.99_970.5985m/z	0.021135	-4.9777e-16	2.4613	0.015157	0.22076	-3.9572
2.47_836.5776m/z	0.039364	-8.3118e-16	2.4552	0.015407	0.22149	-3.9716
9.88_235.9263m/z	-0.018487	-7.5959e-16	-2.4507	0.015592	0.22149	-3.9821
1.10_280.2402n	-0.038685	-6.325e-17	-2.4498	0.015629	0.22149	-3.9842
0.38_576.0359m/z	0.031242	-6.2306e-16	2.4381	0.016122	0.22584	-4.0115
3.27_868.6423m/z	0.028819	-4.6924e-16	2.4357	0.016224	0.22584	-4.0171
2.33_826.5580m/z	0.049307	-3.9964e-16	2.4276	0.016572	0.22866	-4.0358
0.32_195.8104m/z	0.026616	4.0885e-15	2.4171	0.017038	0.23305	-4.0602
0.38_574.0381m/z	0.029259	-5.0836e-16	2.4121	0.01726	0.23359	-4.0715
0.80_525.3427n	0.03563	6.4437e-16	2.4096	0.017375	0.23359	-4.0773
2.19_894.5451m/z	0.038542	2.2443e-17	2.4031	0.017672	0.23558	-4.0922
2.16_764.5213m/z	0.042039	-4.7453e-16	2.3853	0.018513	0.24297	-4.133
2.80_1486.0796m/z	0.011352	-1.2013e-16	2.3813	0.018705	0.24297	-4.142
3.95_760.6058m/z	-0.040139	-2.6308e-16	-2.3793	0.018807	0.24297	-4.1468
2.71_960.5470m/z	0.024577	-1.0508e-15	2.3785	0.018844	0.24297	-4.1485
0.29_1080.7744m/z	0.029086	-2.2238e-16	2.3688	0.019321	0.24386	-4.1704
3.43_896.7035n	0.027505	8.1375e-16	2.3682	0.019351	0.24386	-4.1718
4.12_924.6770m/z	0.030836	-9.1694e-16	2.3677	0.019378	0.24386	-4.173
0.32_197.8074m/z	0.027106	1.5418e-15	2.3616	0.019688	0.24559	-4.1869
0.28_588.8964m/z	0.026419	-2.2484e-15	2.3588	0.019828	0.24559	-4.1931
3.02_940.6135n	0.025602	-2.0688e-15	2.3521	0.020174	0.24622	-4.2082
0.76_651.3190n	0.022776	-6.4917e-17	2.3445	0.020575	0.24622	-4.2254
5.21_986.7585m/z	0.027477	9.5776e-17	2.3443	0.020581	0.24622	-4.2256
4.01_1310.1202m/z	-0.023589	-9.3969e-16	-2.342	0.020706	0.24622	-4.2309
9.19_447.9122n	0.014205	1.3883e-16	2.3394	0.020844	0.24622	-4.2367
9.29_170.8329m/z	-0.025986	2.7604e-16	-2.3335	0.021164	0.24622	-4.25
2.65_715.5755m/z	-0.036584	1.5017e-15	-2.3331	0.021181	0.24622	-4.2507
0.28_650.8660m/z	0.023846	1.0103e-15	2.3327	0.021206	0.24622	-4.2517
2.10_900.5728m/z	0.026005	2.0589e-16	2.3301	0.021346	0.24622	-4.2575
1.41_595.4251m/z	-0.020537	4.3567e-16	-2.3242	0.021669	0.24622	-4.2706
2.85_764.5805m/z	0.028662	-6.8481e-16	2.3238	0.021693	0.24622	-4.2715
1.01_508.3405m/z	-0.03898	-1.9379e-15	-2.3218	0.021806	0.24622	-4.2761
3.15_868.6438m/z	0.027688	-3.4944e-16	2.3182	0.022004	0.24622	-4.2839
2.78_998.5461m/z	0.022379	-4.578e-16	2.313	0.022296	0.24622	-4.2954
0.33_193.8150m/z	0.017132	1.3583e-15	2.3126	0.022324	0.24622	-4.2965
2.95_931.5531m/z	0.027415	7.2994e-16	2.3076	0.022608	0.24622	-4.3075
2.20_917.5973n	0.028151	-8.917e-16	2.3036	0.022837	0.24622	-4.3163
9.25_717.7906n	-0.017403	-4.371e-16	-2.3013	0.02297	0.24622	-4.3213
2.25_902.5276m/z	0.024018	-4.4343e-16	2.3011	0.022985	0.24622	-4.3219
0.35_401.9532m/z	0.034606	5.4834e-16	2.2972	0.023211	0.24622	-4.3304
2.14_1054.5238m/z	0.024216	-5.5048e-16	2.2959	0.02329	0.24622	-4.3334
5.20_960.7433m/z	0.026777	-3.9072e-16	2.2953	0.023323	0.24622	-4.3346
2.35_1027.8631m/z	-0.03329	-2.8523e-15	-2.2913	0.023563	0.2471	-4.3435
0.06_528.3609n	-0.023756	-8.7585e-16	-2.2838	0.024009	0.24927	-4.3598
2.65_775.5947m/z	-0.045316	-3.4854e-16	-2.2804	0.02422	0.24927	-4.3674
0.28_763.8406m/z	0.020243	5.1465e-16	2.2799	0.024245	0.24927	-4.3683
2.49_926.5750m/z	0.02079	-6.596e-16	2.2744	0.024585	0.25112	-4.3804
3.75_785.6510m/z	0.03326	-1.6562e-15	2.2658	0.025123	0.25496	-4.3991
0.90_235.9263m/z	0.018842	-6.8466e-16	2.2568	0.025694	0.25908	-4.4186
0.75_566.4685m/z	0.015363	-4.5753e-17	2.237	0.026999	0.2705	-4.4615
3.84_842.6706m/z	0.034583	-3.8243e-16	2.2299	0.027478	0.27285	-4.4767
3.72_922.6894m/z	0.032484	-6.013e-16	2.2284	0.02758	0.27285	-4.4799
1.01_568.3614m/z	-0.046298	3.2393e-15	-2.2252	0.027795	0.27326	-4.4866
0.29_801.8437n	0.018915	1.5486e-16	2.2191	0.028224	0.27575	-4.4998
2.29_805.6060m/z	-0.020717	1.2759e-15	-2.2058	0.029162	0.28316	-4.528
2.95_999.5506m/z	0.02501	-4.2419e-18	2.1975	0.029762	0.28384	-4.5455
2.74_1096.5268m/z	0.024527	-7.546e-17	2.1971	0.029794	0.28384	-4.5465
0.39_451.1716m/z	-0.029449	6.4629e-16	-2.1948	0.029956	0.28384	-4.5511
1.01_636.3583m/z	-0.030047	-1.5985e-17	-2.1935	0.030057	0.28384	-4.554
4.01_656.5746m/z	-0.031377	-1.1186e-15	-2.1924	0.030134	0.28384	-4.5562
1.18_145.9322m/z	0.01678	-5.2683e-16	2.1866	0.030568	0.28557	-4.5685
0.39_449.1733m/z	-0.034074	5.0463e-16	-2.1851	0.030681	0.28557	-4.5717
1.69_760.4429m/z	-0.021877	-9.5262e-16	-2.1672	0.032045	0.29451	-4.6091
9.21_232.9167m/z	0.019739	5.1955e-16	2.1643	0.032277	0.29451	-4.6153
2.19_701.2992m/z	-0.028979	-2.2229e-16	-2.1634	0.032342	0.29451	-4.617
1.73_866.5616m/z	0.031238	5.8717e-16	2.1628	0.032391	0.29451	-4.6183
3.33_655.4488m/z	-0.019246	5.6875e-16	-2.1571	0.032843	0.29691	-4.6302
2.61_1003.5675n	0.020049	-9.9678e-16	2.1487	0.033515	0.29819	-4.6475
2.80_810.5264m/z	-0.064447	-7.365e-16	-2.1471	0.033645	0.29819	-4.6508
2.24_681.5315m/z	-0.022996	1.5233e-16	-2.1468	0.033669	0.29819	-4.6515
2.85_970.5833m/z	0.01744	4.4059e-16	2.1459	0.033743	0.29819	-4.6533
0.39_484.1866n	-0.025791	-9.6551e-16	-2.1377	0.034417	0.30012	-4.6703
0.29_1012.7895m/z	0.021872	5.7807e-16	2.1359	0.034567	0.30012	-4.674
3.47_638.5728m/z	-0.028206	2.0004e-16	-2.1343	0.034702	0.30012	-4.6773
0.33_199.8044m/z	0.022401	-4.5455e-15	2.134	0.034725	0.30012	-4.6779
3.99_872.6834m/z	0.031801	-1.0522e-16	2.1177	0.036112	0.30345	-4.7114
2.71_902.6100m/z	0.01735	4.7212e-16	2.1176	0.036117	0.30345	-4.7115
1.01_1227.6983m/z	-0.024323	8.1315e-19	-2.1159	0.03627	0.30345	-4.7151
0.33_201.8013m/z	0.01738	1.8938e-15	2.1143	0.036404	0.30345	-4.7182
2.28_944.5622m/z	0.022302	-7.542e-16	2.1127	0.036542	0.30345	-4.7214
2.16_892.5304m/z	0.040685	-9.1122e-16	2.1065	0.03709	0.30345	-4.7341
2.26_918.5452m/z	0.029195	2.1354e-15	2.1044	0.037275	0.30345	-4.7384
0.49_654.3027m/z	0.026691	-4.4531e-16	2.104	0.037316	0.30345	-4.7393
0.74_638.3682m/z	0.024753	-1.0603e-15	2.1019	0.037497	0.30345	-4.7435
5.49_988.7737m/z	0.025556	3.9357e-16	2.1018	0.037509	0.30345	-4.7437
0.40_285.9894m/z	0.032314	-5.1272e-16	2.0944	0.038171	0.30345	-4.7586
2.52_907.5878n	0.025274	-3.6066e-16	2.0902	0.038552	0.30345	-4.7671
2.23_719.5836m/z	-0.029649	-6.6948e-16	-2.0899	0.038586	0.30345	-4.7678
2.33_766.5372m/z	0.031559	1.271e-15	2.0879	0.038761	0.30345	-4.7717
9.26_434.8711m/z	-0.0148	-1.9709e-15	-2.0871	0.038842	0.30345	-4.7735
2.13_774.5270m/z	0.044994	9.1811e-16	2.0857	0.038964	0.30345	-4.7761
3.74_1263.8300m/z	0.033635	-1.5531e-16	2.0851	0.039024	0.30345	-4.7774
1.07_548.2976m/z	-0.024599	-7.0842e-16	-2.0837	0.039156	0.30345	-4.7803
0.80_464.3149m/z	0.024443	6.5158e-16	2.0825	0.039266	0.30345	-4.7827
1.76_715.6107m/z	-0.028297	1.2706e-15	-2.0818	0.039333	0.30345	-4.7841
1.82_886.5631m/z	0.027922	-2.1321e-16	2.0816	0.03935	0.30345	-4.7845
1.41_601.4431m/z	-0.021326	5.0237e-16	-2.0815	0.039353	0.30345	-4.7846
3.11_800.6239m/z	0.027149	-9.2228e-16	2.0769	0.039789	0.30531	-4.7939
2.99_727.5495n	0.033327	-4.082e-16	2.0684	0.040591	0.30912	-4.8109
2.74_581.5270m/z	-0.023261	8.354e-16	-2.0675	0.040679	0.30912	-4.8127
3.02_803.6874m/z	-0.022737	-4.6249e-16	-2.0608	0.041321	0.31249	-4.826
2.12_720.5826m/z	-0.023313	1.4948e-15	-2.0587	0.041529	0.31256	-4.8303
2.19_940.5546m/z	0.020817	2.691e-16	2.0559	0.041805	0.31314	-4.8359
0.28_452.9220m/z	0.021056	6.6693e-16	2.0462	0.042757	0.31808	-4.855
0.74_624.2956m/z	0.015949	-1.3783e-15	2.0423	0.043153	0.31808	-4.8628
3.75_845.6731m/z	0.038242	-4.7648e-16	2.0406	0.043322	0.31808	-4.8661
2.63_699.5190n	0.029502	2.073e-15	2.0384	0.04354	0.31808	-4.8703
2.25_790.5368m/z	0.0315	5.5232e-16	2.0377	0.043619	0.31808	-4.8718
8.95_139.0066m/z	0.025667	-1.7218e-15	2.0371	0.043678	0.31808	-4.873
0.83_550.3523m/z	0.023873	-2.231e-16	2.0291	0.044499	0.32257	-4.8887
9.13_829.8333m/z	0.018438	-5.8105e-16	2.0253	0.044891	0.32392	-4.8962
2.74_956.5449m/z	0.018198	-1.1867e-15	2.023	0.045128	0.32414	-4.9006
0.29_698.8627m/z	0.02058	-2.1726e-16	2.0133	0.046156	0.32872	-4.9196
9.24_639.8387n	-0.012176	-4.4294e-15	-2.0097	0.046545	0.32872	-4.9267
2.13_836.5442m/z	0.025859	-1.9382e-16	2.0096	0.046551	0.32872	-4.9268
1.76_742.6304m/z	-0.019866	4.6881e-16	-2.0091	0.046602	0.32872	-4.9277
0.46_560.9054m/z	0.0066038	-2.4053e-16	2.0018	0.04739	0.33194	-4.9418
2.26_986.5318m/z	0.019924	1.662e-15	2.001	0.04748	0.33194	-4.9434
3.14_609.5574m/z	-0.024302	-4.433e-16	-1.9991	0.047695	0.33197	-4.9472
2.86_908.5900m/z	0.022287	6.1745e-16	1.9934	0.048322	0.33422	-4.9582
9.10_1030.8147m/z	-0.017971	9.4084e-16	-1.9919	0.048486	0.33422	-4.9611
0.38_540.0600m/z	0.022508	1.0985e-15	1.9904	0.048656	0.33422	-4.964
0.37_300.0051m/z	0.032294	-2.5479e-17	1.9806	0.049755	0.33979	-4.9828
0.37_341.9991m/z	0.034982	6.2233e-16	1.9793	0.049899	0.33979	-4.9852

## Sheet: HDL-C_pos
	HDL	AveExpr	t	P.Value	adj.P.Val	B
2.86_589.4814m/z	-0.064586	-1.1417e-15	-4.9843	1.8725e-06	0.0035371	4.4985
2.91_313.2747m/z	-0.04581	-6.5427e-16	-4.3327	2.8531e-05	0.026347	1.899
3.26_594.5236n	-0.084559	-4.5137e-16	-4.236	4.1842e-05	0.026347	1.5359
5.59_867.6921m/z	-0.067688	1.2169e-15	-3.883	0.00016081	0.075942	0.26532
2.82_720.5891m/z	0.056098	2.7998e-15	3.6909	0.00032319	0.087093	-0.38902
9.07_935.8066m/z	0.04096	4.4894e-16	3.6737	0.00034363	0.087093	-0.44634
3.26_685.4923m/z	-0.037709	9.6765e-16	-3.6578	0.00036361	0.087093	-0.49916
3.25_568.5081n	-0.053293	2.5972e-16	-3.6537	0.00036884	0.087093	-0.51249
3.16_762.6667m/z	-0.047396	2.4384e-16	-3.533	0.00056289	0.11814	-0.90652
3.23_577.5193m/z	-0.054824	1.1707e-15	-3.4827	0.00066936	0.12644	-1.0676
0.88_177.0348m/z	0.027289	-1.2271e-15	3.398	0.00089229	0.14882	-1.3342
2.85_563.4647m/z	-0.038335	-5.6124e-16	-3.3808	0.00094538	0.14882	-1.3877
0.49_283.2686m/z	-0.036437	4.2274e-16	-3.3243	0.0011413	0.16585	-1.5618
1.00_281.6635m/z	-0.042492	-1.9337e-15	-3.2108	0.0016544	0.22322	-1.9039
6.02_858.7692n	-0.051696	-1.3257e-15	-3.1466	0.0020326	0.25597	-2.0929
0.31_318.1645m/z	0.043491	-8.3348e-16	3.0447	0.0028008	0.33067	-2.3862
3.10_564.5606n	-0.050598	1.7323e-16	-3.0211	0.0030131	0.33481	-2.4528
3.57_615.5805m/z	-0.043126	1.2693e-15	-2.9341	0.0039317	0.3637	-2.6949
0.70_267.6480m/z	-0.041835	-6.3743e-16	-2.932	0.0039567	0.3637	-2.7006
5.37_774.6727n	-0.047916	-1.2621e-15	-2.8999	0.0043586	0.3637	-2.7883
5.91_589.5150m/z	-0.026665	-2.6078e-16	-2.8778	0.0046565	0.3637	-2.8482
2.16_586.3372n	-0.056842	8.4251e-16	-2.8737	0.0047137	0.3637	-2.8592
5.37_967.8803m/z	0.030218	1.6264e-15	2.8689	0.0047811	0.3637	-2.8721
4.31_177.0336m/z	0.023463	-7.8736e-16	2.8671	0.004808	0.3637	-2.8772
9.18_146.0439n	0.024193	-2.1484e-15	2.8567	0.0049583	0.3637	-2.905
5.21_746.5856m/z	0.027725	-3.8173e-16	2.8535	0.005006	0.3637	-2.9136
9.18_206.1016n	0.023351	-1.8796e-15	2.8327	0.005324	0.37248	-2.9693
2.67_414.7765m/z	0.024472	-1.3633e-15	2.8074	0.0057343	0.37401	-3.0362
9.12_248.2117m/z	0.024967	6.7047e-16	2.807	0.0057418	0.37401	-3.0374
0.29_600.3187m/z	0.032167	3.9695e-16	2.7795	0.0062218	0.39177	-3.1097
0.43_355.2875m/z	-0.028339	-1.3185e-16	-2.768	0.006433	0.392	-3.1397
1.00_523.3648n	-0.069835	1.4691e-15	-2.7528	0.0067213	0.39677	-3.1791
0.70_495.3337n	-0.061696	3.0556e-15	-2.7245	0.0072921	0.40427	-3.2523
2.47_392.7644m/z	0.024691	-2.5969e-16	2.7021	0.0077752	0.40427	-3.3098
2.26_586.4394m/z	-0.038464	1.6467e-15	-2.698	0.0078656	0.40427	-3.3201
2.95_762.6011m/z	-0.045532	1.2439e-15	-2.6915	0.0080124	0.40427	-3.3367
0.24_399.2513m/z	-0.025298	-7.7802e-16	-2.6893	0.0080626	0.40427	-3.3422
3.19_821.5569m/z	-0.026542	9.2723e-17	-2.6793	0.0082941	0.40427	-3.3676
9.33_267.6478m/z	0.0234	3.072e-15	2.6771	0.0083464	0.40427	-3.3732
0.89_81.5210m/z	0.021836	2.9761e-17	2.6616	0.0087195	0.41178	-3.4123
9.32_380.6564m/z	0.024644	1.0749e-15	2.6364	0.0093596	0.43123	-3.4755
9.17_340.9330m/z	0.02455	-2.1115e-16	2.613	0.0099917	0.43907	-3.5337
1.39_387.2686m/z	-0.021624	-2.7857e-15	-2.6051	0.010214	0.43907	-3.5533
1.98_366.3734m/z	-0.029435	-5.3111e-16	-2.581	0.01092	0.43907	-3.6127
0.48_345.6876m/z	0.024317	8.5218e-17	2.5758	0.011077	0.43907	-3.6254
3.31_170.0674m/z	0.027922	2.1931e-16	2.5738	0.011136	0.43907	-3.6301
5.68_764.6887n	0.029505	1.3729e-15	2.5723	0.011184	0.43907	-3.6339
9.26_231.9221n	0.020116	3.625e-15	2.565	0.01141	0.43907	-3.6517
9.26_180.0676n	0.020562	-1.4473e-15	2.5619	0.011506	0.43907	-3.6591
0.26_345.6887m/z	0.027738	1.5168e-16	2.558	0.01163	0.43907	-3.6686
9.07_731.8429m/z	-0.033924	-2.0594e-16	-2.5499	0.011891	0.43907	-3.6883
5.81_551.5035m/z	-0.030313	1.2347e-15	-2.534	0.01242	0.43907	-3.7268
2.98_459.2928m/z	0.020512	-2.4519e-16	2.5161	0.013037	0.43907	-3.7697
2.92_177.0808m/z	0.026131	2.2148e-16	2.5143	0.013101	0.43907	-3.774
0.48_137.9886m/z	0.024282	-8.054e-16	2.5115	0.013201	0.43907	-3.7808
0.34_296.1045m/z	0.023272	1.383e-16	2.5005	0.013598	0.43907	-3.807
0.24_413.6061m/z	-0.032777	-2.9241e-16	-2.4993	0.01364	0.43907	-3.8097
3.23_419.3136m/z	0.025567	-1.3645e-15	2.4975	0.013709	0.43907	-3.8141
1.73_741.8733m/z	0.021823	-1.7479e-15	2.4974	0.013714	0.43907	-3.8144
0.30_538.2800m/z	0.025246	-4.9637e-16	2.4865	0.014121	0.44457	-3.8402
8.99_835.7311m/z	0.039169	-3.1447e-16	2.4803	0.014357	0.44459	-3.8549
9.36_270.1615m/z	0.02373	4.9373e-16	2.4552	0.015352	0.4562	-3.9139
0.54_663.3586m/z	-0.046377	4.68e-16	-2.4446	0.015789	0.4562	-3.9386
0.46_383.2764m/z	-0.02684	-1.9597e-16	-2.4128	0.017174	0.4562	-4.0124
0.62_401.2183m/z	0.020643	1.8342e-16	2.4113	0.017241	0.4562	-4.0158
9.33_281.6633m/z	0.020456	3.995e-15	2.4112	0.017244	0.4562	-4.0159
6.26_860.7828n	-0.036544	-4.8414e-15	-2.4098	0.017307	0.4562	-4.0192
1.00_608.3888m/z	-0.023395	-1.1953e-16	-2.4051	0.017521	0.4562	-4.0299
9.27_209.0702m/z	0.027542	4.8401e-16	2.4037	0.017589	0.4562	-4.0333
0.30_633.3466m/z	0.023858	-2.4925e-15	2.4026	0.017638	0.4562	-4.0358
9.08_736.8577m/z	-0.020366	-1.6759e-16	-2.3991	0.0178	0.4562	-4.0438
0.26_336.2265m/z	-0.024113	-4.6835e-16	-2.3984	0.017832	0.4562	-4.0453
0.54_341.2675m/z	-0.031888	-1.2197e-17	-2.3984	0.017832	0.4562	-4.0454
0.89_114.0919m/z	0.026325	-1.4154e-16	2.3909	0.018185	0.4562	-4.0625
5.35_748.6541n	-0.036086	-1.4647e-15	-2.3866	0.018394	0.4562	-4.0725
0.62_399.3242m/z	-0.027645	-5.4558e-16	-2.3861	0.018414	0.4562	-4.0735
0.24_410.2558m/z	-0.027782	-2.8547e-16	-2.3821	0.018609	0.4562	-4.0827
9.25_200.0970m/z	0.021304	4.9068e-15	2.3774	0.018837	0.4562	-4.0933
0.39_150.0690n	0.020529	-7.088e-16	2.3644	0.019481	0.46039	-4.1227
1.75_273.3422n	-0.022273	1.4516e-15	-2.3632	0.019546	0.46039	-4.1256
9.27_132.0276m/z	0.019964	5.6468e-16	2.3593	0.019742	0.46039	-4.1343
0.31_349.1845m/z	0.04606	-7.0701e-16	2.3465	0.020407	0.46048	-4.1632
0.29_633.8424n	0.024606	-5.5591e-16	2.3415	0.020671	0.46048	-4.1744
0.24_364.2154m/z	-0.022282	3.2052e-16	-2.3412	0.020686	0.46048	-4.1751
2.33_384.2757m/z	-0.028619	-5.2931e-16	-2.3374	0.020889	0.46048	-4.1836
0.89_134.9875m/z	0.01965	-7.5137e-16	2.336	0.020964	0.46048	-4.1867
1.25_149.0398m/z	0.01946	7.1568e-16	2.3167	0.022026	0.4733	-4.2297
5.81_577.5192m/z	-0.032886	-2.1871e-15	-2.3163	0.022049	0.4733	-4.2306
9.25_291.9794n	0.019641	4.7339e-15	2.3118	0.022299	0.4733	-4.2404
2.85_655.3836m/z	-0.023524	1.0639e-17	-2.2979	0.023101	0.48487	-4.2711
0.31_393.2107m/z	0.044111	-1.2408e-15	2.2919	0.023461	0.48701	-4.2845
8.52_756.2215n	0.021565	2.7045e-15	2.2821	0.024048	0.49377	-4.306
9.24_276.0020n	0.019811	-1.9662e-15	2.2675	0.024944	0.50578	-4.3376
4.23_928.7346n	-0.041364	-2.4641e-15	-2.264	0.025168	0.50578	-4.3454
5.16_842.6032m/z	0.023772	-3.1085e-16	2.2475	0.026231	0.50877	-4.3811
0.48_141.9598m/z	0.02646	-3.0046e-16	2.2427	0.026547	0.50877	-4.3915
0.56_583.3074m/z	-0.021324	-1.259e-15	-2.2418	0.026607	0.50877	-4.3934
2.88_255.2206m/z	0.024432	-1.5493e-16	2.2285	0.027503	0.50877	-4.422
0.07_600.3396m/z	0.022486	4.7713e-16	2.2254	0.027712	0.50877	-4.4285
0.47_193.0173n	0.024775	7.2983e-16	2.2254	0.027715	0.50877	-4.4286
8.92_623.8036m/z	0.024318	1.1205e-16	2.2231	0.027873	0.50877	-4.4335
1.21_496.2881m/z	-0.029272	2.2608e-16	-2.2213	0.027999	0.50877	-4.4374
4.33_635.4332m/z	0.025256	6.3317e-17	2.2212	0.028003	0.50877	-4.4375
9.33_352.6946m/z	0.020391	2.665e-15	2.2211	0.02801	0.50877	-4.4378
2.21_483.3685m/z	-0.021555	-1.4274e-15	-2.2135	0.028538	0.50959	-4.4538
0.47_181.1025m/z	0.020871	-6.3219e-17	2.2027	0.029314	0.50959	-4.4769
0.34_330.1930m/z	-0.020485	-4.4886e-16	-2.1994	0.029553	0.50959	-4.4839
0.25_274.4462m/z	-0.023121	7.7268e-16	-2.1975	0.029692	0.50959	-4.4879
0.25_406.7425m/z	-0.019274	1.2474e-16	-2.1966	0.029752	0.50959	-4.4897
9.86_639.2962m/z	0.025281	-1.1433e-16	2.1963	0.02978	0.50959	-4.4905
0.66_324.6627m/z	0.019588	1.3591e-15	2.192	0.03009	0.50959	-4.4994
1.79_819.2623m/z	0.023432	3.4219e-16	2.1904	0.030214	0.50959	-4.5029
0.31_428.2273m/z	0.018443	2.2427e-15	2.1761	0.031285	0.51845	-4.5328
2.53_637.0170m/z	-0.028401	-3.4121e-16	-2.1675	0.031947	0.51845	-4.5508
0.89_141.9597m/z	0.022833	-1.8917e-15	2.1632	0.032282	0.51845	-4.5597
9.18_187.0706n	0.019399	-3.5698e-15	2.1615	0.032422	0.51845	-4.5634
0.25_257.8660n	-0.022968	-1.0553e-15	-2.1594	0.032586	0.51845	-4.5677
0.66_411.1827m/z	0.019365	-1.1048e-15	2.154	0.033014	0.51845	-4.5789
5.34_740.6761m/z	-0.025656	4.214e-16	-2.1502	0.033317	0.51845	-4.5867
5.79_830.7374n	-0.041627	1.7065e-16	-2.1482	0.033478	0.51845	-4.5908
1.39_410.2219n	-0.023342	-2.0276e-15	-2.1419	0.033997	0.51845	-4.604
5.91_537.4895m/z	-0.023513	-2.3847e-16	-2.1377	0.034339	0.51845	-4.6125
0.29_533.2892m/z	0.027737	-3.7356e-16	2.136	0.034482	0.51845	-4.6161
0.66_618.3428m/z	0.022047	3.8977e-16	2.1341	0.034638	0.51845	-4.6199
6.27_834.7655n	-0.033812	7.9594e-16	-2.1313	0.034873	0.51845	-4.6257
9.27_169.0462m/z	0.01854	-1.5959e-16	2.1302	0.034968	0.51845	-4.628
9.00_134.1185m/z	0.020193	-1.1226e-15	2.1238	0.03551	0.51845	-4.6411
0.99_565.3301m/z	-0.019525	8.0253e-16	-2.1224	0.035633	0.51845	-4.6441
9.25_176.0733n	0.018359	-8.5161e-16	2.1129	0.036451	0.51845	-4.6635
1.09_429.2794m/z	-0.018679	-1.1193e-15	-2.1057	0.037084	0.51845	-4.6781
9.43_389.1897m/z	-0.027322	-4.462e-16	-2.094	0.038127	0.51845	-4.7017
5.43_682.6018n	0.024949	-3.4433e-15	2.0927	0.038247	0.51845	-4.7044
2.90_200.0970m/z	0.021147	-1.2652e-15	2.0926	0.038259	0.51845	-4.7046
9.25_429.8674n	0.016478	-2.5218e-15	2.0871	0.038762	0.51845	-4.7157
5.58_776.6897n	-0.034684	1.4179e-16	-2.0828	0.039157	0.51845	-4.7243
9.33_370.2871m/z	0.018403	1.6704e-15	2.0814	0.039281	0.51845	-4.727
5.80_549.4888m/z	-0.025459	-1.1839e-15	-2.0775	0.039647	0.51845	-4.7349
6.01_884.7839n	-0.039324	-3.5717e-15	-2.0761	0.039785	0.51845	-4.7378
8.73_182.1915m/z	0.025681	-7.0607e-16	2.0743	0.039946	0.51845	-4.7413
9.24_462.7798m/z	0.020217	8.0432e-16	2.0662	0.040723	0.51845	-4.7576
9.19_127.0129n	0.020104	-1.2901e-15	2.0647	0.040863	0.51845	-4.7605
0.47_134.9874m/z	0.019449	-7.658e-16	2.064	0.040927	0.51845	-4.7619
9.33_260.6574m/z	0.017702	9.1585e-16	2.0628	0.041045	0.51845	-4.7643
8.08_481.3256m/z	0.018736	1.2783e-15	2.0623	0.041095	0.51845	-4.7653
8.88_644.8025m/z	0.019468	-2.5829e-15	2.0536	0.041949	0.51845	-4.7827
9.30_191.0170m/z	0.021462	2.3183e-16	2.0504	0.042263	0.51845	-4.789
0.40_235.0710m/z	-0.01632	7.6213e-16	-2.0502	0.042279	0.51845	-4.7894
9.93_166.0428n	0.019039	-2.2449e-15	2.05	0.0423	0.51845	-4.7898
2.90_885.7051m/z	0.023501	5.8955e-16	2.0489	0.042409	0.51845	-4.7919
2.40_625.5165m/z	-0.026408	4.0407e-16	-2.0486	0.042442	0.51845	-4.7926
0.24_398.9971m/z	-0.019692	6.4361e-16	-2.0443	0.042868	0.51845	-4.801
3.33_205.0760m/z	0.018706	3.6604e-16	2.0395	0.043351	0.51845	-4.8105
9.26_404.9339m/z	0.016584	9.9096e-17	2.037	0.043602	0.51845	-4.8154
9.26_344.8768m/z	0.016839	1.2676e-15	2.0367	0.043635	0.51845	-4.816
9.24_464.9911m/z	0.021266	1.5404e-16	2.0342	0.043893	0.51845	-4.821
1.17_141.9597m/z	0.020504	-2.8777e-15	2.0336	0.043951	0.51845	-4.8221
8.37_681.8462m/z	0.015293	1.508e-15	2.0325	0.044065	0.51845	-4.8243
9.27_129.9802m/z	0.016126	1.2459e-15	2.0313	0.044184	0.51845	-4.8266
9.36_324.6626m/z	0.01983	8.6761e-16	2.0287	0.044454	0.51845	-4.8317
9.26_138.0196n	0.017694	2.2174e-15	2.0283	0.044497	0.51845	-4.8325
0.87_181.1025m/z	0.018811	-6.226e-16	2.0279	0.04454	0.51845	-4.8334
9.98_450.2450n	-0.0245	6.5781e-16	-2.0277	0.044559	0.51845	-4.8337
0.63_584.3138m/z	-0.017829	7.0454e-16	-2.0238	0.044962	0.51845	-4.8413
0.54_606.4269m/z	0.028282	3.2309e-16	2.0233	0.045011	0.51845	-4.8422
0.26_206.1462m/z	0.0212	3.2441e-16	2.016	0.045783	0.5194	-4.8565
3.28_888.7346n	0.023586	-3.2204e-16	2.0149	0.045904	0.5194	-4.8588
0.39_349.1158m/z	0.017815	3.1298e-16	2.0107	0.04635	0.5194	-4.8669
9.21_463.8786n	0.018507	-1.424e-15	2.0095	0.046473	0.5194	-4.8691
9.28_120.9776n	0.015084	5.9279e-17	2.0076	0.046681	0.5194	-4.8729
5.91_866.6973n	-0.025761	-4.9646e-16	-2.007	0.046743	0.5194	-4.874
0.58_447.2014m/z	0.032529	1.6371e-16	1.9959	0.047954	0.52973	-4.8955
0.39_348.2407m/z	-0.019382	6.2247e-17	-1.9881	0.048817	0.53389	-4.9105
9.32_366.7087m/z	0.017896	1.437e-15	1.9811	0.049613	0.53389	-4.9241
9.03_162.1495m/z	0.020034	7.31e-16	1.9802	0.049716	0.53389	-4.9258
1.51_318.2912n	-0.026767	-8.299e-16	-1.9799	0.049744	0.53389	-4.9263
0.26_285.1939m/z	-0.017908	1.1085e-15	-1.9796	0.04978	0.53389	-4.9269

## Sheet: LDL-C_neg
	LDL	AveExpr	t	P.Value	adj.P.Val	B
3.43_971.6626m/z	0.016243	-1.2285e-15	5.0201	1.6705e-06	0.0014448	3.6645
3.43_857.6733m/z	0.037775	1.6209e-16	4.9983	1.837e-06	0.0014448	3.5723
4.04_1131.6404m/z	0.021852	-4.5997e-16	4.7282	5.8235e-06	0.0030535	2.4547
3.43_797.6493m/z	0.025997	1.7664e-15	4.3955	2.2799e-05	0.005896	1.139
3.43_987.6314m/z	0.01839	-1.5259e-15	4.3868	2.3603e-05	0.005896	1.1056
4.02_1125.6250m/z	0.018565	2.8081e-16	4.354	2.6907e-05	0.005896	0.97978
3.43_925.6603m/z	0.024807	8.4272e-16	4.335	2.9008e-05	0.005896	0.90758
2.24_547.3228m/z	0.016901	7.3398e-16	4.3267	2.9986e-05	0.005896	0.87575
2.99_1104.5586m/z	-0.014367	-3.1481e-16	-4.2645	3.8311e-05	0.0062567	0.64068
3.75_971.6288m/z	0.015075	4.188e-16	4.255	3.9776e-05	0.0062567	0.60472
2.44_689.5580m/z	0.017305	-1.752e-16	4.2055	4.825e-05	0.0068998	0.41968
0.63_544.2673m/z	-0.016589	3.1319e-16	-4.1701	5.5347e-05	0.007255	0.28833
2.65_775.5947m/z	0.028082	-3.4854e-16	4.0599	8.4433e-05	0.010216	-0.1153
3.43_847.6444m/z	0.017607	-1.7741e-15	4.0176	9.9087e-05	0.011133	-0.26798
4.03_859.6888m/z	0.030691	-2.1211e-15	3.8954	0.00015634	0.015512	-0.70219
0.62_476.2777m/z	-0.024443	-1.308e-15	-3.8929	0.00015778	0.015512	-0.71093
4.03_985.6404m/z	0.016155	1.2536e-16	3.863	0.0001761	0.016294	-0.81529
4.03_799.6670m/z	0.023814	3.8706e-17	3.7735	0.00024396	0.02132	-1.1245
1.02_826.5956m/z	0.020727	1.3965e-16	3.7162	0.00029968	0.024811	-1.3193
3.75_903.6370m/z	0.014848	-3.9031e-16	3.6925	0.00032609	0.025	-1.3992
4.63_684.6058m/z	-0.024226	-3.187e-16	-3.686	0.00033375	0.025	-1.4211
2.31_962.5336m/z	-0.012594	3.7711e-16	-3.6586	0.00036775	0.025703	-1.5128
4.04_1012.6519n	0.017085	7.8984e-17	3.6478	0.00038199	0.025703	-1.5487
3.39_703.5913m/z	-0.013084	-1.0037e-15	-3.6318	0.00040414	0.025703	-1.6018
4.02_979.6447m/z	0.015715	3.998e-17	3.6202	0.00042101	0.025703	-1.6404
2.91_880.5026m/z	0.016019	1.6558e-16	3.5978	0.00045523	0.025703	-1.7141
1.02_303.2330m/z	0.02297	9.2266e-17	3.5962	0.00045777	0.025703	-1.7194
4.62_694.6344m/z	-0.026917	6.9866e-16	-3.5892	0.00046913	0.025703	-1.7425
2.91_750.5440m/z	0.031731	1.7197e-15	3.5863	0.00047387	0.025703	-1.7519
4.03_930.6751n	0.016307	-1.0923e-17	3.5279	0.00058016	0.029443	-1.9424
2.91_808.5054m/z	0.01564	4.3157e-16	3.5279	0.00058025	0.029443	-1.9426
3.47_831.6576m/z	0.02496	-2.4376e-16	3.4908	0.00065897	0.032174	-2.0622
3.43_909.6413m/z	0.013745	-8.5934e-16	3.4777	0.00068899	0.032174	-2.104
3.75_845.6731m/z	0.022928	-4.7648e-16	3.475	0.00069544	0.032174	-2.1127
1.69_398.3756n	-0.014314	5.688e-17	-3.4481	0.00076189	0.034241	-2.1984
2.65_715.5755m/z	0.019047	1.5017e-15	3.4301	0.00080977	0.035382	-2.2555
4.03_995.6634m/z	0.018005	-2.588e-16	3.4202	0.00083725	0.035586	-2.2868
3.75_1111.6107m/z	0.014336	1.5515e-16	3.4065	0.00087673	0.035586	-2.33
2.30_1030.5232m/z	-0.012476	-5.5972e-16	-3.4046	0.0008823	0.035586	-2.3359
3.43_915.6306m/z	0.01266	-1.2114e-15	3.3804	0.00095696	0.036578	-2.4119
2.20_723.5242m/z	0.011995	1.5401e-16	3.3729	0.00098118	0.036578	-2.4353
9.60_204.9581m/z	0.0092459	-4.4376e-16	3.3701	0.00099024	0.036578	-2.4439
3.43_994.6540n	0.014071	1.256e-15	3.3617	0.0010186	0.036578	-2.4703
2.26_1054.5206m/z	-0.01115	3.5172e-16	-3.3603	0.0010232	0.036578	-2.4745
3.04_914.6143m/z	0.011861	7.0533e-16	3.3534	0.0010471	0.036603	-2.4961
3.21_875.6710m/z	0.011125	4.2501e-16	3.3298	0.001132	0.038711	-2.569
3.47_771.6363m/z	0.019315	-2.3869e-16	3.3049	0.001229	0.041133	-2.6457
4.03_928.6830n	0.022068	1.6898e-15	3.288	0.001299	0.042569	-2.6973
2.48_761.5795m/z	0.01754	1.162e-16	3.2718	0.0013697	0.043093	-2.7467
2.88_875.5876m/z	0.012501	5.7517e-16	3.2706	0.0013754	0.043093	-2.7506
3.47_690.6029m/z	0.024544	-1.8612e-16	3.2657	0.0013972	0.043093	-2.7652
3.75_913.6601m/z	0.016997	1.7257e-15	3.25	0.0014705	0.044482	-2.8129
3.37_226.9671m/z	-0.0088811	5.0802e-16	-3.2259	0.0015898	0.046143	-2.8855
3.43_1191.5971m/z	0.011621	4.3758e-16	3.2228	0.001606	0.046143	-2.8949
1.72_465.3043m/z	0.023716	-8.6129e-16	3.2214	0.0016134	0.046143	-2.8991
2.85_976.5745m/z	0.0098967	1.3704e-15	3.1815	0.0018341	0.051518	-3.0182
4.03_917.6511m/z	0.014473	2.5376e-16	3.1609	0.0019589	0.054058	-3.0793
1.03_371.2216m/z	0.013848	1.7674e-16	3.1455	0.0020568	0.055783	-3.1246
2.99_1030.5545m/z	-0.011392	7.5124e-16	-3.1219	0.0022166	0.05871	-3.1939
4.16_694.6353m/z	0.019151	2.0437e-17	3.115	0.0022648	0.05871	-3.2137
3.75_981.6481m/z	0.013644	-1.2812e-15	3.1134	0.0022767	0.05871	-3.2186
2.23_204.9934m/z	0.0101	-4.4783e-16	3.1054	0.0023343	0.059224	-3.2417
2.98_806.5903m/z	0.017465	2.1269e-15	3.0833	0.0025018	0.062466	-3.3058
2.64_582.5120m/z	0.013562	9.5377e-16	3.0749	0.0025687	0.063134	-3.3302
2.26_986.5318m/z	-0.010823	1.662e-15	-3.0594	0.002696	0.064962	-3.3748
2.60_778.5598m/z	0.015677	-4.9548e-16	3.0554	0.0027295	0.064962	-3.3862
2.07_777.4975m/z	0.01177	2.2706e-16	3.051	0.002767	0.064962	-3.3988
3.75_1049.6370m/z	0.0117	-3.9357e-16	3.0385	0.0028766	0.065852	-3.4347
1.59_593.4784m/z	-0.022822	-2.6785e-16	-3.0366	0.0028931	0.065852	-3.44
3.17_226.9676m/z	-0.0083024	1.0709e-16	-3.0311	0.0029429	0.065852	-3.4557
2.31_911.5342n	-0.010409	-5.0318e-16	-3.0277	0.0029737	0.065852	-3.4653
2.23_206.9724m/z	0.00931	-2.6905e-15	3.0227	0.0030206	0.065852	-3.4797
2.30_946.5171m/z	-0.011535	1.2718e-16	-3.0189	0.0030561	0.065852	-3.4904
3.43_1045.6052m/z	0.010328	3.7364e-16	3.0131	0.0031106	0.066121	-3.5067
2.10_898.5154n	0.0094805	-6.0485e-16	3.0063	0.0031768	0.066627	-3.5261
0.75_973.6263m/z	-0.015497	-3.6829e-16	-2.9896	0.0033434	0.067578	-3.5732
3.48_900.6519n	0.016114	-1.0693e-15	2.9876	0.0033638	0.067578	-3.5788
3.28_835.6290m/z	0.011929	-6.8029e-16	2.9825	0.0034168	0.067578	-3.5932
3.33_158.9787m/z	-0.0083228	1.1387e-15	-2.9807	0.003436	0.067578	-3.5983
4.03_849.6606m/z	0.0141	8.1695e-16	2.9806	0.0034369	0.067578	-3.5985
3.75_998.6398n	0.011655	-9.3846e-16	2.9696	0.003554	0.069018	-3.6293
0.78_478.2936m/z	-0.016163	8.2069e-16	-2.9513	0.0037572	0.071881	-3.6804
2.20_673.5274m/z	0.015984	6.4758e-16	2.9451	0.0038282	0.071881	-3.6976
0.57_479.3007n	-0.015568	2.452e-16	-2.9442	0.0038385	0.071881	-3.7001
0.34_700.3995m/z	-0.012122	3.0264e-16	-2.932	0.0039827	0.073229	-3.7339
0.75_452.2779m/z	-0.016578	6.6794e-16	-2.9303	0.0040036	0.073229	-3.7387
2.91_818.5308m/z	0.018529	9.8538e-16	2.9254	0.004063	0.073461	-3.7522
1.82_575.4677m/z	-0.016006	-3.6998e-17	-2.9045	0.0043264	0.077334	-3.8098
3.75_975.6337m/z	0.010766	-8.6167e-16	2.892	0.0044917	0.079387	-3.8441
2.86_780.5847m/z	0.011893	2.1528e-15	2.8734	0.0047468	0.082402	-3.8946
3.28_1047.6219m/z	0.01037	-1.1368e-15	2.872	0.004767	0.082402	-3.8985
0.28_729.8478m/z	-0.01195	-1.0041e-16	-2.8626	0.0049023	0.082863	-3.9241
2.42_938.5340m/z	-0.01337	-7.7523e-16	-2.8586	0.0049607	0.082863	-3.9349
3.43_1078.6243n	0.010937	1.2119e-16	2.853	0.0050438	0.082863	-3.9501
1.19_445.3323m/z	-0.011518	-2.5067e-16	-2.8524	0.0050528	0.082863	-3.9517
2.90_776.5600m/z	0.019395	8.0194e-16	2.8508	0.0050763	0.082863	-3.956
4.03_1063.6520m/z	0.013032	6.7361e-16	2.8486	0.0051098	0.082863	-3.962
0.79_546.2850m/z	-0.010699	-4.5093e-16	-2.8295	0.0054045	0.085677	-4.0131
2.56_722.5112m/z	0.023061	8.5487e-16	2.8293	0.0054078	0.085677	-4.0137
0.75_1155.6765m/z	-0.01165	-1.5859e-16	-2.8269	0.0054467	0.085677	-4.0202
3.43_973.6397m/z	0.0093635	1.0522e-16	2.8181	0.005589	0.086493	-4.0437
3.02_795.6338m/z	0.015671	1.0914e-15	2.8169	0.0056086	0.086493	-4.0469
2.48_1032.5363m/z	-0.0093353	-1.3757e-15	-2.7702	0.0064264	0.098143	-4.1708
3.47_903.6822m/z	0.009294	4.8437e-17	2.7593	0.0066311	0.09986	-4.1993
3.02_923.6439m/z	0.015556	2.0709e-15	2.7575	0.0066658	0.09986	-4.204
2.10_735.5165m/z	0.00999	2.6862e-16	2.7446	0.0069179	0.10266	-4.2377
0.29_766.8472m/z	-0.0088751	-6.7012e-16	-2.7339	0.0071344	0.10461	-4.2657
8.95_186.9562m/z	0.0081	-1.3306e-15	2.7316	0.0071827	0.10461	-4.2718
0.28_996.8124m/z	-0.010807	7.4864e-17	-2.724	0.0073393	0.10591	-4.2914
3.46_876.7549n	0.010778	-7.2156e-16	2.7097	0.0076457	0.10933	-4.3284
9.09_724.8695m/z	0.0054379	1.795e-15	2.6845	0.0082142	0.11641	-4.3933
3.15_868.6438m/z	0.011489	-3.4944e-16	2.6722	0.0085046	0.11878	-4.4247
3.47_1103.6092m/z	0.009129	5.6276e-16	2.671	0.0085331	0.11878	-4.4277
3.75_1117.6255m/z	0.01249	-3.3426e-16	2.6608	0.0087825	0.12118	-4.4537
9.24_768.7892m/z	0.007245	-7.7672e-16	2.6517	0.0090085	0.12314	-4.4767
2.33_1450.1244m/z	0.019977	1.0872e-15	2.6488	0.0090811	0.12314	-4.4839
0.99_637.4110n	0.0081335	5.2109e-18	2.6416	0.0092672	0.12459	-4.5022
3.73_811.6374m/z	0.010772	-2.0966e-15	2.6373	0.0093806	0.12505	-4.5132
1.23_464.3146m/z	0.015398	-9.4407e-16	2.632	0.0095193	0.12548	-4.5264
0.28_860.8420m/z	-0.011698	-3.4022e-16	-2.63	0.0095728	0.12548	-4.5314
2.93_700.5274m/z	0.018442	-5.9075e-17	2.6216	0.0097992	0.12739	-4.5525
2.25_745.6064m/z	0.010725	4.4469e-15	2.6178	0.0099021	0.12767	-4.5619
4.26_873.7059m/z	0.014646	-5.4968e-16	2.6093	0.010139	0.12966	-4.5832
1.79_705.4449m/z	0.0098389	-1.0801e-15	2.6012	0.010369	0.13153	-4.6033
2.64_934.5337m/z	-0.010132	1.0083e-15	-2.5889	0.010728	0.13451	-4.6339
2.95_113.9805n	-0.0082613	3.3627e-16	-2.5873	0.010775	0.13451	-4.6378
3.95_692.6179m/z	0.019792	-1.8366e-15	2.5738	0.011185	0.13853	-4.6714
1.52_834.5461m/z	0.015843	2.6747e-16	2.5637	0.011498	0.14131	-4.6962
3.62_871.6884m/z	0.016648	-1.3834e-15	2.5587	0.011658	0.14164	-4.7085
4.02_944.6637n	0.012784	-6.7378e-16	2.5557	0.011753	0.14164	-4.7158
2.78_849.6697n	0.010856	-5.073e-16	2.5496	0.01195	0.14164	-4.7306
2.10_745.5521m/z	0.015782	-5.8384e-16	2.5495	0.011951	0.14164	-4.7308
2.29_805.6060m/z	0.0086218	1.2759e-15	2.5488	0.011976	0.14164	-4.7326
2.24_840.5327m/z	0.012429	6.0358e-16	2.545	0.012102	0.14206	-4.742
3.02_610.5452m/z	0.012124	5.344e-16	2.542	0.012201	0.14216	-4.7493
3.26_1015.5920m/z	0.010234	2.5425e-16	2.5363	0.01239	0.14331	-4.763
0.74_1197.6550m/z	-0.010297	3.4025e-16	-2.5325	0.012519	0.14374	-4.7723
2.58_1089.5110m/z	-0.0090257	3.1039e-16	-2.528	0.012673	0.14445	-4.7832
2.32_878.5279m/z	-0.0083493	9.1775e-16	-2.5233	0.012834	0.14524	-4.7945
0.29_510.8812m/z	-0.011736	-1.1026e-16	-2.5177	0.013031	0.14642	-4.8082
1.72_533.2903m/z	0.01118	8.6411e-17	2.4972	0.01377	0.15309	-4.8574
1.18_145.9322m/z	-0.0069031	-5.2683e-16	-2.4959	0.01382	0.15309	-4.8606
2.80_810.5264m/z	0.026939	-7.365e-16	2.4917	0.013976	0.15374	-4.8707
2.23_691.5497m/z	0.0078479	-1.3746e-16	2.4799	0.014426	0.15702	-4.8989
9.25_457.8698n	0.0050918	-2.1462e-15	2.4786	0.014475	0.15702	-4.9019
2.24_381.2351m/z	0.0091069	-3.9514e-16	2.4725	0.014711	0.1585	-4.9163
3.43_1129.6231m/z	0.0080269	4.8712e-16	2.4697	0.014825	0.15863	-4.9232
2.91_948.4930m/z	0.0098311	8.0063e-16	2.4641	0.015048	0.1593	-4.9365
2.23_759.5677m/z	0.0090462	9.6722e-16	2.4602	0.015203	0.1593	-4.9456
0.69_744.2921m/z	-0.0079995	2.3009e-16	-2.4599	0.015216	0.1593	-4.9464
2.72_950.5417m/z	-0.0084657	-5.1234e-16	-2.458	0.015292	0.1593	-4.9508
0.29_841.7903n	0.0098489	1.8225e-16	2.4513	0.015567	0.1611	-4.9666
3.02_907.6256m/z	0.0094525	5.9607e-16	2.4481	0.0157	0.16141	-4.9742
3.48_961.6163m/z	0.0095758	7.0891e-16	2.4379	0.01613	0.16476	-4.9982
2.42_1000.5067m/z	-0.010905	-1.8507e-16	-2.4257	0.016657	0.16861	-5.0267
0.89_703.4330n	0.0096776	4.6801e-16	2.4242	0.016721	0.16861	-5.0301
3.06_959.5989m/z	0.0077494	9.6747e-16	2.4151	0.017126	0.17159	-5.0514
3.68_1001.8404m/z	-0.0079243	1.2576e-15	-2.3954	0.018033	0.17863	-5.097
1.74_818.5538m/z	0.012413	-1.508e-16	2.3949	0.018056	0.17863	-5.0982
1.73_723.4646m/z	0.011015	2.8875e-16	2.3911	0.018234	0.17926	-5.1068
3.25_947.6032m/z	0.0092474	3.8869e-17	2.3885	0.018362	0.1794	-5.113
1.94_796.5455m/z	-0.010675	4.9539e-16	-2.3737	0.019077	0.18212	-5.1468
0.29_637.8278n	0.010359	-9.2442e-17	2.3736	0.019087	0.18212	-5.1473
2.60_846.5548m/z	0.0077483	1.2943e-15	2.3734	0.019092	0.18212	-5.1475
9.35_540.3304m/z	0.0077483	-1.7908e-15	2.3732	0.019103	0.18212	-5.148
3.12_852.6522m/z	0.010506	8.5091e-16	2.3645	0.019538	0.18387	-5.1679
0.51_562.3147m/z	-0.012702	-8.5408e-16	-2.3604	0.019749	0.18387	-5.1774
2.48_701.5671m/z	0.009224	1.0256e-15	2.3599	0.019774	0.18387	-5.1785
2.34_776.5433m/z	-0.017831	-9.2569e-16	-2.3591	0.019813	0.18387	-5.1802
1.65_573.4523m/z	-0.015324	-3.9026e-16	-2.358	0.019872	0.18387	-5.1828
2.26_779.5236m/z	0.009293	-2.5533e-17	2.3448	0.020557	0.18864	-5.2127
3.37_728.5590m/z	0.016496	1.8594e-16	2.3435	0.020627	0.18864	-5.2157
2.26_934.5236m/z	-0.0081312	3.5882e-16	-2.3327	0.021203	0.19279	-5.24
4.30_670.5892m/z	-0.012173	-2.3111e-16	-2.3252	0.021615	0.1954	-5.2569
0.51_498.2654m/z	-0.010861	1.5428e-16	-2.3143	0.022227	0.19979	-5.2814
3.48_1029.6057m/z	0.0086976	-3.8177e-16	2.3094	0.022502	0.20111	-5.2922
3.75_785.6510m/z	0.012263	-1.6562e-15	2.3072	0.022629	0.20111	-5.2972
3.43_1010.6355n	0.0087574	-9.0878e-16	2.3033	0.022854	0.20118	-5.3059
0.29_698.8627m/z	-0.0084892	-2.1726e-16	-2.3026	0.022893	0.20118	-5.3074
0.87_706.4286m/z	0.0094037	-5.6292e-16	2.2976	0.023189	0.20265	-5.3186
1.03_465.2087m/z	0.010055	4.8e-16	2.2926	0.023484	0.2031	-5.3297
2.57_180.9146m/z	-0.0069841	-5.106e-16	-2.2923	0.023499	0.2031	-5.3303
3.26_737.5868m/z	-0.011505	-7.8548e-16	-2.2876	0.023784	0.20444	-5.3408
0.99_947.5723m/z	0.0035105	-1.0441e-16	2.2794	0.02428	0.20688	-5.3589
8.92_170.9815m/z	0.0059922	-9.667e-16	2.2785	0.024331	0.20688	-5.3607
8.31_297.1536m/z	0.0061806	-3.0687e-15	2.2741	0.024605	0.20769	-5.3705
1.20_329.2472m/z	0.0092648	-3.6223e-16	2.2709	0.0248	0.20769	-5.3775
1.72_505.3359m/z	0.014387	-3.9628e-17	2.2706	0.024822	0.20769	-5.3782
1.65_650.4038m/z	0.0072428	-2.1987e-15	2.2621	0.025354	0.21102	-5.3968
2.74_716.5228m/z	0.026026	-6.1989e-16	2.2582	0.025603	0.21197	-5.4053
9.25_678.8137m/z	0.0070198	-4.7415e-16	2.2534	0.025912	0.2134	-5.4158
0.71_530.3017m/z	-0.0087761	-3.0385e-16	-2.2502	0.026119	0.21399	-5.4228
0.60_622.2912m/z	-0.0079455	9.5524e-16	-2.2466	0.026356	0.21481	-5.4307
1.46_573.3079m/z	0.0081642	-1.9872e-15	2.237	0.026992	0.21748	-5.4515
0.61_995.6109m/z	-0.011844	1.2083e-16	-2.2342	0.027182	0.21748	-5.4576
2.07_719.5411m/z	0.015438	2.1237e-15	2.2328	0.02728	0.21748	-5.4607
0.85_436.2835m/z	0.011781	3.1468e-16	2.2326	0.027294	0.21748	-5.4612
3.37_384.9346m/z	-0.0081175	9.6277e-17	-2.2314	0.027375	0.21748	-5.4637
4.30_680.6188m/z	-0.013027	-1.2861e-16	-2.2156	0.028464	0.22499	-5.4977
3.28_911.6450m/z	0.010223	-3.3345e-16	2.2126	0.02868	0.22556	-5.5043
3.18_723.5774m/z	-0.0074404	4.6173e-17	-2.2012	0.029493	0.23015	-5.5286
2.74_1096.5268m/z	-0.0088976	-7.546e-17	-2.1998	0.029596	0.23015	-5.5316
3.45_983.6193m/z	0.0072375	-9.4116e-16	2.197	0.029798	0.23015	-5.5375
1.93_847.5867m/z	0.0091289	2.3365e-16	2.1963	0.029848	0.23015	-5.539
3.47_889.6187m/z	0.0083561	8.5858e-16	2.1939	0.030023	0.23037	-5.544
0.68_502.2944m/z	-0.0094175	-4.796e-16	-2.1896	0.030345	0.2314	-5.5533
2.93_837.5484m/z	0.013292	-3.5108e-16	2.1859	0.030622	0.2314	-5.5612
8.95_271.0689m/z	0.0060531	5.6694e-16	2.1845	0.030721	0.2314	-5.564
2.41_1496.0628m/z	0.014804	-1.8469e-16	2.1842	0.030745	0.2314	-5.5647
1.91_437.3638m/z	-0.0096879	7.5704e-17	-2.1804	0.031038	0.23232	-5.5729
0.28_588.8964m/z	-0.0088685	-2.2484e-15	-2.1787	0.031163	0.23232	-5.5764
3.28_1041.6083m/z	0.0084826	2.7322e-17	2.1745	0.031487	0.2331	-5.5854
2.89_1018.5900m/z	0.0091216	3.1838e-16	2.1731	0.031592	0.2331	-5.5882
2.30_883.5339m/z	-0.013009	6.7852e-16	-2.1715	0.031712	0.2331	-5.5915
2.34_716.5238m/z	-0.011379	-3.4941e-16	-2.1639	0.03231	0.23639	-5.6077
0.29_937.8173n	-0.0074985	-4.7549e-16	-2.1503	0.033386	0.24313	-5.636
9.26_434.8711m/z	0.0054838	-1.9709e-15	2.1358	0.034577	0.25064	-5.6663
1.67_491.3211m/z	0.0095009	9.3431e-17	2.1278	0.035245	0.25431	-5.6828
9.09_656.8828m/z	0.0040188	7.5656e-15	2.1239	0.035577	0.25553	-5.6909
0.75_281.2502m/z	-0.0081005	3.8362e-16	-2.1213	0.035802	0.25599	-5.6963
3.37_1016.7235m/z	0.010029	6.1146e-16	2.119	0.035998	0.25619	-5.701
3.47_1025.6045m/z	0.0079255	-6.1888e-17	2.1165	0.036217	0.25619	-5.7063
2.12_719.5314m/z	0.012203	-1.5407e-16	2.1139	0.036439	0.25619	-5.7115
0.72_544.9104m/z	0.0051845	2.0665e-16	2.1134	0.036482	0.25619	-5.7125
3.79_657.5221m/z	-0.0056442	2.6671e-17	-2.1103	0.036751	0.25693	-5.7189
1.69_419.2124m/z	0.0070129	5.8632e-16	2.1039	0.037316	0.25973	-5.732
3.02_1001.5767m/z	0.0072119	-1.1401e-15	2.1015	0.037538	0.26012	-5.7371
1.80_860.5644m/z	0.013682	5.276e-16	2.094	0.038211	0.26362	-5.7524
0.64_552.3304m/z	-0.0089531	5.6715e-16	-2.0918	0.038408	0.26383	-5.7568
0.28_792.8558m/z	-0.0089367	9.8719e-16	-2.0878	0.038776	0.2645	-5.765
0.52_502.2900m/z	-0.0083063	-3.6695e-16	-2.0863	0.038909	0.2645	-5.7679
2.91_1016.4847m/z	0.0087188	-1.3376e-16	2.084	0.039127	0.2645	-5.7727
2.07_659.5148m/z	0.012236	3.7378e-16	2.0834	0.039178	0.2645	-5.7738
0.71_1079.6792m/z	-0.0078078	2.5931e-16	-2.078	0.039685	0.26564	-5.7848
2.03_691.5530m/z	-0.0075201	2.0617e-15	-2.078	0.039685	0.26564	-5.7848
9.91_187.0977m/z	0.0056121	-7.2354e-16	2.0712	0.040325	0.26878	-5.7986
0.70_685.2537m/z	-0.0065504	-9.6684e-17	-2.0625	0.041157	0.27211	-5.816
0.28_928.8281m/z	-0.008499	-4.2333e-16	-2.0606	0.041343	0.27211	-5.8199
9.13_868.8347m/z	-0.006977	1.671e-17	-2.0606	0.041343	0.27211	-5.8199
1.82_816.5419m/z	0.011986	5.0375e-17	2.0536	0.042022	0.27476	-5.8338
3.43_896.7035n	0.0086839	8.1375e-16	2.0529	0.042096	0.27476	-5.8353
0.29_503.8880n	0.0096465	1.5898e-16	2.0414	0.043243	0.28002	-5.8583
0.28_452.9220m/z	-0.007606	6.6693e-16	-2.0397	0.043411	0.28002	-5.8616
0.29_723.8246n	0.0091837	-3.9069e-16	2.0377	0.043613	0.28002	-5.8656
1.95_870.5864m/z	0.0091511	1.5255e-16	2.0377	0.043613	0.28002	-5.8656
0.28_656.8829m/z	-0.0092928	6.8551e-16	-2.0344	0.043949	0.28103	-5.8721
2.11_818.5485m/z	0.0081004	-2.0985e-16	2.0257	0.044851	0.28442	-5.8894
1.69_769.4532m/z	-0.0076403	-2.6395e-16	-2.0253	0.044893	0.28442	-5.8902
3.06_829.7042m/z	0.0080973	-1.7252e-16	2.024	0.045022	0.28442	-5.8927
2.99_900.5928m/z	-0.011455	1.6577e-15	-2.0209	0.045347	0.28532	-5.8988
2.89_882.6176m/z	0.014146	4.764e-16	2.0191	0.045545	0.28543	-5.9025
8.95_239.0959m/z	0.0057074	1.1261e-15	2.0068	0.046854	0.29203	-5.9266
3.61_939.6802m/z	0.010469	4.2469e-16	2.0057	0.04697	0.29203	-5.9287
3.05_981.6023m/z	0.0067546	1.364e-15	1.9982	0.047789	0.29595	-5.9434
9.18_582.8788m/z	0.0047387	2.7932e-16	1.9883	0.048887	0.3005	-5.9627
2.91_1022.5116m/z	0.0072393	1.5497e-16	1.9881	0.048905	0.3005	-5.963
3.28_763.6060m/z	-0.0081379	2.7646e-16	-1.9796	0.04987	0.30385	-5.9796
9.13_766.8576m/z	0.0060672	-9.94e-16	1.9791	0.049928	0.30385	-5.9805

## Sheet: LDL-C_pos
	LDL	AveExpr	t	P.Value	adj.P.Val	B
3.56_775.5988m/z	0.018991	-2.4567e-15	4.8056	4.0518e-06	0.0076539	2.8611
1.74_774.5633m/z	0.016335	-1.6105e-15	4.1953	4.908e-05	0.046356	0.46044
3.42_455.2903m/z	0.010925	-1.082e-15	3.7836	0.00023148	0.1153	-1.0167
2.95_762.6011m/z	0.022562	1.2439e-15	3.7689	0.00024416	0.1153	-1.0672
3.97_429.3217m/z	0.011221	5.2171e-16	3.691	0.0003231	0.12207	-1.3322
3.11_688.4182m/z	0.01163	1.0197e-15	3.5864	0.00046762	0.14722	-1.681
0.35_444.2559m/z	0.015489	-2.3638e-16	3.52	0.00058895	0.15047	-1.898
3.58_689.4230m/z	0.019433	-5.8021e-16	3.4816	0.00067187	0.15047	-2.0217
3.22_738.6015n	0.01645	-2.3364e-15	3.4626	0.00071692	0.15047	-2.0826
2.76_718.5715m/z	0.017676	-4.0365e-16	3.2957	0.0012545	0.22844	-2.6058
2.23_645.4834m/z	0.0095074	-7.0447e-16	3.2557	0.00143	0.22844	-2.7277
0.29_532.6170m/z	-0.015425	1.5691e-16	-3.2272	0.001569	0.22844	-2.814
3.33_903.7176m/z	0.01235	1.9407e-16	3.2143	0.0016361	0.22844	-2.8529
2.82_777.6054n	0.013336	3.9571e-16	3.2037	0.0016931	0.22844	-2.8847
3.14_729.5419n	0.014022	1.6102e-15	3.1702	0.0018851	0.2374	-2.9844
0.26_276.6630n	0.011119	-1.7588e-16	3.0646	0.0026322	0.31076	-3.2932
1.66_666.4969m/z	-0.011674	9.7261e-16	-2.9822	0.0033967	0.35332	-3.5281
3.14_675.4045m/z	0.011539	-1.105e-15	2.9779	0.0034417	0.35332	-3.5402
2.38_721.4791m/z	-0.012361	-1.2735e-15	-2.9528	0.0037153	0.35332	-3.6104
5.19_846.7311n	0.010706	1.0963e-15	2.9506	0.0037408	0.35332	-3.6167
1.80_836.9590m/z	0.010657	-7.5341e-16	2.9035	0.0043126	0.36226	-3.7471
2.83_834.5167m/z	0.02005	1.5808e-16	2.9013	0.0043406	0.36226	-3.753
2.07_362.2751m/z	0.0089964	-2.7122e-15	2.896	0.0044108	0.36226	-3.7677
4.39_760.8669m/z	0.0095593	2.3396e-15	2.8751	0.0046947	0.36802	-3.8247
5.15_601.5199m/z	0.0095981	3.4848e-15	2.8627	0.0048705	0.36802	-3.8583
2.21_483.3685m/z	0.0099017	-1.4274e-15	2.8374	0.0052506	0.38148	-3.9269
0.29_226.9528m/z	-0.011646	-3.5605e-16	-2.8115	0.0056663	0.39643	-3.9963
0.28_639.3455m/z	0.008796	2.5437e-16	2.7949	0.005949	0.40135	-4.0406
1.88_798.5641m/z	0.011537	-3.7267e-15	2.7715	0.0063683	0.41482	-4.1025
3.16_762.6667m/z	0.013588	2.4384e-16	2.7477	0.0068216	0.42953	-4.165
5.18_872.7490n	0.012575	-5.0934e-15	2.702	0.0077768	0.4676	-4.2837
0.29_362.9277m/z	-0.011591	7.4018e-16	-2.6956	0.0079212	0.4676	-4.3003
2.07_720.5339m/z	0.0084782	-2.6745e-16	2.6799	0.0082808	0.47401	-4.3405
0.29_503.2701m/z	-0.0089651	-7.2994e-16	-2.6667	0.0085968	0.47763	-4.3743
1.81_794.5671m/z	0.008264	5.5738e-17	2.6424	0.0092038	0.48542	-4.4358
0.30_627.3011m/z	0.01036	7.2587e-17	2.6406	0.009251	0.48542	-4.4404
0.27_355.2147m/z	0.0093932	1.2185e-15	2.6217	0.0097524	0.4979	-4.4879
9.21_261.0324m/z	-0.0087717	-7.8748e-16	-2.5949	0.010507	0.52229	-4.5549
0.23_495.3192m/z	0.0091853	9.7795e-17	2.5795	0.010966	0.53113	-4.5933
1.09_388.1976m/z	0.0081971	-2.9835e-16	2.5455	0.012037	0.56844	-4.6768
3.22_483.3689m/z	0.007779	7.5413e-16	2.4979	0.013695	0.63099	-4.7921
3.28_809.5848m/z	0.0106	-1.4884e-15	2.4618	0.015086	0.65534	-4.8782
0.28_385.9315n	-0.010138	1.0813e-15	-2.4593	0.015187	0.65534	-4.8841
0.31_454.2404n	-0.015534	-6.3805e-17	-2.4574	0.015265	0.65534	-4.8887
3.23_577.5193m/z	0.014179	1.1707e-15	2.4322	0.016318	0.67339	-4.9479
2.57_734.5702m/z	0.014309	3.5823e-15	2.4233	0.016707	0.67339	-4.9688
1.10_479.2579m/z	0.0073766	6.01e-16	2.4222	0.016755	0.67339	-4.9713
2.53_724.5228m/z	0.015133	-1.8187e-15	2.3829	0.018568	0.73075	-5.0623
0.39_150.0690n	-0.0074119	-7.088e-16	-2.3554	0.019941	0.75885	-5.1252
0.29_488.5906m/z	-0.0089048	-5.1337e-16	-2.3526	0.020086	0.75885	-5.1316
0.27_401.7235n	0.0083401	-9.1705e-16	2.3313	0.021221	0.786	-5.18
0.31_349.1845m/z	-0.016436	-7.0701e-16	-2.3088	0.022474	0.8164	-5.2304
2.07_716.5446n	0.011225	2.8531e-15	2.3006	0.022948	0.81791	-5.2487
2.82_720.5891m/z	0.012979	2.7998e-15	2.2888	0.023644	0.82712	-5.2749
3.45_447.2936m/z	0.0071065	4.7636e-16	2.2621	0.025291	0.86864	-5.3338
2.20_714.5593n	0.0087092	2.2218e-16	2.2042	0.029207	0.98098	-5.4592
0.32_327.2018m/z	-0.0081316	-6.1065e-16	-2.1957	0.029824	0.98098	-5.4774
3.32_571.3450m/z	-0.0077255	4.4304e-16	-2.1878	0.030406	0.98098	-5.4942
9.35_362.1947m/z	0.0091282	3.6855e-16	2.1742	0.031437	0.98098	-5.5231
9.32_450.2525m/z	-0.0084572	2.9837e-16	-2.1597	0.03256	0.98098	-5.5534
0.08_526.3042m/z	0.0070627	6.6367e-16	2.1591	0.032608	0.98098	-5.5547
3.36_703.5502m/z	0.012527	6.3332e-16	2.1581	0.032686	0.98098	-5.5568
5.35_748.6541n	-0.011869	-1.4647e-15	-2.1578	0.032717	0.98098	-5.5576
0.25_375.7674m/z	0.0070023	1.1535e-15	2.1284	0.035125	0.99959	-5.6189
1.76_340.3558m/z	0.0077186	1.255e-15	2.1282	0.035141	0.99959	-5.6193
0.39_498.1578n	-0.008254	1.77e-15	-2.1181	0.035997	0.99959	-5.64
1.75_469.3390m/z	0.0083749	1.3455e-16	2.1009	0.037508	0.99959	-5.6754
0.50_270.1671m/z	0.0076949	-7.7575e-17	2.0874	0.038735	0.99959	-5.703
0.27_393.2446m/z	-0.0087661	1.0151e-15	-2.0835	0.039092	0.99959	-5.7109
1.95_453.3357m/z	0.012768	6.7455e-16	2.0813	0.039298	0.99959	-5.7154
9.21_292.9223n	0.0076123	-1.882e-16	2.0695	0.040402	0.99959	-5.7391
9.40_523.2772m/z	-0.0077964	8.4492e-16	-2.0692	0.040437	0.99959	-5.7399
5.37_774.6727n	-0.012571	-1.2621e-15	-2.0688	0.040475	0.99959	-5.7407
3.70_579.5355m/z	0.0086151	1.2907e-15	2.0592	0.041395	0.99959	-5.7599
2.29_623.5006m/z	-0.0091546	8.2329e-16	-2.0495	0.042347	0.99959	-5.7793
2.98_843.6066m/z	0.0077551	-9.5312e-16	2.0355	0.04376	0.99959	-5.8073
0.29_407.9257n	-0.0081849	7.1221e-16	-2.0337	0.043939	0.99959	-5.8108
1.38_405.2097m/z	0.0071787	-4.7953e-16	2.0255	0.044786	0.99959	-5.8271
5.15_857.7572m/z	0.0069056	8.9327e-16	2.0244	0.044903	0.99959	-5.8293
5.24_885.7076m/z	0.0093676	-4.2799e-16	2.023	0.045044	0.99959	-5.832
0.74_503.2957m/z	-0.0069435	5.8967e-16	-2.0154	0.04585	0.99959	-5.8471
0.57_574.9186m/z	0.011718	-1.3433e-16	2.0054	0.046919	0.99959	-5.8666
0.30_567.2975m/z	-0.0083715	-6.1154e-16	-2.0029	0.047194	0.99959	-5.8716
9.24_517.8368n	-0.0091788	-4.1541e-16	-2.0011	0.047386	0.99959	-5.8751
9.08_736.8577m/z	-0.006161	-1.6759e-16	-1.99	0.048611	0.99959	-5.8967
