# Supplementary material for: Mass-Spectrometry-Based Lipidomics Discriminates Specific Changes in Lipid Classes in Healthy and Dyslipidemic Adults
Source: Metabolites. 2023 Feb 3;13(2):222. doi: 10.3390/metabo13020222 (PMC9964724; doi:10.3390/metabo13020222)
Supplement: Supplementary file 1 [file metabolites-13-00222-s001.zip › Additional file 3.xlsx]

## Sheet: S3 Positive mode ion abundance
	AM_21	AM_226	AM_227	AM_221	AM_214	AM_219	AM_238	AM_237	AM_37	AM_159	AM_67	AM_144	AM_147	AM_86	AM_124	AM_74	AM_137	AM_27	AM_186	AM_177	AM_175	AM_195	AM_14	AM_235	AM_30	AM_187	AM_41	AM_43	AM_52	AM_62	AM_132	AM_47	AM_138	AM_81	AM_97	AM_100	AM_102	AM_126	AM_110	AM_131	AM_135	AM_76	AM_80	AM_143	AM_150	AM_33	AM_182	AM_180	AM_38
Label	G1	G1	G1	G1	G1	G1	G1	G1	G1	G1	G1	G1	G1	G1	G1	G1	G1	G1	G1	G1	G1	G1	G1	G2	G2	G2	G2	G2	G2	G2	G2	G2	G2	G2	G2	G2	G2	G2	G2	G2	G2	G2	G2	G2	G2	G2	G2	G2	G2
2.76_941.5764m/z	3251.08	33.1296	33.1296	33.1296	265.083	33.1296	33.1296	33.1296	2149.75	1355.38	2645.87	757.061	2444.24	1421.3	4144.27	1305.04	3423.02	2471.66	288.304	208.182	325.571	520.272	2960.62	33.1296	1746.19	185.77	2622.11	2123.51	2005.75	1446.12	5497.91	3007.52	1174.79	1967.18	3106.94	2197.98	3483.15	2273.16	4943.45	5846.25	2709.26	2647.26	2841.56	343.581	10075.6	2123.29	566.946	286.873	1833.22
0.08_182.9864m/z	61403.3	41645.9	44669.2	43739.3	48707.2	46190.9	35718.9	33688.2	56803.2	49140.8	48124.6	46783.1	55537.6	50409.1	49281.2	50256.1	47404	55346.3	52394.9	52398.1	53740.5	47384.8	60969.7	41781.6	58857.6	52030	55078.8	53656.5	52214.2	52286.5	46465.3	51576.7	49198.8	47761.3	56238.3	52569.7	47609.3	45928.8	50792.9	46512.1	48503.6	44946.8	51250.3	43839.8	49719.3	56621.4	57113.7	52186.6	58283.2
0.06_410.2116m/z	4918.93	6703.45	3704.34	5405.97	6588.27	4640.16	6312.68	8700.56	4515.85	8171.62	4282.92	7037.79	5794.27	5983.19	10014	4971.09	7488.43	4536.92	10008.1	5584.91	7014.55	8005.86	6231.62	8061.7	5159.66	5299.38	4627.81	4094.76	3933.55	3986.83	7547.12	4036.14	12106.1	5991.71	4845.37	5261.55	5367.87	5177.25	5576.55	6938.02	6778.69	5190.98	5314.84	11493.5	9049.7	4422.46	8043	16448	4547.76
0.09_141.9597m/z	241641	182544	199262	199135	206643	201582	186244	168373	231994	209101	221820	213802	202158	227418	216947	206864	206988	231905	215259	236947	222271	214866	247733	195558	244142	222274	219753	227009	221612	224643	210151	223872	199563	204906	214156	220831	225914	209457	211988	206675	194685	196411	219812	203968	181324	239233	223751	241486	231084
2.91_931.7498m/z	7990.15	7217.02	3022.36	109.635	4261	9116.22	3742.6	2628.44	8390.29	6331.34	6916.63	7572.51	12397.8	4860.22	5402.42	6220.7	15895	6750.45	15222.4	5605.83	13598.9	548.174	8614.74	4797.21	5719.09	4685.28	6111.48	6249.62	8709.32	8066.26	8497.07	6739.59	7875.03	10083.1	10546.2	5970.04	7632.59	9585.21	7824.13	11610.8	10470.6	8108.58	7541.4	13708.3	12208.9	6858.5	9760.22	2309.96	8126.83
2.90_902.7116n	29218.1	87201.6	40498.4	21299.7	77158.1	35925.7	36243.7	30558.6	27733.4	43881.2	24164.4	61511	57924.3	26725.4	31234.2	20339.8	37769.4	26400.6	67755.4	111472	76479.8	128684	34781.8	71454.8	24163.1	98637.8	27980.5	26972	28951.3	25803.6	40026.6	27625.8	50234.2	24724.6	35500.5	24123.5	27738.4	44392.2	34803.8	31061.5	42471.2	25161.1	28608.3	48564	43044.7	25933.8	105022	137305	28944.2
2.89_589.3199m/z	3603.81	1590	2298.13	3573.27	1508.32	807.762	3991.21	1643.45	4521	1850.66	3512.33	4417.15	2767.02	2606.43	1861.13	2588.96	4085.59	2323.55	3214.29	3454.78	3078.02	2607.29	3324.1	556.961	2626.37	3172.76	3566.59	2877.5	3011.54	3615.86	3100	3361.32	6131.2	2289.76	3044.98	3811.94	2794.8	3321.93	3201.05	2767.86	4514.38	2677.02	3576.24	5325.42	3336.34	3006.55	2214	2838.91	3130.87
0.10_137.9886m/z	74973.9	57835.7	67159.5	63826.3	66685.9	64778.5	55985.8	46843.8	68721.4	73112.1	60505.1	68927.3	70597.5	78096.7	65856	60777.9	69563.3	70513.1	70410	73302.3	75165	66308.1	80544.4	61479.3	72236.9	62261.2	63128.9	66707.2	66528.5	63486.5	67424.8	63844.1	67802.3	66134.2	75056.2	77516.2	76612.9	71264.9	72263.2	66864.4	61421.7	61553.7	65969.6	68407.7	68460.3	72211	71524.9	71669.1	66409.2
0.09_553.3205m/z	14798.8	7957.27	15933.4	10741.8	12390.1	12169.1	11216.8	12467.3	12669.7	14724	11720.5	16482.1	16448.5	14963.9	12728	11181.1	13393	12787.9	23282.5	16979.1	17774.5	14366	15371.2	5581.18	13139.2	11011.7	12439.7	12851.3	12696.9	12640.1	10931.2	11566.8	12199.8	13028.3	14146.7	16071	15543.7	12829.1	13089.8	11719.1	12959.3	12240	11326.8	14943.5	14095	13246.4	18567.8	20256.3	11966.9
0.04_166.0431n	90291	77208.2	79818.8	71357.7	86592.8	69295.2	67513	60240	85402.5	87391.6	73470.2	87281.7	85322.8	94929	76202.3	71570.8	76009.3	84858.1	90639.1	98214.2	92328.8	93898.1	95656.3	76357.9	87228.4	84952.6	85018.6	84391	80167.4	77349.8	79285.5	81312.1	76736.4	76871.9	85830.7	83822.9	87259	76448.7	81975.5	78191.3	78852.7	78369.5	80868	84944.7	70994.7	86361.9	89588.3	96330.1	89722.3
9.20_521.8367n	3078.7	704.761	246.094	511.005	263.198	432.212	50.4249	362.164	4006.36	9892.66	4187.45	10940.8	2838.84	3812.17	3945.58	3344.02	3985.37	3250.64	410.857	913.261	437.277	773.392	4872.84	139.176	4009.25	934.534	3070.85	3531.21	3252.15	3670.39	5804.22	3258.68	3802.39	4879.8	5279.73	4899.61	5903.24	3623.04	4527.07	3044.07	6169.04	3718.09	3835.29	12342.4	6733.23	3263.98	1861.99	1242.54	3278.08
0.29_303.8895n	11773.6	20357.9	5208.82	10116	19573.8	28270.5	15030.4	13888.1	10376.8	17045.3	9894.21	13679.1	11662.7	10469.7	10518.4	8126.13	10288.4	11542	10958.5	17389.5	9494.81	20411.6	12900.3	4224.65	9896.21	29754.3	11322.4	10151.2	9557.94	8993.55	10288.3	9583.1	13787.5	11080.4	12825.9	13932.2	11056.9	9230.92	10453.8	11070.4	11043	10504.7	11009.4	12527.8	11918.1	10263.7	21671	10896.8	11389.9
0.08_177.0351m/z	42041.9	36552.9	33586	36086.2	40516.8	32605.9	34421.3	26734.4	36958.1	37236.8	32717.4	37361.1	33625.2	38456.6	36580.4	31119	31371.1	37577.1	40550.5	45546.1	39315	48715.2	45711.7	38661.4	38449.6	46405.6	37789.3	35215.9	30741.5	32457.9	32466.1	34528.8	32350.7	33807.2	32826.8	37591.2	37290.4	34016.7	34760.8	34428.4	34533.8	30744.8	32920	33964.5	30244.6	36538.7	42635.4	45863.9	38199.6
8.99_835.7311m/z	4016.74	328.348	572.525	339.544	1.6261	942.474	0.32522	301.966	3677.3	17136.6	3820.74	4412.82	12488.4	1790.1	7379.86	3272.84	5357.42	4080.89	0.32522	601.605	1252.24	407.716	4116.81	518.565	3456.5	955.945	3142.4	3080.7	2363.56	3531.14	9401.9	3167.57	6683.88	2777.18	6541.54	6163.85	3672.78	4439.72	6466.89	6884.55	15259.5	3666.91	3327.34	6557.59	5319.25	2880.26	6510.99	1009.27	3175.69
2.92_177.0808m/z	9227.91	5210.18	5064.66	2532.41	6575.95	4206.76	6208.55	3211.95	10602.5	8034.02	7850.42	8906.77	8906.89	10743.5	8511.67	8449.66	9978.07	8820.54	8567.8	6988.18	9539.6	10830.9	10819.4	7165.77	7505.31	4428.51	8747.45	7983.77	9181.68	8939.5	12646.4	7774.22	13491.4	10987.6	12228.1	12915.7	11338.9	9962.66	10404.4	8568.79	8792.79	6602.09	13119.8	6685.52	9803.56	7528	6436.14	8956.17	9124.27
2.90_885.7051m/z	12224.4	9676.98	2114.56	6860.64	9121.89	6622.04	6125.48	4873.29	13838.1	11303.7	11682.7	14506.1	14000.5	10306.5	21168.9	9542.42	19383.4	11173.5	12627.5	10331.9	11987.6	10134.9	12263.8	2827.2	9765.65	11769.9	11546	10987.8	13982.3	11673.7	14858.1	11452.6	14648.1	10354.4	10552.3	14076.8	9812.29	15402.2	11816.4	13774	13420.9	10407.1	11685.3	9020.65	15110.1	11310.4	14477.6	16563.5	12043.5
0.03_409.1993m/z	9804.61	6130.85	5149.73	6788.71	11224.6	9307.98	5143.18	3285.46	8412.33	11650	7575.34	10800.4	16081	8768.22	10590.6	8199.47	11551.2	9065.3	12693.8	14639.3	13093.2	14264.6	10623.4	9396.43	9429.42	7403.42	7905.61	8134.46	8957.57	7427.71	12442.1	9000.67	12389.2	8102.13	9014.32	8909.33	9775.13	9976.48	8073.08	11313.8	9230.97	9880.75	8874.29	11400	6975.68	8611.96	10357.8	11523.7	9006.34
0.11_156.0118m/z	34435.2	25006.8	28516.3	26405.9	24641.2	30921.5	22770.5	22935.9	30116	36026.4	28453	35173.1	32173.9	30692.6	31528.7	25989.6	36835.5	31253.1	35688.4	39626.3	35732.1	27604	36941.9	26161.3	33480.3	31555.2	29541.7	31219.8	28807	31128.1	29540.6	29969.7	35542.7	32521.5	33597.6	33818.4	34959.1	30911.6	33618	30974.4	29784.4	26527.2	29555.7	31178.5	30937.8	32591.9	33350.4	36774.6	30359.1
3.33_189.0979m/z	7970.17	10641.8	11906.6	4021.36	9738.29	5418.93	6016.03	10888.1	7191.93	5820.39	5295.61	9590.02	7441.39	3755.41	5815.23	5680.44	6713.94	6491.98	7822.7	9133.68	7578.45	2839.2	8803.48	9675.79	5532.03	7594.1	6711.96	6052.79	5986.68	6041.53	6107.33	6471.21	4583.9	5282.13	6826.99	5729.36	7268.52	6072.12	7213.76	6415.95	5177.22	5411.75	4751.76	6622.64	7279.41	6103.09	6270.7	13263.8	6256.49
0.25_582.3688m/z	35330.3	39226.6	35399.8	27280.3	33973.8	25902.1	23762.1	25186	32080.8	39240.2	30490.4	40644.8	41868	37797.9	36123.3	29098.3	33811.5	31394.4	43056.3	47031.8	35941.3	44938.8	36776.8	30390.4	31235.3	47035.8	34674.5	31216.3	33324.4	31382.3	34750.3	32606	37488.8	33151.3	33109.6	34648.9	33481.8	31136.4	33005.3	34164.3	36454.4	34205.1	25615.7	38103.4	44281.8	30611.7	44365.9	43442.1	33734.8
0.31_326.3057m/z	1866.72	648.344	2316.24	709.997	1483.84	1844.48	241.153	1583.36	959.418	409.223	1723.52	628.288	8.47487	750.708	305.01	1591.98	1168.62	1123.86	1513.69	1706.77	1095.64	1630.45	1367.66	1341.55	727.863	523.254	712.159	1460.53	1407.27	1575.79	608.313	835.798	575.454	1169.76	842.684	426.595	622.128	513.056	738.494	554.575	354.301	1348.83	1401.18	912.443	1434.66	1477.37	1889.36	1559.99	373.725
0.09_393.2135m/z	18134.9	15953.6	18892.1	12971.1	18285.7	18556.2	18276.8	13663.7	16869.6	17723.9	14043.1	21217.5	19244.1	18182.1	18920.3	16016.8	18684.1	18019.3	15429.7	18127.7	17612.6	18845.3	19203.5	19411	17257.5	16859.1	16181.2	17213	17722.9	15991.4	19000.4	15980.6	20082.1	16246	19853.8	19374.3	17272.9	16145.9	16320.8	19443.6	17317.9	15054.3	14833.5	18204.5	20363.9	15757	21074.7	19381.3	17676.1
0.70_495.3337n	4.73405e+07	4.24922e+07	4.73435e+07	5.01769e+07	4.65819e+07	5.0514e+07	4.85059e+07	5.48562e+07	4.86589e+07	4.91322e+07	4.28298e+07	5.71729e+07	4.56495e+07	5.02036e+07	5.03766e+07	4.44457e+07	4.6942e+07	5.24084e+07	4.77658e+07	4.54776e+07	5.14456e+07	4.13699e+07	5.72475e+07	4.34755e+07	5.86737e+07	4.49869e+07	4.18029e+07	4.33761e+07	4.23756e+07	4.13663e+07	4.90513e+07	5.0534e+07	4.43364e+07	4.66855e+07	4.42e+07	4.70232e+07	5.03301e+07	4.59974e+07	4.88296e+07	5.04874e+07	3.98418e+07	45223042	4.54004e+07	4.5408e+07	4.54334e+07	4.95969e+07	5.02367e+07	4.29901e+07	4.58397e+07
0.26_193.0050n	9019.37	10900.5	9672.2	5597.85	9643.93	10007.9	8509.91	4414.78	7228.39	8064.37	7848.32	7995.48	6923.72	7890.52	7088.84	8201.62	8557.62	8316.49	11900.5	11444.6	11527.9	11827.2	11661.9	10551.7	9584.43	11519.6	8469.43	8737.4	8344.49	8108.09	10132.9	8739.08	9601.12	8420.69	8532.87	9586.02	8216.29	9898.21	11097.7	7317.88	7705.33	8655.27	7863.91	11084.1	10659.9	10131.1	9336.74	15826.8	8907.48
1.00_281.6635m/z	1.46233e+06	1.27105e+06	1.28871e+06	1.37819e+06	1398861	1.4261e+06	1.40463e+06	1.49045e+06	1.3348e+06	1.39197e+06	1.25717e+06	1.31803e+06	1.43065e+06	1.37771e+06	1.32122e+06	1.23192e+06	1.26973e+06	1.47589e+06	1.58984e+06	1.43804e+06	1.12434e+06	1.42042e+06	1.69577e+06	1.3374e+06	1.80787e+06	1.25068e+06	1.24685e+06	1.25585e+06	1.22815e+06	1.24621e+06	1.48552e+06	1.33818e+06	1.41165e+06	1.30712e+06	1.23996e+06	1.11839e+06	1.4151e+06	1.20656e+06	1.12662e+06	1.46277e+06	1.31514e+06	1.30237e+06	1.30935e+06	1.31448e+06	1.32034e+06	1.43332e+06	1.41951e+06	1.23446e+06	1.32599e+06
0.70_267.6480m/z	2.01504e+06	2.10157e+06	2.09885e+06	2.83311e+06	2.07349e+06	2.32224e+06	2.6357e+06	2.408e+06	1.96095e+06	2.13341e+06	1.80436e+06	2.23681e+06	1.90873e+06	2.10099e+06	1.93768e+06	1.82388e+06	1.86844e+06	2.0835e+06	2.04057e+06	2.09976e+06	2.03579e+06	1.88707e+06	2.20653e+06	2.10635e+06	2.081e+06	1.75339e+06	1.78922e+06	1.83448e+06	1.77789e+06	1.66473e+06	1.99728e+06	1.99534e+06	1.92657e+06	1.94952e+06	1.81154e+06	1.95282e+06	2.10674e+06	1.88298e+06	1.9449e+06	1.98657e+06	1.75977e+06	1.88261e+06	1.91048e+06	1.94852e+06	1.91474e+06	2.0254e+06	2.07528e+06	1.92272e+06	1.89713e+06
0.11_346.1894m/z	4390.15	1826.81	1417.73	400.85	121.327	24.2654	576.268	331.414	3395.24	10468.5	3122.81	14385.2	10281.1	4805.61	6089.77	3285.35	5450.9	3750.41	6056.65	5253.71	5952.42	1894.64	4988.13	751.093	3719.35	5040.16	2910.64	3560.9	4275.07	3107.94	4935.24	3570.39	2873.96	3675.91	3525.87	5156.59	3821.18	4620.52	2645.84	5624.72	3530.97	3551.33	2308.84	7396.42	6828.34	3635.51	6437.04	5739.77	3623.37
1.00_523.3648n	3.88268e+07	2.92315e+07	2.98887e+07	3.31404e+07	3.37282e+07	3.52822e+07	3.46833e+07	3.62184e+07	3.57787e+07	3.45122e+07	3.28262e+07	3.01413e+07	3.39596e+07	3.72726e+07	3.53221e+07	3.28689e+07	3.35042e+07	4.02267e+07	3.63828e+07	3.51745e+07	3.17928e+07	3.46438e+07	5.07633e+07	3.12784e+07	6.17748e+07	3.26962e+07	3.3044e+07	3.41048e+07	3.40168e+07	3.41793e+07	3.50536e+07	3.64195e+07	3.38256e+07	3.46826e+07	3.29587e+07	2.84456e+07	3.33012e+07	3.32798e+07	3.03106e+07	3.44012e+07	3.5492e+07	3.40166e+07	3.40425e+07	3.32021e+07	3.40401e+07	3.87337e+07	3.56649e+07	3.17354e+07	3.50194e+07
0.27_87.0239n	993251	937351	929007	965879	1.06451e+06	955765	987878	994075	1.11624e+06	967050	1.00513e+06	1.0411e+06	1.01148e+06	1.20596e+06	996414	884051	1.00092e+06	1.0689e+06	1.09771e+06	1.10118e+06	1.06573e+06	1.12809e+06	1.16199e+06	1.04422e+06	1.11709e+06	1.00728e+06	1.06962e+06	1.10822e+06	1.07524e+06	990867	1.05774e+06	1.08106e+06	1.00427e+06	1.04584e+06	1.08581e+06	981864	999738	1.03165e+06	1.03385e+06	1.04654e+06	995383	1.10887e+06	1.08113e+06	1.05123e+06	744659	1.08298e+06	1.11456e+06	1.17103e+06	1.13843e+06
2.45_611.3659m/z	8560.61	14775.8	4362.27	866.479	9094.07	3456	983.119	2813.79	7348.32	8227.74	6748.33	5832.66	10116.9	5736.81	8756.58	7407.75	6952.62	8276.24	6771.15	6760.79	4036.72	4889.74	8490.76	6840.79	7261.47	4189.99	6166.85	6618.14	5924.42	6149.53	6681.84	6088.63	5717.96	5998.3	9875.6	6896.84	6895.06	7309.72	6798.99	7834.03	7351	6619.59	6644.84	6832.76	9535.82	6017.62	8671.86	5579.73	6518.86
0.32_648.3691m/z	38398.6	36763.9	40197.2	25512.9	30245.4	31735.4	29844.8	24528.1	34524.8	45537.8	29027.3	39879.5	44141.9	36638.7	35537.4	29538.9	42961.1	35506.1	39903.2	36960.8	38088.4	36851.6	40868.4	40035.2	37330.4	72401.5	35397.9	33235.5	35971	30644.7	36331.1	34186.2	45722.8	35303.6	37170.1	36656.3	34305.8	33715.4	36664.7	37421.3	40781.5	31685.7	34986.4	51424.8	37436.3	34561.8	40358.2	45068.5	36053.9
5.16_842.6032m/z	2319.69	2244.6	2576.08	2779.14	3597.53	2784.23	2222.9	1129.06	3085.62	3252.86	1809.09	3667.87	3378.4	1010.3	3282.81	2882.15	3318.59	2092.82	474.759	2132.61	2746.48	3513.26	2559.48	1957.75	2901.33	3838.8	3167.98	3821	4197.82	1558.17	2936.63	3073.01	3495.44	2087.39	4871.02	3406.48	1663.26	4479.17	3649.75	4958.71	4513.48	2640.23	3685.03	5574.82	6276.37	2262.96	4825.87	3141.48	3853.21
0.03_597.2959m/z	24897.7	21029.5	18197.3	17839	22212.7	19905.4	19477.6	17243.4	21898.4	24326.2	19440.2	24681.3	25731.4	21066.6	22755.5	20627	25949.7	19674	23071.9	22595.8	21531.4	25311	26281.6	17290.3	23265.4	21174	19697.2	20646.6	21343.5	19392.6	21023.2	21737.3	21346.9	20859.2	22519.2	22652.9	20260.4	20750	21134.1	22086.9	21614.1	18777.2	20346.4	24099.2	22892.6	22778.1	25340.8	23508.9	21767.7
0.08_295.1402n	6966.18	262.59	1144.16	517.811	269.14	541.24	720.001	734.906	6049.69	17409.5	5588.93	18683.8	26683.5	13202.5	7898.03	5234.56	9154.19	6517.91	1440.63	2763.78	1471.95	1351.87	8247.41	413.111	6702.24	1366.19	6099.23	5829.26	5890.19	5113.19	6895.17	5764.24	10523.6	6763.06	10116.4	5341.94	8935.84	8581.26	6977.85	7577.06	10063.6	6531.31	5895.15	17110.8	20985.7	6076.7	1474.02	1386.62	6062.15
0.31_215.1111n	154039	110059	148996	126976	90136.3	296630	136562	159519	138196	115660	115647	124397	163697	145844	141000	108572	107811	139712	130816	118423	118934	146626	145475	154000	141208	86974	132796	125656	130042	146272	120258	117243	105805	102868	99638.7	122592	113474	104321	132586	90775.1	93709.2	121205	99394.5	112847	108207	120836	113485	115211	143060
2.14_959.7025m/z	38959.1	33514.3	14269.7	16959.2	31579.9	17375.1	19322.1	9696.54	31225.7	49752	27781	47451.2	60424.7	40984.2	37831	24552.7	48243	33198.4	77970.5	35787.5	29765.5	41423	40370.5	27479.6	33639.4	30741.4	28888.5	31287.5	31951.7	23162.9	39558.4	27096	40622.8	40309.3	42010.1	41791.9	33789.3	41822.6	43620.4	53426.1	47569.9	24567.3	32108.5	39410.7	58506.6	32575	38256.2	30637.1	31428.6
9.34_330.6316m/z	4962.45	16.0733	131.098	527.383	322.828	805.064	439.999	824.243	5276.53	6930.27	4794.64	15602.1	11849	3983.93	5430.42	4367.99	16136.8	4668.54	613.467	1069.22	1361.71	6.11887	6135.18	812.489	4583.42	432.695	4355.92	3756.91	3993.04	3782.17	3484.12	4361.13	9066.32	5118.18	4602.51	6392.07	5241.09	4832.28	3918.3	4591.06	2955.93	4669.43	3664.4	9193.92	11676.7	4821.25	1020.39	5687.23	4285.31
0.34_674.3987m/z	49520.7	56761.4	64810.6	48134.2	54212.7	72728.2	43939.8	36020.8	43477.3	49756.4	37541.8	52929.9	54833.1	52287.7	50943.1	36396.7	61373.9	46999.6	67304	37515.2	43300.1	45626.5	52303.1	39045.6	44667	65776.6	42300	37482.6	42173.5	37927.1	53767.8	42734.2	56786.5	48776.6	54612.4	49744.4	51578.9	48250.1	50953.2	46119.6	44720.7	41852.1	39109.1	44949.1	47310.9	42616.3	58302.5	49036.8	42685.2
0.25_436.2543m/z	6922.28	8630.44	11068.7	3770.43	9711.33	9164.27	1753.4	2704.9	5099.47	6407.37	4147.4	6117.06	8105.29	5640.8	6558.33	5008.48	7938.62	6291.77	8308.91	8405.02	15715.3	7500	6689.22	4551.61	5886.54	4772.18	5010.21	5031.02	4883.77	5181.72	8195.1	4472.45	6408.96	6776.44	6896.31	5187.55	3814.8	6895.75	5211.99	7844.01	8134.47	4620.36	5478.67	6589.1	8401.23	4923.47	6300.93	11791.2	5483.27
6.82_556.3578m/z	5918.6	860.887	99.7792	1131.4	517.114	582.714	346.638	141.514	5376.09	12234.5	4330.82	8152.09	9460.78	4845.13	11192.6	3182.17	10501.4	5295.63	1321.88	6059.73	1202.55	839.701	6384.36	214.613	4956.69	459.286	4573.4	4688.6	4201.09	4164.61	10365.4	4624.05	19802.5	4499.54	7391.61	3272.16	5818.64	8470.65	5664.69	12086.1	13589	3220.36	3661.29	12252.6	10115.6	4995.99	778.865	1368.87	4772.97
0.06_134.9877m/z	32480.4	30174	27627.3	32543.3	32012.2	23708.4	26584	21700.5	29183.1	33573.6	25138.1	34189.7	29463.5	37437.8	32426.7	26296.1	29215.9	30046.3	32243.1	39311.3	37393.6	41427.1	35494	32278.6	30730.3	38885.8	30719.2	30934.8	26090.7	27290.4	30995.3	30693.1	32910	31122.3	29193.3	33870.8	31085.1	27261.8	30152.9	30309.8	32116.9	27191.8	30581.4	31524.5	33700.3	29922.7	35332.1	42015.4	32243.1
0.27_352.6953m/z	65303.3	53877.9	63772.3	57830.6	61176.6	59209.8	54238.6	44127.7	65151	65962.6	49777.7	72875.3	72149.3	68405.1	55489.3	49332.2	57375.7	59801.1	68055.8	64890.8	71218	69379	71214.7	57576.1	61383.2	55295.7	60595.8	58936.3	59461.9	53070.8	60018.4	57150.2	59978.9	65107	62794.2	64009.6	66797.8	55883.6	65466	59456.6	64602.7	61936.7	57824.7	66915.5	62131.2	59883.7	68817.6	71926.4	61406.8
2.10_177.0806m/z	7541.79	9915.16	5000.65	1074.05	8435.14	4927.65	9309.01	2496.69	6411.58	9699.13	6191.16	7919.26	6603.82	6517.71	7567.23	6170.84	6903.74	7144.68	10032.6	12352.2	12877	10709	8359.24	4859.35	7174.25	10284.1	6321.59	7868.55	6166.02	6222.81	4159.07	6935.18	6323.83	5927.18	8062.07	7461.2	8571.14	7014.38	6588.07	6692.79	6761.02	8576.58	6439.05	10788.5	13001.9	8301.62	5218.88	12951.9	6510.11
0.10_598.3234m/z	19493.2	14884.8	18745	22395.9	20072.3	20996.3	14968.3	15657.1	17517.9	20970.1	16860.2	16365.5	21871.3	19600.3	16322.2	18065.7	17196.6	16651	22515.1	26062.3	21019.9	24590.5	21400	19441.1	17642.8	26300	16739.8	16540	16589.5	17139.8	18823.6	16573.5	16373.6	21833.5	20701.2	20690.3	17994.1	16478.8	17066.2	14857.4	12945.8	19703.5	18272.5	19893.1	20012.9	16710.6	21550.3	26551.4	18330.2
0.03_638.4053m/z	184094	162682	178410	163623	171427	178471	148700	128553	172874	181108	147851	188817	175535	173558	158689	142725	172019	164915	183557	173363	167397	165657	194986	160997	179292	180167	165874	166904	166874	151647	173127	163914	178683	168158	176565	176364	174822	160130	160231	165731	168062	160558	156256	179170	174386	167850	177688	176182	170210
9.36_334.1678m/z	3218.76	187.672	335.431	94.0152	175.787	142.617	18.803	541.32	2858.48	1700.22	1775.75	12996.7	1651.2	4371.3	4325.33	3121.76	3190.25	2482.09	326.39	151.215	539.773	680.96	3386.3	18.803	2133.24	283.928	2799.9	2634.56	2046.79	2041.65	4462.79	2068.22	1311.13	3475.05	4115.37	4459.88	3073.91	8096.48	5524.69	4068.23	8062.89	2756.36	1997.37	5012.48	1058.65	2867.63	468.125	639.086	2334.67
0.26_145.0231n	11798.5	6785.72	15377.4	9923.34	27019	20908.1	16444.8	26222.5	12931.9	17196.1	14534.3	25683	16725.3	16425.9	16976.1	10667.7	17710.2	13664.6	31440.1	30609.6	17733.5	28723.9	15673.1	17401.5	15808.4	24521.3	14256.8	17066.2	16088.5	13823.6	14559.1	14704.1	12317.8	14108.7	17990.8	18089	17035.8	17707.9	21620	17059.8	18924.8	15411.4	15175.7	13835.3	6764.08	15727.4	35654.6	33295.7	14163.2
0.58_447.2014m/z	8840.94	153.353	32432.5	423.656	922.129	74.3578	410.306	13625.4	6668.64	17498.5	10126.6	15103.5	20221.8	6192.31	9267.75	10135	12379.7	5717.29	9111.49	1141.95	18954.9	12075.4	9478.04	19187.3	7835.49	8628.63	9101.76	6728.55	9670.87	6570.36	14370.8	6795.37	19252.2	8033.95	9486.47	7385.65	6469.43	12921.6	11686.6	15395.8	11687.5	6208.85	6120.91	13951.6	8564.4	6644.51	10109.6	22129.6	10201.9
2.56_727.4684m/z	1562.89	40.4591	493.872	30.653	333.951	483.2	298.074	506.587	1368.01	601.497	856.184	126.822	407.128	781.91	930.739	600.74	695.257	925.131	1499.28	863.708	266.308	445.401	1650.54	153.83	1089.23	86.3002	921.18	1128.59	1153.76	842.413	182.32	811.758	1400.26	797.802	1126	348.19	508.31	696.402	365.519	981.695	1214.8	832.676	1052.67	297.53	1118.34	1314.8	302.574	712.867	1494.8
0.03_666.4351m/z	347914	305005	341061	305826	335713	346331	292136	252270	317710	336833	288216	359976	349733	350745	327074	286369	350824	311984	345137	318529	318678	337304	370171	301414	336861	316786	309583	321215	323611	306723	334625	317524	342273	330244	369335	359966	341398	307344	317731	315942	323481	304762	327079	327056	363185	326914	335494	331404	328135
3.90_407.2727m/z	645.718	219.237	0.204495	0.204495	740.602	0.204495	370.083	0.204495	712.764	614.168	1187.01	612.583	1601.35	1800.93	774.989	259.429	552.188	506.795	6.07178	0.204495	1858.74	31.8499	942.54	1658.81	1508.77	258.961	910.852	912.816	750.136	778.992	888.177	1606.23	1103.47	547.843	1732.8	1408.27	860.922	768.608	256.146	1277.58	348.736	376.135	1071.32	355.788	883.638	566.186	989.289	201.232	378.173
9.37_296.1413m/z	2203.83	2990.76	5326.4	2947.94	4387.54	4342.26	1067.14	4425.73	2244.31	3778.57	2245.27	3405.26	5196.6	3023.6	3166.96	2286.97	3532.55	2576.61	3274.68	5125.15	4943.58	2479.32	2381.66	257.083	1994.94	2928.31	1610.83	2235.71	1896.7	1997.46	5644.35	1635.61	3475.97	2926.14	3238.13	2650.74	2506.61	4333.99	4279.44	2192.52	4460.98	1988.99	2367.6	3561.57	5260.32	2340.35	5604.61	3969	1804.6
0.24_437.2576m/z	60159.1	54781.7	63787	53617.5	57921.6	59680	53322.3	42544.3	54327	49790.3	44080.8	54556.5	66566.8	49415.9	45611.8	42800.3	45276.9	49067.3	65715.2	60306.7	55960.4	54112.5	58738.9	53172.5	50574.7	31124.9	49388.7	48364.9	51215.8	48225.7	51416.8	50809.2	56308.5	47984.3	51761.8	49211.8	47275.5	45366.8	45911	51355.1	50735.3	46638	48662.9	56641.6	78627	51442.7	59711.8	57216.7	51685.5
0.05_610.3724m/z	138662	123793	140004	120713	128015	128521	116239	104332	127836	144990	114867	142452	137794	145652	123999	112897	125120	128163	136705	138012	127264	137597	145263	124096	131307	119623	134696	122775	121223	116720	119140	123281	136546	132041	139914	139714	131849	126072	117821	129742	126354	129743	130318	139410	143829	125128	134271	130803	131043
2.54_569.3244m/z	4514.6	1654.3	635.42	2387.13	2249.09	5640.45	3157.06	127.084	4687.87	3501.58	3643.83	4711.31	3748.5	3559.33	3949.26	2693.86	5544.69	3546.14	4933.44	5225.73	3023.15	3296.98	5065.98	2685.48	3359.73	1739.7	3325.88	3806.22	3613.18	4302.53	2087.37	3479.79	5074.85	2941.35	4143.96	2806.19	3849.37	4846.73	3085.69	3299.19	3371.09	3034.66	2864.88	4019.58	5058.97	3917.28	5981.33	4165.42	4054.18
0.34_321.1319m/z	40608.2	40044.1	36032.5	40341.5	43201.9	42178	40012	37488.1	29101	26573.2	28669.6	23401.3	30173.5	33983.4	502994	24400.3	25191.3	31280.3	44866.9	50768.9	48745.2	37477.8	37156.2	29690.9	31752.3	51252.2	30891.5	29879.7	27895.2	27885.9	26696.7	29902.4	22759.5	28934.9	31863.2	37194.4	32940.3	31901.1	34093	26588.4	28352.3	28502.1	29552.7	25189.3	89074.2	29376.3	47057.2	44222.6	27945.4
0.03_662.3434m/z	21222.9	17442.1	23155.5	8476.05	24971.7	20324.3	11606.5	16141.3	19897.7	24180.2	16651.5	27124.3	24363.6	22891.4	17735.6	16235.8	20746.8	19804.3	28246.2	26644.9	31161.1	33416.2	23718.7	14484.3	19780.9	40171.4	18620	17326	18469.1	18357.2	20315.3	19705.4	21309.1	24739	22374.4	23359.2	21314.2	18839.4	21270.6	19356.5	18660.8	19787.6	22148.8	22511.7	25302.9	18086.6	27892	27838.2	20412.2
0.06_144.9832m/z	23548.1	19898.8	17335.4	20806.2	25593.5	18850.2	20927.5	17248.7	19895.4	24016.7	17047	21541	19883.2	24525.9	20608.2	17231.5	19858.5	19666.1	23784.9	27991	25590.9	30043.3	25763.9	20216.1	20463	28356.3	21390.7	19709.7	17908.5	17948.8	22063.6	19460.3	21455.9	18792.8	20057.9	24086.7	24724.6	19108.3	22304.2	20407.9	19038.7	18391.9	18696.2	23786.6	17006.5	20605.8	25853.3	31831.8	21299.3
0.41_251.0544m/z	1286.48	1154.51	1085.61	7.36754	7.36754	282.977	7.36754	7.36754	746.445	1630.86	980.83	1443.78	424.967	1500.02	2289.73	1059.32	1082.84	1007.25	586.652	2031.58	1836.71	744.35	1041.34	257.185	1030.72	4044.41	742.909	626.591	758.456	914.07	1767.23	1181.66	1799.81	769.781	390.451	1206.43	2005.53	2060.68	1302.63	1262.89	2248.46	876.7	888.365	434.431	1549.32	740.575	679.286	2352.56	1051.06
3.05_569.4351m/z	13896.5	10875.1	7260.91	9039.77	16125.9	18438.7	12039.1	7554.6	13800.9	15514.2	11056.5	16066.8	15143.3	13127.7	17426.9	10811.9	14343.9	12112.5	21094.2	17596.7	22254.4	15012.1	13957.7	14582.3	12892.6	14650.5	11179	10523.1	11991.1	11442.4	13658.9	11830.8	15359.9	11065.6	13508.1	11015.8	7963.08	13502	13007	17459	17648.6	10219.2	10730.6	14646.5	17670.7	11781	17139.1	20306.1	11322.2
0.07_600.3396m/z	10897.6	4701.81	4875.1	7693.75	10394.2	6398.84	6214.34	2492.84	9564.24	6882.8	9055.75	10566.3	15435	9189.37	11511	9946.31	11186.5	10458.9	14295.5	8055.26	11792.2	10015.7	10849.1	9831.29	10156.8	13821.2	9928.05	10292.9	10523.2	9285.97	11932.9	10017.3	11120.2	9324.35	7061.22	11823.4	10349.7	11717.6	9693.5	12000.2	13407	8168.77	10029.9	11259	7926.89	9553.17	8628.39	6043.08	9970.49
0.24_399.2513m/z	87266.6	71970	94945.2	62618.1	78534.3	78353.1	60135.3	60836.4	65980	56686.8	54655	66024.8	73273.7	62804.4	68570.3	57549.5	67081.2	69255.9	84567.8	84624.3	72313.9	78876	73236.5	68401.9	69374.3	72150.7	62956.9	64373.9	62099.7	57769.6	72466.2	62564.2	69077.9	62359.1	71068.3	65018.4	63432.7	61902	58937.9	68123.4	70180.5	63356.9	58813.6	68727.5	96851.6	66967.2	71283.6	83657.6	61806
0.10_596.3577m/z	121539	96479.4	106326	95047.2	115349	108170	101421	84807.1	108481	105875	95158.2	117821	117304	111689	100902	88649.7	109447	104335	122451	118188	101599	122587	125450	101284	108624	121894	108166	105187	106908	97540.2	102369	104713	105875	98112	113973	114328	109972	106378	103955	104331	108148	97743.1	97098.2	113108	114130	106279	119534	124205	107067
0.30_677.3731m/z	42002.6	30657.8	37336.8	37560	40201.2	27204	33381.1	33222	37748.6	44242.5	32976.5	46637.8	44543.8	41949.5	37356.6	41079.8	37847.4	40640.8	58146.3	58910.8	54556.7	44208.7	47699	42285.2	39709.8	57053.6	35283.6	34350.6	39350.3	36426.9	38547.6	45107.2	41906.5	45151.7	44659.5	44406.1	45092.8	32258.3	36388.6	32554.9	31234.3	37375.2	40925.8	36354.3	30408.3	37904.4	51020.2	43232.3	39749.3
0.10_369.2242m/z	14831.2	5146.93	11754.3	6780.8	11748.5	13081	8086.04	5917.88	14322.7	10402.2	12538.6	11920.2	12051.7	14508.5	12019.8	12291.5	14059.1	13714.6	16649.5	13617.2	7727.18	18171.6	15892.4	11915.2	13881.8	15346.8	13423	13121.3	13684.9	11830	15245.5	14526.1	15218.6	14358.8	15741	13472.7	12136.9	11910.5	14085.2	12217.3	14374.6	10744	13550	12921.8	11581.6	13661	17629.4	14942.1	13494.1
0.78_388.2063m/z	3107.59	2247.49	1257.62	2079.99	2871.2	2216.23	1136.85	1344.72	3536.29	5380.21	2449.97	4916.03	6223.95	3308.01	1404.73	3152.61	4411.24	3313.95	6096.28	4254.8	4141.09	3682.09	2850.88	2770.33	2199.92	2769.4	3041.08	2977.65	3512.42	3813.53	4791.52	2914.77	3427.4	3160.07	3347.89	3859.97	3807.06	4135.01	2682.18	4375.69	1951.86	3478.38	3260.88	2203.12	4967.51	3249.8	4417.87	3754.11	3123.44
2.52_564.6439m/z	6459.14	8854.01	3403.18	12485.3	16464	8797.54	15979.1	567.649	6265.81	4910.62	6935.96	6352.23	11918.3	6827.34	7925.63	6291.77	7841.08	5831.62	10951.6	8743.72	14172.2	8614.19	8855.4	8510.36	5631.9	17956.3	6504.48	5894.96	5708.76	7951.75	11329	6537.07	6984	7214.04	7945.37	4156.73	7576.67	9545.26	7008.92	9980.91	9958.67	7200.01	5247.45	6809.9	9024.82	6615.71	13740.5	11190.8	7619.16
2.20_653.3543m/z	6379.72	4349.81	1301.23	2967.75	5992.57	1938.49	2320.18	2599.9	6621.53	5338.35	4479.51	2960.88	7458.32	4576.28	5456.7	7502.6	5083.46	6652.95	5978.18	5330.23	4412.21	6912.13	8337.44	2173.12	7363.52	3429.53	4764.18	6094.65	6209.08	5497.47	4902.17	5425.77	6651.74	5142.92	4692.95	3602.02	6854.76	9294.32	4916.2	6265.43	5399.55	6516.72	8765.22	5266.39	6214.97	6431.92	2452.42	2967.93	6469.65
0.31_450.2553m/z	23844.9	32333.9	23607.1	17490.1	31764.6	29477.1	44064.1	17965.7	20989.7	24406.3	17779.2	29850.5	27908.4	25979.4	29372.2	18080.6	30735	21276.6	36543.3	27422.5	27986.9	38402.1	24314.7	39510.7	21094	42074.9	23160.9	18347.1	18576	17664.7	23384.2	21339.8	23641.8	23186	28422.7	24041.7	25646.8	21561.7	20766.4	23893	24639.4	16429.4	20286.4	29170.1	42976.4	19296.3	28460.7	23136.7	19488.7
9.15_598.8443m/z	2488.52	1573.14	1799.2	871.253	169.624	1292.73	3777.43	1842.48	2695.2	3939.38	2039.94	5728.03	2526.42	3346.94	4964.63	2441.24	1824.3	2594.27	1826.59	4565.62	4630.17	1800.75	2259.26	1080.5	3106	996.86	2608.52	2241.34	2536.99	2374.38	3123.75	2856.66	5929.26	3351.13	2214.75	4407.7	3936.39	5032.46	2697.81	4665.56	3042.53	3140.67	2034.82	5416.33	6890.98	1989.43	2467.69	2495.67	2638.04
9.31_465.2400m/z	8369.31	16921.4	14461.7	14597.2	23038.1	18876.7	13278.8	2578.41	8262.15	16302.5	7977.85	8646.23	14364.2	10559.8	8193.1	8533.44	8024.12	6954.37	15828.8	20994	18886.4	19187.1	9700.44	1405.52	7332.62	18359.4	6904.3	7077.51	6466.43	8194.98	7009.56	6222.7	17109	10044	8047.08	9003.05	9417.05	10714.2	9954.74	12583.7	15538.8	8611.44	9222.92	13741.9	11444.9	7816.89	11354.6	17748.2	7063.08
0.24_452.2666m/z	26006	14955.8	30484.9	25106.2	13836.7	19985.7	25969.7	34728	25618.3	23863.6	22679.1	32073.9	15500.7	32743	25498.7	27043.5	13154.5	23171.8	25258.6	23921.1	19807.6	38242.7	27186.9	39152.4	23159.9	17710.4	23787	23466.1	27244.3	29030.3	22006.7	21995.2	16185.8	17724.5	22599.6	20478.3	21428.4	18134.3	21032.4	14296.9	12207.5	23206.6	21158.4	17074	16235.8	25733.3	21320	20920.6	28005.2
9.19_537.8680n	11875.6	20443.3	37982.9	29979.6	15150.9	37845.1	15918.4	31109.7	11057.6	21569.9	11800.2	16445.8	20101.3	10844.8	12722.8	10124.4	15089.8	11407	18851.8	28627	23681.4	36733.8	12212.5	42387.2	13621.9	27056.1	9058.45	10717.7	9515.22	10011.7	19887.5	9473.62	13243	9568.43	11877.6	8138.58	8798.74	14182.1	8249.45	12945.2	17069.6	8630.27	8807.18	20732.2	18302.2	11196.1	41129.4	36871.8	11594.4
0.09_365.2095m/z	24159.6	23017.6	24580.2	18658.2	24485.1	22595.4	20358.5	16440.8	20242.1	23772.4	19979.5	25010.4	27851.7	22465.3	22754.9	20013.6	23017.4	23059.9	24927.6	24834.6	29601.1	24848.6	24812.5	24468.3	22300.9	24223.2	22565.2	22171.4	20474.4	20629.9	23528.4	21738.7	23522.9	23945	22291.7	21976.5	16520.3	20620.8	22298.7	23479.5	21386	22726	22977.3	27633.2	32135	21643	25440.7	26798.3	21523.1
2.10_407.2729m/z	10571.3	9616.48	9181.95	7245.43	14222.6	6650.98	5462.72	6575.06	9906.28	16850.9	10639.4	9773.36	11868.6	9664.33	9905.88	9376.55	8221.02	9450.86	9932.27	11825.3	15506.9	9783.16	11455.6	10996.4	10703.9	12771.9	10034.4	10101.2	10041.7	9684.45	7431.02	9697.38	9608.32	8351.41	9521.76	9369.58	8279.83	13259.5	8821.75	10282.4	11429.1	11471.8	8231.39	10068.2	9182.3	10454.3	14148.9	12927.9	9587.02
0.66_385.1800m/z	15345.4	1220.65	4194.99	443.336	2851.9	1139.24	1315.5	46702.7	16905.9	2863.44	21716.4	22612.2	4350.9	13214.7	10164.5	29490.8	21800.3	13444.3	4022.04	2143.63	25775.5	3604.03	16701.4	5733.61	14372.9	14966.1	16602.7	17169.6	17988.4	16712.8	48778.7	15021.4	21000.1	14653.8	23916.6	24317.1	20704.1	22144.6	24882.6	37018.3	22764.6	27720.3	12576.6	35933.7	2144.57	17256.4	686.699	2205.68	20600
9.19_606.8646m/z	4505.99	4044.3	6751.99	3225.68	5205.83	6359.77	4016.53	4732.3	4248.08	4172.85	3978.67	9276.94	6266.6	4496.68	7367.56	3738.93	1116.03	4995.75	5871.54	3262.34	7815.47	8707.31	5112.31	3036.72	4353.07	2453.1	3691.3	4026.58	2994.47	4632.42	5143.78	4165.96	7693.28	4311.44	3164.04	2744.48	3766.76	6155.8	3998.44	6287.83	6462.89	3730.96	4260.95	4631.38	6612.4	3159.51	6849.84	7234.56	4215.75
2.45_729.4840m/z	4636.31	19381.8	3522.27	6458.38	12756.2	5644.27	11975.1	5443.66	4731.74	9277.41	3607.09	12747	7904.81	4253.83	7494.28	4472.71	5632.08	6017.7	6114.94	11224.2	12965.7	11999.9	4610.94	6341.46	6223.98	6293.98	4761.22	4290.42	4750.61	4440.5	16310.2	6593.16	4671.98	3581.18	5135.71	2268.75	5956.41	7026.79	2964.78	10906.4	6637.79	5854.07	6508.22	21499.1	22080.1	3069.55	19900.8	5778.19	3883.76
0.11_455.2282m/z	22815.9	15458.6	25408.3	19763.9	21375	17059.6	16520.4	12366.1	19999	23441.1	17893.9	23499.7	19724.8	22170.6	19203.8	18157.8	24153	19054.8	24538.1	24539.3	23233.4	24577.4	24712.3	19082.8	20809.2	24037.2	20680	20585	19787.6	19212.2	19661.5	18105.7	21626.5	21497.3	21301.3	22101	19681.4	19338.4	18718.4	17314.3	21785.1	21643	20345.2	20160.6	22539.3	20402.3	28021.6	29078.2	20659.1
4.33_635.4332m/z	2550.86	2856.83	1740.68	114.464	2096.49	2206.23	1997.11	1463.06	3278.66	1209.11	3637.28	2690.57	2079.05	4136.82	6072.67	5914.18	3690.04	3810.2	3145.93	2295.52	3381.06	4571.82	3837.28	2975.39	5730.95	3026.32	3299.61	4367.8	3330.31	4459.31	3843.54	3812.51	3806.27	3735.95	4140.87	6422.13	6091.22	6113.1	4483.02	4392.5	3823.52	4231.39	7014.39	4172.24	3674.45	3602.2	3504.51	3380.6	3815
3.84_332.9481m/z	968.279	224.5	111.353	6.33008	253.495	68.2667	137.955	6.33008	980.332	263.982	890.179	1330.37	501.258	502.931	1024.48	471.812	837.334	1260.79	51.2954	282.078	304.565	6.33008	1461.04	518.657	512.945	6.33008	976.871	611.571	740.953	835.167	361.26	907.757	204.641	467.987	983.324	1304.45	608.232	105.611	612.161	6.33008	172.013	574.655	758.823	6.33008	259.019	659.063	6.33008	475.474	805.206
3.35_905.7509m/z	5019.84	1063.54	752.019	619.59	950.142	1997.09	754.315	684.593	4287.9	1679.75	2025.24	3221.47	3514.43	1347.73	1877	3170.57	4706.48	4336.88	2088.91	550.365	2546.53	428.217	6109.55	547.084	2790.62	2569.49	3007.83	2730.54	2521.85	2981.97	1995.06	3266.1	2162.81	2440.11	4165.64	2880.67	3422.68	1114.26	2321.63	1540.21	1095.93	2596.36	1950.2	2642.75	2357.99	2560.44	1209.68	1148.78	3446.71
0.06_158.0038m/z	6030.83	3161.49	3835.68	4142.64	4904.64	2719.29	3047.38	1570.69	4505.68	6061.51	3942.12	6391.41	6928.93	5889.53	5390.98	3944.45	4385.25	4947.13	6750.94	5393.81	5830.51	5305.07	6099.58	5056.23	4771.22	5350.27	4279.27	4851.48	4076.82	4212.42	4830.06	4683.02	5906.79	4119	3597.53	5702.96	4618.65	4906.33	4726.03	5179.97	4826.11	4612.12	4154.77	6331.29	5154.94	4421.33	3633.32	6866.44	5062.48
2.50_535.4276m/z	4228.3	795.807	1.80184	220.517	197.973	501.39	0.360367	1511.86	3650.59	533.308	2798.14	5687.58	4014.4	1374	2609.15	2352.2	6639.49	3710.55	1070.55	583.401	3907.58	785.406	4436.68	52.1791	3213.47	12529.4	2664.12	2687.83	5355.54	1950.71	16501.3	2141.53	4886.57	2478.17	5253.87	4321.65	2972.17	7029.59	3102.62	10120.3	7506.05	2895.47	1717.08	5013.84	4537.93	2373.38	14.8952	14086.4	2627.39
4.77_635.4059m/z	14965.2	42164.6	55589.4	27137	47097.7	28915.2	16659.1	6253.13	13567.4	22755.4	13089.2	20866.3	16037	7240.16	13952.5	10652.6	16188.3	14556.1	18779.5	11681.4	15281.2	45660.7	17010.2	43533.4	11968.8	49462.2	12838.4	13105.3	12001.9	10332.1	20432.1	9321.71	18322.4	13126.2	11480.8	14732.3	12381.8	12996	14497.6	15238.1	19104.5	9688.04	10339.1	22155.6	11652.6	12973.2	35181.9	23044.6	9841.42
9.01_340.3939m/z	11412.1	755.291	2083.6	644.611	1414.87	1097.93	952.571	553.527	9424.39	22873.9	10329.3	13506	19049.9	8977.29	22595.4	9655.64	19105.8	11137.2	3047.86	13976	24522.6	13544.2	13080	1359.19	11146.1	1411.58	9863.9	9695.73	11156.4	11033.3	16625.5	10771.9	19078.6	8608.98	11619.4	8404.99	12385.2	17409.9	14088.3	18291	16932.4	8911.2	9965.95	18761.2	19236.8	10739	14742	13547.7	10508.3
2.56_857.4866m/z	3672.49	2169.57	1474.06	2214.74	3817.81	1788.3	3149.89	2183.42	3497.04	5278.85	2462.29	3027.63	6400.78	3583.48	3501.5	2864.41	3636.76	4110.81	2497.67	4835.03	3552.48	3163.13	4901.12	3112.38	3434.72	2503.76	1880.02	3821.06	2865.85	2867.12	4659.82	2991.55	1803.44	3829.21	3525.24	1674.6	3552.81	7823.49	3474.85	3371.13	6188.74	2863.68	3051.3	2834.98	3586.75	3293.77	3642.29	4770.16	3110.26
0.11_479.2497m/z	7387.12	7861.55	7098.48	5835.63	8767.19	7775.36	3161.51	2136.39	6743.56	11867.1	6456.17	7457.17	8394.42	8741.41	6895.52	7451.66	9201.49	6472.86	7241.82	9906.54	5639.47	14555	9729.23	9998.44	7224.04	6422.84	7162.43	6218.7	7615.17	6635.09	8616.05	7106.56	8632.32	6972.31	7671.09	7608.55	7161.89	7675.72	5036.2	7921.93	8729.56	7694.23	6777.74	7261.6	7494.28	7055.19	12873.4	11825.2	7794.56
0.04_583.3247m/z	124221	101956	122306	98260.9	115694	117010	111356	106942	109196	120894	105408	105947	109781	102955	124621	111963	106634	109895	107148	110150	105267	105799	118222	100011	116106	82427.9	106414	109654	114336	101908	119607	112800	113932	91598.2	101189	105085	104132	114129	118581	113684	111712	108874	121336	115488	135508	102848	103885	107434	107277
2.88_255.2206m/z	3590.38	2333.61	1372.16	868.247	1056.96	1135.1	957.579	1360.42	3719.95	3652.91	3528.61	4090.28	4120.5	2958.5	951.618	3509.04	3045.9	2886.32	1845.76	2289.7	4498.79	2006.09	3914.97	1981.84	3707.38	449.84	3465.9	3600.1	3779.79	3606.22	3048.43	4105.14	4183.8	2938.77	4184.33	2730.26	4028.52	4575.21	4535.95	3862.75	3110.2	4184.38	4678.42	5606.88	3445.85	2699.83	5109.51	1147.34	3206.46
0.25_381.2240m/z	49269.3	49162.6	63517.8	48214.4	53961.6	49594.2	42564.7	39791	45899.6	44059.7	37732.5	54710.8	46013.8	48626.8	42639.5	37226.9	41784.8	44291.2	55325.1	58127.4	54855.5	58299	51685.1	40056.5	44844.2	44575.3	40393.8	41512.1	42986.9	41512.1	52985.1	47452.8	46794	43642.6	44719.8	45519.9	38677.4	38995.3	36723.9	47246.8	43226.7	41071.8	40975.3	42285.6	68599.3	42495.2	52954.7	60507	43969.4
8.59_243.0891m/z	14781	1399.91	1512.56	2341.75	2836.19	2274.18	1780.24	1369.94	13813.1	39203.9	14164.4	22208.9	22575.4	19682.5	22287.6	14386.6	20542.5	14647.1	3701.35	20253.3	22114.9	4791.32	16884.9	2515.77	13964.6	3440.63	12673.4	13568.1	14233.8	14382.6	27029.1	13614.3	39006.7	16360.8	18553.2	16226.8	16070.8	20184.7	19934.5	24899.6	22042.8	15220.2	16348.9	39809.7	34547.1	13061.1	5233.39	20284.5	12531.1
0.09_708.4455m/z	27473	22546.3	33271	17538.7	35573	24125.3	14485.6	11892.9	24281.7	22461.2	17803.4	29329.4	32268.8	24218.1	19310.2	19639.4	30284.9	23602.6	39591.7	24467.7	23134.7	27951.2	30645.2	18261.2	25180.8	29882.5	21914.1	22968.4	25013.8	21071.2	23578.7	22895.6	27416.3	25173.9	28060.4	27709.1	23828.1	17859.1	23188.1	22974.3	20492.2	19532.8	21521.9	26545.7	18564.1	23378.5	30144.5	21953.7	25891.9
0.24_690.4308m/z	6734.68	3804.18	6966.34	4590.24	540.836	4471.92	6204.06	1188.32	4594.12	3584.75	4024.82	3071.93	3515.99	3150.21	3805.17	3500.98	5427.04	3957.63	6543.46	4135.76	3314.61	2794.2	5142.95	947.134	4587.25	16441.2	5420.13	4714.07	6070.64	4222.91	4225.29	4029.22	5274.55	4033.01	6191.05	4067.68	3217.5	2789.04	4384.44	6069.44	7130.54	4294.27	3760.77	5307.42	5912.16	5179.17	4057.82	10093.2	3917.54
0.23_649.3822m/z	5113.13	1371.28	2864.74	2358.86	5031.15	4601.47	2300.43	161.229	4178.05	3189.87	3614.24	5897.81	4034.93	3092.39	6261.14	4318.93	4339.75	4675.82	8792.66	2755.36	4813.53	3430.84	5447.35	2280.59	4522.36	8527.19	5621.78	3663.51	4578.62	4148.16	4862.73	4318.77	6254.52	3316.67	3255.74	3952.4	3151.81	5782.21	3237.9	3258.21	4222.5	3444.78	2595.67	4018.5	4808.91	4411.6	3520.38	5154.85	3991.07
9.50_372.1470m/z	11184.5	72188.9	67021.8	82728.5	37027.3	25513.2	25070.7	62363	11122.3	25797	11568.1	26262.2	23881	14205.2	11306.3	10553.2	14983.3	10366.5	28048.6	31291.8	29474.9	30030.1	12523.8	52316.2	10427.1	59858.8	10318.5	11361.8	10855.6	10662.7	16681.9	10794.8	30024.7	12569.5	16715.8	14930.8	13716.6	14536.3	12810.8	12529.9	13785.4	11277.9	12620.3	39002.2	25745	10110.6	18395.8	24244	9974.76
0.27_625.3301n	114075	92879.1	95541.7	101544	87170.9	90376.7	90666.4	93690.4	89834.1	84076.6	81852.5	87954	62424.6	96314.5	82042.7	73215	93178.6	92566.4	99002.6	85233.2	98385.7	100684	105687	98213.2	87656.6	51954.2	94627.2	90258.3	77868.7	82949.1	88260.5	87327.6	86679.2	85076.1	88530.7	96559.9	83305.4	91265.6	92027.8	83879.4	80124.3	84834.6	99055.1	87956.3	78636.2	87755.4	102761	92067.4	92354.8
2.86_589.4814m/z	108381	56834	90671.7	128534	88956.9	113300	71034.6	180437	101687	99268.1	84626.9	108267	71510.9	118399	97720.4	70168.4	78724.6	248900	101648	99095.8	125279	48641.3	102618	94067.6	74260.5	39067.6	80600.7	73811.8	72422.3	74776.9	53388	86322.6	57406.9	67191.3	93461.2	69234.4	75517.5	74092.9	78890.1	77514.3	55626.1	67233	72898.4	61665.1	67120	81284.2	56512.8	84983.2	79817.3
0.23_620.3601m/z	53723	45464.9	44801.3	44450.4	48230.3	51427.6	43815.5	35827.7	48333.4	48372	41899.3	59532	52188.1	52254.3	47755.2	41378.7	46654.1	49564.6	48130.6	51586.7	48756.5	49040.5	54974	45043.3	46407.1	71426.7	49390.9	44768.1	43682.5	43738.9	52257.3	46413	54744.1	49505.7	53341.5	49550.2	49795	50459.8	49237	48854	53208	48499.1	44248.8	50719.7	56777.8	47466	47464.3	57373.9	48663.5
0.32_567.3638m/z	772107	550514	609479	593331	621664	586216	529941	545111	463074	438743	478732	456506	376504	477870	539307	424204	501500	554611	540167	561938	563028	553771	517851	522877	522246	480448	521022	437868	483367	515634	462249	459454	556673	461054	487924	473810	444839	424369	447353	464857	404102	467612	463786	584737	722995	437682	598056	528119	483422
0.27_150.0208n	8589.1	13122.7	11034.1	12218.9	20803.9	10541.5	17487.7	9984	8760.44	14766.9	7865.48	13367	11097.2	7923.52	14681	6994.52	13059.5	8946.27	15338.6	9775.91	16652.9	17356.8	11228.4	13651	11104.7	8713.53	9450.87	10302.7	9220.98	8254.63	9054.37	8964.66	10435.8	7891.16	8484.46	11763.8	10671.7	11282.8	11470.1	10767.8	13678.5	10582.6	10206.8	11787.2	3462.71	9835.41	18457.1	15077.9	9326.63
9.23_348.9132m/z	5570.88	2404.14	3417.23	7896.39	3754.71	6429.87	2016.95	3545.99	5523.22	7550.8	3891.97	3068.88	5423.96	4961.34	4475.2	4155.33	3789.83	5582.51	7222.32	5254.54	8397.3	2486.28	5541.79	5978.24	6160.5	5851.74	5655.46	5739.66	4670.91	4952.01	6079.59	4539.44	5200.9	5109.67	5407.92	4118.02	5139.73	4100.64	5043.46	2895.64	3395.43	4200.7	4134.31	2945.41	8966.31	4966.44	9733.23	10455.4	4824.24
2.57_726.4682m/z	2452.68	1521.44	172.725	432.07	1273.63	521.409	1111.42	489.121	2076.23	1863.09	2467.12	2082.52	2855.54	1264.72	1770.05	1731.42	1626.56	1868.55	1275.11	3183.33	1961.19	2147.44	2328.56	655.175	1789.44	312.121	1613.39	1573.81	2053.68	2091.42	1272.61	1432.85	1070.41	1589.09	901.308	474.996	2163.05	2444.68	809.047	1340.94	2700.74	2708.83	2073.95	1169	2342.17	2266.78	1864.58	2486.66	2373.81
2.03_205.0756m/z	9958.32	3621.59	1342.19	3347.56	4826.48	2799.98	2077.02	1310	8952.68	7474.41	8067.52	7205.1	6990.95	9669.62	10302.5	8875.96	10383.9	10009.5	7145.9	6221.29	5220.64	7344.15	10577	4463.67	9724.28	5930.36	9319.41	9933.71	8617.37	8631.37	5628.69	8596.01	9057.27	9028.05	9726.11	9843.74	9012.09	8819.2	7009.97	10253.2	8041.8	9099.85	7986.48	11432.7	7228.82	10015.1	7155.43	9323.78	9441.45
0.34_313.0905m/z	4710.85	5487.05	7022.37	5615.69	6578.73	6324.82	6464.72	10927.7	8117.46	2665.41	4942.99	5733.07	1246.46	9213.04	3519.37	6732.23	5481.13	4071.78	6256.2	6221.01	6362.23	6769.2	6816.47	4717.54	7154.61	5252.48	6331.78	4510.97	5424.78	8269.54	4203.11	4374.42	4392.24	7917.62	6802.97	1365.03	6274.83	7119.6	5935.89	1355.03	3600.33	5922.59	8881.03	7828.93	2668.23	9551.79	7218.76	4791.36	6149.2
2.90_200.0970m/z	15883	14928.3	3859.77	8365.9	14510.6	12327.9	9100.92	7636.32	16358.5	12968.5	14570.4	18072.5	15688.1	13827.5	14561.5	13430.6	13999.4	12686.8	14250	22212.7	16492	19802.7	17272.9	9134.23	12949.4	8546.09	14816.5	14528.4	14048.9	14094	15609	14734.1	17014.7	17503.4	18471.8	13763.1	18146.7	20438	19617.6	15110.6	13076.7	15370.3	15537.6	15880.1	14851.8	13248.3	20025.6	15184.6	14513.3
9.86_204.1190m/z	4659.42	930.432	711.54	560.333	997.375	842.395	803.998	706.813	3654.98	19638.8	4655.48	16836.5	25833.5	7115.11	12364.5	4674.25	22809.9	4488.72	1538.4	6193.9	20255.9	917.225	5483.35	542.708	4422.67	6149.34	3915.11	4175.77	4953.43	5832.22	12973.5	4720.47	24758.7	3965.74	4284.76	5638.86	7662.79	12397.7	9695.43	21603.3	9138.32	5103.15	4862.47	15737.4	13007	4352.06	6647.51	22742.9	4352.76
5.19_762.6916m/z	2504.16	448.427	292.326	358.587	250.713	379.226	517.463	594.12	2206.59	1238.35	1371.86	1346.84	2170.24	1843.53	3535.51	1424.89	1894.05	2137.84	201.006	986.671	1490.3	871.307	2844.44	474.421	2391.35	766.369	2010.35	2057.98	1696.42	1439.12	952.558	1959.18	1064.94	2541.13	4327.78	3914.29	1986.62	2737.07	3490.62	2566.9	1344.68	1487.06	1897.88	856.863	769.937	1938.43	469.386	721.662	2017.22
0.66_402.3950m/z	274700	412695	540968	272345	33471.4	480402	138715	30853.6	272424	452670	361054	339222	463818	29813.2	485088	480684	527786	360740	418680	229960	6612.08	527802	391182	22001.9	186515	633219	76666.4	373348	630849	405050	482020	133375	494267	803969	452962	453804	337637	455264	435385	483579	561022	449984	625714	670319	512820	196956	465490	496390	210543
0.30_611.3178m/z	89203.5	79464.4	86632.2	83290.8	93148.5	90518.4	92425	74126	86108.7	105943	81114.4	114190	99846.4	106980	91717.6	83283.8	85005.8	87742.7	111148	109697	98383.1	114433	101035	89923.4	92855.7	133469	95785.1	83533.7	83006.8	78625.4	83886.2	102135	90570.7	95953	95401.1	97186.2	91959.3	70071.5	89762	74196.9	80706.9	83296.4	98221.1	92084	66174.3	81502.6	106985	112118	92581.9
9.24_364.0456m/z	11162.2	2570.23	8295.22	6942.21	7521.68	10128.5	5874.89	3621.65	10574	9085.89	9281.44	8893.43	9289.83	9877.11	8201.99	8285.03	4497.17	10532.7	10710.5	11415.9	15149.7	10999.5	12487	4470.36	9713.75	13186.6	9711.73	10476.1	9314.64	10275.1	8455.59	8900.4	10108.5	11800.6	11766.6	9217.32	11314.4	8107.27	8535.49	10345.8	6533.8	7501.22	9122.71	6962.99	11929.9	10527.8	13289.9	13020.3	10337.7
0.80_139.0184m/z	792.885	551.486	942.216	1033.47	1426.99	707.098	710.597	375.612	982.182	876.805	500.851	644.786	1095.61	756.193	811.399	753.922	1444.86	714.906	1175.62	662.162	650.248	956.748	599.145	251.604	643.808	1235.6	931.453	609.916	712.153	787.067	1054.27	849.547	590.257	627.275	818.203	645.254	579.831	771.055	1063.69	1105.03	575.764	881.3	1044.53	1446.13	1537.02	1061.78	1771.04	1380.28	765.21
0.26_516.3772n	113229	88020.7	87079.7	94595.1	80216.9	86045.8	84846.3	88613.5	85261	74742.5	72127.4	92842.7	70522.6	86449.4	73367.8	66088.1	93014.5	92183.3	85869.4	82501.8	81256.4	87723.1	99778.9	86421.1	84711.5	45443.2	79375.9	75401.4	78105.8	77270.1	93217.6	77660	87877.5	70394.9	97632.2	83520	80466.1	93410.9	81259.3	74821.4	77593.2	81648.4	78580.2	89740	100564	85414.5	85790.2	78501	88240.7
3.26_594.5236n	1.61362e+06	1.03742e+06	1.61117e+06	1.80561e+06	1.35603e+06	1.69365e+06	1.42563e+06	1.97038e+06	1.56125e+06	1.52659e+06	1.56028e+06	2.07574e+06	1.09857e+06	2.06314e+06	1.58805e+06	1.44302e+06	1.22735e+06	3.50169e+06	1.45556e+06	1.55284e+06	1.69541e+06	1.33709e+06	1.84056e+06	1.14671e+06	1.96291e+06	714086	1.39242e+06	1.47346e+06	1.33445e+06	1.18499e+06	1.01671e+06	1.48359e+06	1.04637e+06	1.53374e+06	1.54138e+06	1.54161e+06	1.2679e+06	1.3797e+06	1.23321e+06	1.39955e+06	807568	1.3886e+06	1.18323e+06	1.27402e+06	1.27172e+06	1.4714e+06	1.32889e+06	1.34993e+06	1.4696e+06
3.08_932.7629n	50155.4	64235.4	47836.4	62549.6	113552	70121.5	71282.9	57578.7	46837.4	72642.6	34807.7	58815.5	52683.6	55016.7	63798.4	31662.1	81019.5	45048.3	126972	72369.5	101714	89771.6	55731.2	57436.4	42373.1	45697.8	41322.6	40293.6	42213.7	33080.2	71709.7	36553.3	74183	47761.9	52667.1	43420.3	47179	75796.5	50003.8	54068.9	55140	35826.2	40493.1	43994.4	60744.7	40043.7	81389	83503.7	39354.6
0.07_569.3202m/z	20360.5	12851	16191.7	17458.3	20473.1	15835.2	15618.3	13641.9	19036	18354.8	19108.5	22166.9	22855.8	22116.2	18942.7	21403.4	20154.4	18635.3	20021.4	19650.3	20925.5	22413	25304.2	15441.3	20649.6	25270.1	20441.1	18852.5	18900.4	18223.7	19825	19603.9	20185.6	19060.2	22772	21644.3	20192.5	15905.3	19998.4	17346.1	18232.7	20101.6	19965.8	20788.7	19803.6	19482.8	26890	24473.4	20336.3
0.07_149.9535m/z	3312.63	6179.96	3612.53	3146.25	5703.71	2493.44	4330.33	3316.85	2553.78	6601.07	2978.84	3945.97	6381.83	3998.95	5054.13	5204.1	6280.29	2233.18	4699.89	4386.02	5861.75	6575.82	4026.82	3658.12	2782.76	5499.48	2689.01	2335.52	2862.73	3536.72	6746.46	2526.11	5213.98	3587.87	2869.08	2801.62	2767.47	4268.35	3897.89	4282.9	1657.91	4579.35	4086.26	7361.39	2813.41	2677.17	3475.19	4860.87	3196.9
0.73_545.4035m/z	2720.45	229.846	3702.84	116.289	2052.51	286.296	332.22	3210.01	2138	2638.31	1420.43	6703.66	503.557	719.436	1892.63	3528.1	2668.37	1747.61	3400.32	0.000342693	4275.35	616.141	3030.57	6081.6	1218.5	2480.36	2507.37	2597.48	2101.35	913.372	4122.19	2069.03	5899.79	3135.32	2912.68	1989.46	1366.97	4902.94	1396.42	3568.29	2617.09	3453.67	1980.37	1676.06	2647.7	2623.06	9.11933	4102.02	2871.32
0.81_197.0382m/z	10242.4	4502.2	5078.09	3306.5	6734.79	7171.93	3116.3	3134.26	7885.01	10822.5	8568.74	13218.4	18236.2	9008.97	11266	7610.08	12848.6	9229.68	10426.2	13518.3	9114.41	10633.8	9783.67	9019.31	8077.78	3606.52	8485.08	8142.87	7483.1	7472.27	12680.6	8568.98	14137.5	10271.6	8366.01	8703.98	9985.83	9475.58	11579.4	12690.7	13596.9	8631.89	8653.2	10439.9	11473.2	8080.03	8745.94	6483.73	8173.71
0.14_613.3355m/z	26775.1	25260.1	22341.6	24389.2	23991.4	24602.1	24866.6	14036.6	23477.9	29941.4	20178.4	29925.2	30321.7	26464.8	22077	20314.8	32657.6	23699.3	30766.1	28698.7	29301	28611.4	29391.1	18272.5	24747.7	29324.4	22399	22541.9	23369.5	20888.8	27354.7	21219	29046.8	28156.2	26896.5	29653.8	24351.6	23722.7	25143.9	23870.1	25253.6	21515.7	23174.8	24081.7	36685.4	23714.7	31340.6	35551.8	24239.9
0.08_618.3400m/z	40104.3	29204	31921.5	34987.7	41449.7	34537	27359.6	19765	35023.3	46129.2	30952.7	47696.7	47128.3	47435.6	36597	33442.2	37454.5	36926.3	50314.3	49749.9	32740.3	50540.6	41785.3	31730.4	34437.3	43354.7	42415.4	34738.7	32574.7	29748.1	35185	31864.7	42083.9	40591.3	46623.9	41914.5	38119	33222.8	36382.2	34315.3	37477.5	36343	35627.2	42638.8	36953.2	35448.9	38656.7	46335.8	36079.5
2.91_313.2747m/z	28853.8	26205	43697.2	28503.3	31258.1	33158.8	31345.1	41717.3	30662.2	29115.5	31626.9	31357.8	23758.3	41619.8	31154.5	26077.2	38708.3	43324.8	31242.9	30888.7	36754.5	15412.8	33277.9	27757.5	27803.6	15324.7	21848.2	25820.6	20352.2	27053.8	19165.3	21573.5	25393.5	24446.2	29354.7	32030.1	28193.6	30655.9	33483.4	24973.6	18138.9	29771.6	16714.7	28092.3	29803.4	23987.6	21072.9	25322.3	24835.9
0.27_690.4344n	767823	488852	646612	550666	440561	519686	521323	531601	427818	410473	459835	410618	321007	533611	436532	360521	438838	515728	515254	508364	569741	521324	444376	506793	514622	362773	498058	435614	474432	533645	397933	413800	438829	445678	445812	390628	398251	407769	425640	402895	317922	457604	460192	488827	1.15842e+06	474318	535731	506481	486583
0.25_538.3449m/z	36705.5	30500.9	31770.6	31213.6	34939.9	36243.2	28015.2	24187	30702.3	30418	27350.7	37489	38284.2	32912.7	34044	29219.4	33803.3	32023.2	38599.1	38307.9	38318.7	38845.6	38935.8	37829.6	33498.1	38600.4	34533.7	32401.3	32257	30569.7	33331.5	31029.2	36025.9	35536.3	34533.5	34744	37349.9	33804.4	31284.4	34015.3	32319.7	30007.2	32254.8	36562.2	36469.5	32318.5	45031.6	44335.4	33442.1
0.06_389.2006m/z	14657.4	10739.9	15971.9	13929	10884.1	11115.4	30179.1	24196.3	16690.4	27900	16756.3	24334.9	19866.7	21807.1	25843	20228.3	16299.7	17403.2	10743.2	11371.2	10219.4	19618.4	17845	10960.5	17116.6	9606.5	14516.4	16494.2	18760.4	18805.1	30248.9	18413.8	16956.6	11139.5	13467.2	15429.6	14714.4	21665.1	16872.6	13895.5	15296.3	17215	20900.8	17456.1	23104.2	12864.6	16160.7	8585.39	18230.5
9.14_253.1089m/z	15808.2	143800	123931	121128	132523	20708.3	88592.4	20820.4	13944.8	27871.5	13881.9	21136	26760.7	12982	25941.3	11515.7	20563.1	14612.3	48055.8	43602.9	39961.3	121083	16592.7	101503	13914.7	78616.6	13790.8	13468.9	12424	13385.2	18174.9	12296.1	28154	13383.6	14508.1	12346.7	12858.5	18212.6	14160.7	20178.6	22154.8	15473.9	12493.8	22576.4	23918.6	13436.5	67964.8	49555.3	12939.8
2.89_409.2729m/z	15408.4	18729	13253.1	12777.2	20500.2	14154.5	17932	7174.15	15861	20763.8	14129.5	31298.4	25522.7	16277.2	19300	14217.5	22439.8	17354.5	30674	23417	20684	23820.3	16372.3	21283.9	18300.7	30491.9	15321.2	16309.3	16197.1	16245	22164.3	16473.9	21666.6	15951.9	18772.2	15440.2	18439.6	22070.4	13239.4	25386.5	20004.7	14493.8	15978.9	26768.8	27559.5	17544.4	34043.3	26365.5	16112.9
0.25_498.8044m/z	282284	163450	166547	158930	169095	161203	146030	155827	161161	137882	169805	151288	132501	173408	170151	147888	157360	166076	153627	133935	153838	154349	183325	153469	160207	133459	167179	149973	158369	155651	160499	154197	166675	157073	165070	154599	143980	191009	151686	162754	159043	165774	166640	179674	414333	154566	150187	164804	156016
3.26_685.4923m/z	5689.87	4962.44	9617.14	7075.39	6895.35	7476.24	8032.89	5443.8	6362.04	6117.64	4650.65	7263.32	11324.2	7786.63	9604.08	5453.91	6261.47	9314.53	9859.83	9014.89	11105	8825.26	6617.26	5739.34	6840.07	4705.27	5184.85	6130.39	3961.23	4214.21	4517.59	5250	6945.86	4099.69	5327.09	5426.88	4511.62	2608.49	4330.75	8811.34	2006.26	5061.59	3768.13	6532.46	9612.94	4939.1	4962.07	9060.71	4304.56
3.01_923.6222m/z	15733.8	27526.7	21647.8	15955.1	28869.7	20364.4	7805.16	10690.1	15156.8	25648.5	12913.1	21878.1	26657.5	17390.6	17278.6	11108.9	25150.5	14799.3	34929.4	28357.7	29028.5	30299.9	14288	35321.5	14170.7	22801.6	13294.1	13152.7	13039.7	13995.4	25901.4	13958	30981.7	14739.2	12536.2	15864.3	19172	23651.8	17679.1	25252.7	25856.3	10496.1	17502.4	22161.8	22345.3	13938.3	31665.9	31534.7	13373
9.84_448.2420m/z	17569	44034	34973.1	37327.2	34489.8	23842.7	20242.2	33399.3	16383	20364.5	14996	16553.3	17202.3	21030	21787.8	16363	12527	18086.4	45282.5	36140.1	39048.3	54143.4	18788	40008.3	16678.6	47783.9	15190.1	17499.7	14958.5	14583.8	18262	15316.5	23203.4	20719.6	20475	19817.5	17746.8	23522.9	29039.8	23546.8	17134.5	17895.8	16628.8	18865.5	17090.3	16624.8	49613.7	44064.4	16660.4
8.74_228.2324m/z	4952.11	815.931	281.86	1188.46	865.885	337.362	638.947	591.196	4716.45	8967.28	4479.68	7461.8	4684.83	3790.96	7568.09	4230.81	12380.6	4415.22	1120.23	1377.91	1794.43	1187.74	5469.41	718.542	4498.76	708.39	4144.36	4092.17	4050.11	5340.72	8168.67	3990.54	3877.56	6010.55	5906.01	4633.33	4696.11	7403.56	3827.74	5142.01	9209.61	4086.07	5760.93	17016.4	5850.53	4323.59	1517.77	1698.18	4755.36
0.89_158.0035m/z	3297.33	3104.88	5309.04	4835.7	2272.48	3853.22	3774.83	2415.73	2583.72	3840.27	2532.19	6585.77	3318.9	3092.7	4683.15	2437.08	5032.55	2890.78	6101.25	6333.72	1798.2	7966.55	3060.02	4279.84	2732.7	3751.45	2564.73	2463.62	2928.11	2768.76	2955.61	2818.76	4744.03	2503.05	2600.98	3337.47	3248.44	3871.18	3589.47	4611.31	2773.37	2702.5	2122.76	2875.03	2504.28	2416.14	4394.99	3349.01	2934.49
4.76_258.9986m/z	3755.59	15684.7	16912.7	8404.98	5458.42	12267.4	8694.56	12987.6	2971.05	8171.85	2083.09	4031.3	5046.68	2370.15	3979.64	2379.46	1920.26	3568.52	11004.4	6281.47	6183.09	12607	4008.66	12234.5	3294.16	9518.14	2952.43	2735.4	2519.12	2353.14	5269.37	2453.16	4673.83	2106.51	3071.57	4959.13	4732.53	5303.23	4693.49	4072.73	5432.78	2684.79	1467.02	6443.04	5314.58	3092.27	6751.57	11196.9	2788.07
9.43_389.1897m/z	18881.8	39924.9	39848.9	35715.1	41958.2	22670.9	30158.3	46848.8	15449.2	19016.1	14162.4	20933.3	21236.5	17743.5	21459.3	16183	17034.6	16475.6	19721.4	24392.9	34847.9	24236.3	20118.5	32234.4	16577.9	24646.1	14782	15987.9	14529.1	15860.3	25323.5	14324	25318.6	15237.8	22909.8	17440.7	16085.8	14474.9	20170.5	14571.3	26611.7	17729.7	17603.9	16645.7	21182.9	16102.5	30338.9	24338.9	15278.6
9.84_426.2227m/z	22748.8	26790.8	37884.5	23505.8	25421.8	29361	27368.3	16548.5	21118.6	34363.4	17912.4	28473.4	20775.9	21405.8	29007.3	20326.9	26138.3	21264.8	33656.3	32147.9	40187.3	24468.6	25075.7	31402.6	22651.4	45381.1	18727.7	20914.2	19093.9	19935.7	31262	19511.3	31790.3	22602.4	21394.5	21518.8	25232.3	27966.8	26626	26858	27042.4	22067.2	22135.4	31990.8	28309.7	23272.2	36279.3	24480.6	20673.4
0.34_403.2408m/z	4120.41	1304.8	3010.3	3133.55	1759.78	3522.35	1486.98	1250.07	2792.13	2112.6	2468.97	3556.77	4908.08	2486.78	2389.14	2284.6	2188.39	3315.49	3786.27	4659.24	2140.04	1147.92	3295.75	820.984	2921.21	1879.19	3212.06	2339.19	2344.16	2202.47	3346.61	2367.77	3193.96	2508.02	1838.26	4113	4225.04	2095.43	2490.82	4358.77	1736.5	2299.24	1659.01	2294.29	6899.8	2774.37	3731.99	1482.45	2390.21
0.86_154.9915m/z	998.539	521.973	447.475	486.204	1703.06	295.62	117.734	201.422	586.165	805.885	663.926	1066.39	1121.6	570.813	1159.33	397.844	883.287	1021.4	448.968	614.239	1010.31	673.572	1140.04	225.405	780.685	423.636	809.896	750.577	1113.07	628.489	786.41	617.062	674.162	750.116	894.729	770.167	511.679	525.611	1245.96	750.884	794.033	752.036	571.448	284.098	490.929	738.997	299.817	931.885	725.458
0.26_280.6566m/z	28303.5	24118.3	29066.9	21136.1	23691.5	27548.2	26715.6	24021.9	25868.6	19241	20454.4	27053.9	20950.5	27896.6	23606.7	20655.2	24494.2	22822.7	21927.5	23774.6	23530.6	22920.9	25955.4	24877.5	26007.6	20587.5	23252.5	22110.8	22496	22482.1	22615.3	25005.5	22067.2	23942.2	20966	20899.5	23875.1	22998.4	25475	26588.5	20990.3	24493.7	23430.2	25453.6	28880.9	24744.5	22360.7	25869.6	22237.3
1.78_670.4649n	9.27238e+06	8.53862e+06	8.55292e+06	8.66397e+06	9.09138e+06	8.99215e+06	8.13724e+06	7.98238e+06	8.59476e+06	9.70923e+06	8.19327e+06	9.79955e+06	9.61614e+06	9.12724e+06	9.33779e+06	8.27426e+06	8.98928e+06	8.9422e+06	9.25481e+06	9.24619e+06	9.30938e+06	9.43475e+06	9.67943e+06	8.53718e+06	8.85003e+06	9.35978e+06	8.66025e+06	8.66981e+06	8.49409e+06	8.23037e+06	8.76606e+06	8.49056e+06	9.36477e+06	9.21571e+06	9.05416e+06	8.83279e+06	8.80042e+06	9.00171e+06	8.99199e+06	8.86566e+06	9.13785e+06	8.58536e+06	9.05129e+06	9.02417e+06	9.08125e+06	8.86874e+06	9.11096e+06	9.11131e+06	8.57081e+06
0.39_349.1158m/z	489.447	973.856	895.239	207.949	284.382	328.022	540.385	216.78	305.374	60.5312	413.475	385.996	103.847	238.932	1598.43	459.61	1210.58	561.013	406.927	296.431	382.43	251.139	640.898	406.863	385.291	306.114	458.238	442.736	705.961	808.311	1055.27	469.475	522.31	701.466	68.6098	525.99	777.251	505.314	379.251	738.497	231.691	320.86	570.38	398.263	404.341	508.967	828.147	191.222	409.982
1.80_857.9593m/z	4471.76	1441.32	3794.37	1602.71	7374.25	1868.24	250.202	1251.01	4457.58	4019.37	4586.88	6908.63	7194.27	3799.26	7033.04	5463.7	9238.86	4887.13	7258.1	5257.42	1854.67	5100.72	5282.68	2982.41	4495.11	7530.49	4317.76	5169.93	5637.66	3561.81	7292.67	5644.55	5531.81	5078.05	4224.11	8212.83	5427.96	5929.67	4633.37	6438.91	6003.93	3640.45	3338.76	4357.42	6283.57	4414.3	5064.57	4070.15	4816.93
0.74_554.4424m/z	55030.4	84239.7	98042.2	85838.4	60050.9	74769.9	90400.6	58230	52911	37557.7	41255.1	32495.4	38107.8	52439.7	46383	43850.5	28886.2	55034.1	76325.1	78180	91460.8	84688.9	58890.6	84233	53704.2	82010.4	58499.3	48411.5	37974.5	73172.8	27067.8	48440.6	31808	47717.7	92350.1	23578.6	20663.1	48210.7	27455	60163.9	20948.2	53619.3	38834.6	47562.9	138445	40889.5	57870.9	79031	51517.1
2.03_566.6238m/z	24512.6	19401.2	24920	15638.5	26639	22998.3	8900.9	15012.9	19413.2	14950.2	16983.4	16193.9	18485.7	21284.4	23273	16921.7	24030.5	18252.5	25590.3	17829.7	18800.1	30140.6	21181.9	11098.3	21094.7	14656.1	18484.4	15998.2	18666.4	18164.9	24570.3	15962.3	21164.5	17842.8	23915.1	17029.2	16666.8	32123	22011.6	25369.1	22262.6	17224.1	18065.9	24083.6	24731.8	21428.3	21275.4	23664.3	16791.5
5.80_549.4888m/z	255565	204891	263583	355788	223728	268642	233831	342461	240924	269829	217896	265653	257423	210615	275170	237696	198392	625513	267064	234970	286752	209327	246910	278740	225410	203909	233795	210547	240026	235976	238523	253217	216776	247054	242848	230756	252514	221988	255331	248064	230666	220144	250502	189751	194690	241088	229157	254241	215205
0.31_545.7889m/z	6054.91	6069	4601.38	10601.6	8381.1	8081.3	6278.07	10042	5643.16	6135.19	6620.12	4718.91	4859.23	8875.1	6239.66	6402.77	6861.59	5504.33	9847.33	4539.77	6600.35	6473.09	5992.82	5611.59	6648.35	7971.25	8816.51	6538.58	8124.43	10637.8	7270.11	6537.97	5772.82	7774.71	7412.76	6428.51	5443.83	6340.72	7354.48	4218.76	6186.27	8505.87	10504.1	6882.94	3648.59	5680.89	5068.14	8164.39	5846.72
1.06_582.4736m/z	40857.6	54660	61127.8	45319.3	41176.2	46660.2	77113.9	54766.9	40674	23959.4	29032.6	21799.2	28288.4	49161.8	27189.1	35454.9	17504.9	43485.5	52516.4	54722.7	57979.1	54845.4	50928.9	50531.5	48473.7	59170.1	43694.6	49734.9	33028.3	62980.5	21138.7	40579.9	22949.8	43856	63441	14330.2	20705.4	27831.1	19347.4	43084.2	12326.2	43227.4	32950.6	23752.1	87789.2	28524.5	58233.1	53028.2	39678.4
0.27_355.2147m/z	27236.9	21902.2	34511.1	25019.7	25586	35952.7	17112.6	12214.6	25251.1	21149.3	21776.7	25041.6	23540.2	25102	22806.5	17366.7	30924.5	24867	34782.5	26029.1	23840.7	22359	25040	18748.5	26049.5	22946.7	24732.3	24562.2	27608.7	21944.9	24814.1	26295.2	22482.1	28450.3	30521.3	25635.2	24267.8	20776.9	23247.5	22937.9	25971.3	23190.6	21232	25282.3	40870.2	26731.4	29782.1	21790.7	24279.5
8.70_337.2667m/z	3836.47	247.522	253.018	365.899	3288.78	430.198	613.503	87.0341	3772.92	4148.49	3138.36	6478.85	4900.15	2735.66	3872.02	2663.68	4399.31	4146.98	1025.85	2244.99	1825.1	1027.57	4136.41	602.844	3338.97	725.974	2933.13	3103.94	2974.55	2818.43	3474.18	2833	2552.13	2910.84	3496.8	1538.49	2221.86	2761.61	1327.16	4169.02	3329.92	3082.72	2794.9	5503.22	4995.79	3344.85	566.893	829.663	3194.28
9.24_346.0046m/z	4865.2	6922.85	2555.07	4858.69	3220.52	8847.86	2497.59	4807.31	4520.97	5751.11	5473.82	3208.43	2238.57	5024.43	5160.58	7595.07	4217.42	5029.07	5432.47	3615.54	5922.95	6872.33	8399.56	1947.67	4625	6598.65	4769.02	6029.55	6073.19	5613.22	5879.94	4475.79	7968.86	5291.17	4559.61	6178.84	3772.01	4736.3	4153.25	4473.96	4541.07	5763.2	7028.3	5165.47	3553.35	5711.48	10462.9	9923.23	4320.87
1.86_564.6086m/z	17063.8	13775.6	14516.5	10073.1	17623.7	6083.74	19195.1	11231.8	11717.8	19231.2	11968.7	27009.7	22000.6	12452.8	16586.8	10355.8	22906.4	12456.2	13604.7	5894.71	14827.1	21913.8	16654.4	10801.3	13665.2	13031.5	12017.3	11863.9	12145.1	10324.1	21942.1	11806.9	13949.8	12155.5	12765.2	12888.2	14018.2	17744.9	15043.5	19209.3	23004.9	13117.6	10924	15897.7	11852.6	12822.8	14512.1	14024.8	12454.4
0.30_633.3466m/z	65483	43976.7	50717.2	61733	65321.8	57854.7	57536.4	40631.1	58190.5	78577.8	57215.4	68587.4	69483.9	66875.3	61956.7	64631.4	52933.1	58477.6	71736.9	78066.7	64453.4	67245.6	70740.2	49746	60640.8	82241.8	57785.5	55647.4	53472.9	54595.2	62821.3	69154.8	62694.4	69591	60817.7	63041.7	62558.4	46854	55811.6	54736.2	57702.7	59903.9	65766.2	60132.5	55677.9	54039.2	74181.8	79327.1	60046
3.87_171.0687m/z	6167.95	6555.69	11283.3	9248.19	8091.61	7894.15	7808.84	9107.18	6052.37	8740.87	5192.76	14276.8	9573.19	5660.67	9352.57	5166.64	6221.1	5996.5	8349.77	5804.2	5524.39	7852.35	7553.36	3309.7	4832.91	3639.21	5163.53	4871.01	4743.65	3874.78	7895.45	4987.46	6721.24	5532.09	6452.93	9399.63	6762.61	7915.98	5866.12	7333.73	7609.44	4262.44	6003.46	10465.4	5600.54	4990.01	5643.61	8530.95	4635.04
9.35_362.1947m/z	1710.46	699.382	67.8024	67.8024	396.006	1417.36	542.414	67.8024	2256.86	1756.46	1130.27	3203.4	1307.52	2462.81	1778.73	1771.55	2273.94	1027.41	2639.81	777.493	3342.53	67.8024	2414.31	339.012	1813.74	2398.96	1837.55	2389.67	2356.49	1770.11	2358.69	2324.46	4070.3	912.928	1717.48	1733.4	3002.09	2567.98	1952.14	2020.54	2701.3	2267.35	2197.57	4546.75	3167.31	2438.19	1243.68	2243.51	2309.78
0.25_402.2239m/z	37747.5	29638.4	29852	25055.6	29421	32221.3	27113.6	21690.1	29155.3	25809.1	26023.2	30361.2	30187.9	34832.1	32341.6	26562.1	31277.2	28257.2	30900.6	26584.5	32520.3	31016.9	35234.4	26372.9	30443.5	14675.1	25190.2	25132.4	27097.3	25523.6	45070	25594.3	29680.7	24695.3	27801.5	32725.1	25359.4	31391.1	31396.1	26904.8	34083.5	24584	28141	29899	19333.2	30870.2	27116.9	32147.9	28294.6
0.31_318.1645m/z	5369.76	334.845	1130.6	824.248	598.419	418.691	1875.52	1216.97	6235.02	8154.04	8016.78	11083.7	6791.94	7683.83	5972.74	5176.82	7369.93	5320.37	7497.08	1979.35	7661.54	7592.24	4804.58	987.161	5884.46	19265.9	4013.44	6584.91	5717.35	5211.64	4364.84	5914.99	7933.79	9465.47	7950.21	5799.16	6224.27	2997.24	4552.9	8845.5	4986.33	4623.81	5800.37	6668.01	4166.09	4456.77	7869.7	10993.1	4706.7
9.18_492.8835m/z	8211.93	5989.77	8064.01	5604.86	5929.26	3148.1	3668.08	3320.84	7836.65	9148.25	6611.61	8472.72	5238.45	7862.97	6291.65	7111.63	7699.88	8525.59	6742.99	5248.25	8633.47	6473.83	9932.88	3875.73	8621.59	5975.66	7608.64	8242.12	6776.54	7308.78	7762.01	7697.5	7390.22	7184.18	8770	6443.94	6430.78	6580.25	8291.89	7957.3	8852.1	7802.49	7472.13	8192.49	6383.27	6322.17	10345.3	6808.82	8042.76
0.48_208.0903n	14381.8	12418.4	15644.4	9028.67	17365.9	2896.34	9738.36	8364.39	12249.9	17017.5	13932.1	14679.7	18819.4	11774.7	14215.8	10511.6	15830.3	14651.3	14029.7	25092.3	14248.4	16411.5	15519.1	8215.03	13541	5800.52	14372.2	12850	11971.7	12261.4	13831.2	12314.9	12417.2	11735.6	14010.5	16208.2	18410.8	16898.7	18403	12579.3	15729.6	13417	10457.3	20361.7	5685.91	14665.4	12087.1	18099.3	14363.7
0.09_401.2202m/z	29803	30479.8	23132.8	23320.8	28790.9	28236.5	26485.4	17304.3	26636.8	28632.9	22318.6	31785.5	32213.2	29553.7	29751	25031	31207.7	26450.3	25350.5	30004.5	23752.9	31166.3	32792.4	29637	28686.2	25929.9	26100.2	26779	26042.6	23264.1	31003.9	25577.6	33238.9	27743.6	31192.2	32396.5	26107.7	26038	29650.3	27284.9	33146.4	27540	29762.3	36023.9	29544.4	26992.4	30497.8	35684.8	26786.9
9.39_404.2028m/z	20493	2300.32	3162.02	2615.3	1930.31	2424.03	2133.12	1972.85	17964.4	39816.2	16044.7	37427.3	30855.2	19082.7	23434.7	16161.9	23055.6	19805.4	49142.9	46296.9	52482.2	22674.5	20201.6	1005.95	18875.8	23382.5	16277.3	17577.7	16450	17657.2	23213.7	15968.3	36032.6	20150.8	18529.7	19774.5	17989.8	19935.7	23081.2	23526.8	24957.7	19255.5	18746.1	35268.2	23849.1	17420	59341.4	53178.7	17358.3
3.23_577.5193m/z	467781	378573	458953	406536	363307	457747	399344	458650	453768	421978	467611	552464	312097	532746	485218	427452	454812	763940	406258	436502	436506	378675	524925	270988	651780	272357	425448	471772	418875	435609	338406	431204	329482	432322	479243	473896	414904	490574	407820	428191	382477	453985	372749	454618	514444	558409	389911	375593	483285
9.98_450.2450n	8459.47	12599.3	24541.5	17064.8	21827.4	19691.5	9492.59	24693.1	6013.45	8509.63	8278.13	10092.1	12894.7	8783.98	10061.5	6741.59	9115.19	8308.42	17231.5	11932.5	6803.3	16618	9151.73	17141.1	8208.13	23316.9	5549.52	7267.2	6303.55	7142.79	7444.23	7452.6	11889.4	8201.62	8584.62	8203.73	6551.74	13000.9	8633.33	9835.1	9274.16	10433.4	7272.01	12609.1	12579.8	7789.29	20336.1	9555.09	7391.15
9.01_818.7378m/z	5578.03	7408.53	4824.13	306.94	3570.56	15989.1	6870.53	7204.05	5872.49	9240.42	5840.72	5411.51	2999.28	3463.61	7679.99	5423.04	8216.17	5813.03	8329.98	1864.15	11108.7	306.94	6682.65	14534.8	6344.14	4637.09	6886.5	5142.22	4831.73	4411.48	5586.4	4084.96	6504.77	4010.99	3914.01	8667.36	5348.98	7072.08	7352.5	5898.6	4002.19	4826.91	4831.5	9567.34	5872.46	5076.92	3344.86	1534.7	5535.96
2.84_928.5763m/z	30618.1	25047.8	35278.4	27883	33837.4	41063	39710	16514.7	27221	37505.1	22523.8	27119.4	32676.3	28506.4	23318.7	22721.5	36488.7	26797.1	70106.3	45631.2	37454.9	48356.2	33082.6	54688.9	25175.4	36729.5	27320.7	21779.3	22642.2	23252.4	31022.7	24672	39321.4	24147.4	28915.3	23528.8	28201.3	30076.9	25597.2	39932.3	30562.2	23974.4	30691.8	29937.4	29486.3	25384.6	58627.4	37748.8	23852.6
0.26_268.6514m/z	4856.02	1403.74	6089.89	3982.97	6713.24	266.277	2055.56	6804.86	4292.12	2925.86	2365.57	8480.46	10962.1	5893.05	6932.37	3357.61	7322.58	4312.8	7704.14	6919.38	6979.56	5700.65	5381.27	2857.06	4918.69	5787	4550.06	4502.35	3790.99	3126.72	7358.23	4031.95	7727.75	4270.42	6109.96	4580.37	7896.07	3037.58	7369.59	6919.67	8448.23	3412.24	3932.59	7378.4	7809.3	4496.65	3890.58	8959.78	3921.87
2.98_883.6083m/z	17516.8	13256.4	15868.7	11128	30158.4	15609.5	7466.54	10404.1	13942	11765.3	12949	15427.3	18798.6	14770.8	15422.1	11668.3	16767.2	17561	25051.5	19008.9	18524.2	18844.2	17653.2	20573.1	18327.1	20929.3	17153.5	13246.2	15996.1	12855.6	15349.1	16372.3	21287.8	14787.5	16363.9	18255	17890.2	16760.5	15621.3	18957.8	20313.3	15041.4	14706.4	22734.8	14754.1	17060	12628.4	13275.4	16572.9
9.07_678.9022m/z	5136.81	5224.01	3076.58	1220.78	4029.47	1224.98	1223.71	2678.32	4392.89	7432.25	4290.4	4167.82	4904.38	5323.18	7235.73	4485.63	5607.46	4195.37	4306.11	3886.26	2230.22	6276.37	4607.88	2238.44	4191.69	3045.56	3223.18	4528.2	4756.37	3903.55	4465.9	3632.86	6431.78	3840.07	4483.08	2061.39	3078.71	4191.58	4907.84	3595.91	2547.06	3936.64	3994.38	5997.44	4726.37	3697.1	4472.25	3993.98	4465.46
5.59_802.7060n	1.38616e+06	858283	1.14883e+06	1.74597e+06	913303	1.14256e+06	982126	2.22857e+06	1.34979e+06	1.34834e+06	1.07953e+06	1.08969e+06	1.12902e+06	779995	975164	1.09575e+06	566125	1.98007e+06	1.29447e+06	888138	1.12325e+06	714596	1.00503e+06	1.69552e+06	812521	762269	935802	762123	1.12889e+06	953260	818178	1.17191e+06	714893	1.03793e+06	1.00953e+06	758733	743774	664342	932656	1.04061e+06	836265	797526	942994	665004	635958	1.07844e+06	1.08079e+06	1.01551e+06	807200
1.20_496.4708m/z	12997.1	5483.18	6110.77	4454.88	7621.12	3863.65	6203.55	7144.55	3096.43	1793.73	6103.93	1598.12	7048.96	5884.01	3776.82	6758.81	1557.7	4688.81	5724.18	7839.34	5290.8	6307.92	7463.38	4880.95	6149.77	13001.3	5472.8	5919.79	4919.37	8136.33	2638.42	3649.14	2405.28	6293.74	6147.3	1639.98	1806.42	3691	1202.26	4652.38	2361.54	5499.38	4133.33	2400.12	12395	5186.95	6843.82	5706.54	5095.16
0.44_374.9395m/z	3927.75	3660.09	5972.97	3429.2	3287.23	4349.98	2772.99	2379.86	1841.03	278.059	2117.85	1096.78	3376.69	2762.96	1086.38	1114.56	1207.53	3354.57	4280.77	5684.11	5931.31	3719.57	4648.99	3352.12	3057.52	3227.84	2283.98	2420.48	1819	3212.52	1323.96	1334.86	1112.63	2929.04	3623.86	305.585	424.733	1037.34	682.07	2596.84	2106.32	1987.89	1899.38	1434.26	37747.9	3099.52	3615.05	5638.57	2789.23
9.15_631.3617m/z	11612.2	10037.1	13272.9	6731.29	5722.68	11308.2	7345.44	7550.03	14866.8	10599.9	10122.4	11602	9532.31	12551.7	9483.62	13184.5	10627.3	13654.3	6300.97	16258.3	13516.5	9513.09	13898.2	6178.44	12799.5	7290.95	11436.1	12952.8	13221.2	11006.5	11398.3	12746.2	11403.9	15973.5	14736.7	14137.9	11695.9	14809.6	12520.1	12871.7	12240.5	13204.7	13475.7	9203.66	15665.4	11640.6	18041.6	21845.7	13955.4
9.36_235.0348n	25427	34883.6	34788.8	33339.2	51572.6	50534.6	35349.1	33306.2	22535.5	22819.1	21078.5	28579.1	29947.1	27692.8	27956.6	21919.5	28027.8	25691.5	30817.2	31891.9	43512.4	42540.7	27516.9	42448.6	25602.1	35191.9	21336.8	22257.8	19785.4	19454.1	28282.9	19945.9	33280.5	27223	22219.5	29277.3	28323	26465.1	29977.3	24764.7	25293.7	24301.3	25478.2	33519.8	29785.9	22899.1	47508.9	37536.5	21600.2
2.25_691.4759m/z	3101.88	2077.25	463.123	2998.72	2087.89	2233.11	1421.99	1567.42	3613.8	4932.54	2860.52	1280.46	2565.63	2197.91	2938.27	3670.88	4409.26	2998.95	3456.39	3091.16	1839.65	2418.26	3452.74	884.262	4199.01	3298.6	2851.73	4557.78	3680.7	3138.89	3516.78	3250.7	3749.7	2576.32	1980.11	2495.53	4262.15	4169.66	2364.31	3741.95	4268	3020.01	3334.49	4065.56	3510.24	3336.99	2230.22	2925.67	2975.42
0.25_433.7811m/z	23184.3	24817.7	25568.6	17533.8	24430.9	27824.1	17455.2	22950.8	18154.1	20601.5	20284.4	25669.2	25332.5	17303.6	13731.7	20654.9	18994.5	23331.4	24414.2	21910.3	22700.2	22822.5	23055.3	19019.7	23272	12782.6	16733.2	17027	19158.9	18137.6	22940	20790.4	25075.1	22907.7	19360.2	23693.9	17181.6	20761	23329.8	19873.9	18257.9	23710.2	17299	20862.8	17274.4	16908.7	24476.4	24420.9	17837
0.89_208.0902n	17535.4	16510.9	16106.5	14508.3	14949.9	10052.7	9830.3	7729	14312.9	26148.4	13529.3	27756.8	27390.8	16714.5	16953.1	11991.7	27496	15224	23357.2	28082	23838.3	18172.5	17395.8	15151.2	12818.7	20916.8	16041	14301.2	14153.1	15007.5	20601.8	14920.4	20683.2	12276.3	14894.7	21836.8	19379.6	17706.3	20471.5	19311.8	23882.2	12775.8	13223.4	30400.1	23086.7	16169.1	19232.3	22299.4	16245.1
4.45_255.9446m/z	4072.19	1205.62	1951.24	4062.46	3167.83	1984.9	84.6742	1948.43	3310.69	4818.44	4357.5	2241.49	1668.94	2881.24	1797.84	3751.81	2797.23	2659.36	1931.88	2747.84	1299.77	1515.96	3069.16	1830.89	2175.06	2473.12	2682.7	2729.75	2917.42	2971.86	1247.66	3028.12	1595.05	2034.04	3537.65	2803.47	4373.87	4225.98	3178.43	3069.22	1167.62	2948	3219.71	1295.36	2381.82	1783.35	2255.85	4338.44	2329.24
9.32_450.2525m/z	2988.33	4110.04	4821.32	2180.76	3713.46	7747.22	4308.83	8330.78	2599.73	3903.2	2710.86	4005.26	4102.94	1551.09	4754.27	2374.18	5339.99	2492.02	4007.45	2357.33	5949.24	4407.59	3044.02	2491.53	2477.37	2672.6	2897.8	1924.43	2382.03	2449.55	3330.25	2053.64	3694.68	1980.68	2615.14	2350.66	2596.89	3842.21	3160.65	3801.19	3112.32	2178.25	1855.4	2644.71	2383.02	2426.7	8089.23	4987.03	2249.37
9.57_351.1964m/z	3259.04	411.35	171.594	465.418	368.101	909.004	820.805	539.09	3559.9	8217.16	3495.6	9200.43	9126.62	5069.35	8299.7	3864.86	8376.72	3115.39	1465.25	2254.1	5144.55	1458.75	3824.2	853.01	2935.02	1016.64	2760.15	2896.62	3090.46	2759.77	8723.47	3247.41	5868.09	2845.01	5274.96	7431.48	3010.13	7984.39	7852.76	11007.9	7607.43	1880.4	3436.55	8933.19	10371.5	3145.22	1044.63	1408.16	2269.29
0.89_407.2792m/z	9863.4	7084.24	11579.4	9871.77	5918.06	5778.22	3606.48	3828.67	8186.15	13677.2	9238.2	13104.3	9188.98	9170.29	14692.6	9327.5	12380.8	10329.9	15846.2	13196.4	11465.6	12181.8	11237.1	9734.12	9705.48	3603.69	9606.59	8687.28	9833.52	8443.55	8239.48	9117.11	7648.42	8579.78	8072.09	10109.9	8637.89	10875.3	9042.28	12595.8	8109.88	7671.15	8979.96	8719.62	11071.3	8759.12	10050.3	9834.81	9528.2
0.41_361.2896m/z	24760.3	2600.26	11627.9	28309	6860.15	23669.4	11733.1	17692.9	10643.6	24467.8	10409.7	12817.3	18751.8	17670.9	20004.5	11675.2	5629.5	28515	17093.4	23987.1	31407.8	19169.2	19165.4	12880.5	11935.6	9485.31	24072.8	12107.2	9561.35	10270.8	4329.58	19870.9	13180.6	16771.1	16215.4	19204.9	8882.93	6925.68	10235.5	19891.6	3062.08	6040.92	14532.3	6842.81	19916.8	17167.1	5254.88	19348.4	15524.9
9.17_476.9081m/z	3496.09	3512.16	89.5337	2821.4	3090.42	5623.08	3189.87	3996.23	3433.39	2239.51	2571.67	3437.66	3596.25	2983.42	6726.49	2904.19	3875.46	3608.94	2117.97	5507.58	5931.88	4774.32	3211.04	3080.06	3684.85	1363.41	2961.42	2804.4	2768.06	2546.94	6072.18	2034.4	7547.26	2813.12	6680.1	2845.96	2175.07	6015.73	3183.68	3169.16	6233.95	2053.62	1934.93	4265.76	2850.38	2912.23	4094.58	2399	2975.48
0.90_118.0657m/z	3517.58	1474.26	2244.59	1867.2	2266.65	1328.16	1553.48	709.836	2994.08	3231.84	2567.31	4328.77	6088.11	2474.45	3943.83	2115.16	5013.36	3128.82	3421.35	4781.52	3635.58	4686.14	3540.01	3207.74	2297.49	1889.74	3174.34	3177.89	2086.55	3172.55	3415.94	3473.74	3069.87	2279.78	3345.63	4855.75	3176.68	2927.99	5296.67	2771.66	3886.35	3072.72	2457.6	4712.07	2981.84	2677.92	3824.34	3554.8	2828.24
9.83_571.3108m/z	18851	35118.6	29572.7	36746.3	28560.4	45387.6	15889.9	15172	15112.5	30608	14804.6	24533	25339.9	18741	19844.9	13221.7	23253.8	18141.8	22999.7	20514.4	29319.2	20572.7	20318.4	11304.5	16914.8	19330.1	14115	15607.1	15303.3	14788.2	28384.6	15636.9	27526.1	18278.1	17562	19853.9	19520	23680.9	21711.4	24602.3	24994.3	16475.6	14722	26803.4	26215.6	15373	20994.5	29233.6	13994.5
0.17_176.0130m/z	1008.74	322.381	683.525	1068.12	284.571	487.634	858.136	1896.53	739.511	1928.29	882.498	938.621	1473.98	981.635	2222.17	822.24	624.123	1178.3	1472.32	497.128	783.501	1464.95	1212.1	1210.04	743.864	1216	811.437	993.164	984.418	826.322	1197.34	1097.15	1127.95	355.667	786.852	818.345	1050.77	924.598	548.64	1461.93	1066.43	1007.94	805.79	1317.15	970.621	1016.21	1977.52	1595.21	687.239
3.89_947.9114m/z	12718	12537.3	10533.7	11559.1	9696.27	16574.4	9475.42	5579.57	12965.1	11181.3	8463.01	17031.3	11394.9	9264.14	17690	7719.6	16748.4	10394.4	15835.8	15941.9	15079.4	10130.2	12918.2	9655.05	6768.75	12672.2	10649.2	9112.95	9739.9	7347.94	12593.7	7589.09	9413.34	9092.76	14636.6	15832.5	17077.9	16498.3	17559.2	14323.7	14185	8242.58	8098.76	9484.24	16572.4	9142.9	14631.7	14949.9	9707.71
9.34_276.6519m/z	6406.93	10881.7	14722	15916.8	7698.69	16986.8	11595.7	4085	6325.41	14391.5	5997.94	14361.5	10725.2	7307.91	8503.59	6236.11	8761.87	5823.04	10296.4	22067.4	16504.1	12870.1	7342.06	14913.8	5394.48	10471.3	5966.53	5482.14	6264.96	5395.58	8504.92	4869.51	13100	7621.08	7224.74	7587.15	6763.93	6832.08	8045.91	8738.28	14260.7	7117.01	8260.38	8406.29	17154	6327.01	14012.8	10216.2	5773.05
9.12_572.8385m/z	11976.7	11760.3	7300.31	13001.8	11568.4	10320	16079.5	9921.59	9954.56	13283.5	12063.9	15642.7	15841	13909.8	12794.3	12000.1	8582.79	13382.5	11719.7	17942.1	19783.2	10102.2	14550.4	13078.3	11142.9	11055.5	9989.97	10897.4	9935.3	9623.86	11186.5	10399	11626.7	11872.1	14091	11369.3	12667.3	11708.9	11082.4	7950.8	8888.26	8780.59	10803.5	23145.2	14152.5	10464.8	16260.2	20365	10546.6
0.27_152.0367n	28270.2	27678.2	25840	19092.9	41650.3	44477.9	25771.6	32388.8	28537.4	28179.9	25888.3	36986.6	31158.8	31610.5	32764.5	20712.1	28728.6	28599.6	32096.8	51004.5	32528.9	57114.8	35138.5	29141.7	33812.3	42078.6	31185.4	31722.1	29507.1	25108.9	29571.9	29181.9	23001.1	26489.7	33050.4	36596.8	31568.1	35344	38446.1	30686.4	27329.4	29751.6	29277.7	29164.3	20314.6	29945.6	48445.2	46595.4	30911.6
0.35_241.0721n	5942.59	6835.28	4062.98	13310.1	8458.72	15706.2	10763.9	6590.44	5744.26	9083.52	4642.44	5500.37	6754.37	4111.65	6455.95	3465.28	5991.3	5673.34	7693.45	6005.79	6047.86	12234.5	5174.54	10516.4	5799	6277.72	5517.6	5036.45	5303.08	3844.19	10457.7	5298.49	5038.98	5800.61	5437.79	5220.18	6712.91	8507.9	6620.49	8308.7	5116.02	4639.35	5193.21	5970.06	2998.03	5815.32	14197.9	6711.27	5524.99
2.28_844.6146m/z	7791.4	4771.76	1251.86	4830.43	8062.47	3618.85	1901.56	2748.86	6225.58	10114.1	6118.95	3579.22	4577.58	2091.05	4523.55	5589.99	4405.71	5548.38	5269.2	6402.92	4356.03	7405.14	11410.5	3068.83	8211.75	3412.29	4798.76	10824.2	8513.02	5732.96	3624.44	5069.64	5641	2292.98	9984.49	12641.4	11820.9	3107.5	2422.88	3045.45	4764.47	5310.91	4933.91	5145.05	6596.7	7282.83	6274.89	2886.18	10618.9
5.91_862.7861m/z	113327	85608.8	90198.9	82540	114306	108412	89873.8	46170.2	122640	137113	106405	109427	125885	71712.2	106477	122797	77028	190434	125191	111922	70503.9	122091	105106	90429.3	114383	85993	125831	134641	196193	129946	118541	132979	98688	105785	123221	109227	116457	143187	119484	111780	124251	113804	117206	101746	115881	140552	97030.3	114619	136336
1.76_482.2716m/z	17796.9	23191.3	16605.7	16423	19478	15333.5	11939.2	12546.5	14702.7	18942.1	11089.7	19820.5	30770.7	20221.7	19084.8	11391.3	24857.6	15660.3	25387.9	26970	23798.9	23415.8	19600.7	16806	13223.2	21756.5	12958	13834.6	13293.5	12351.2	19497.3	14166.7	20625.9	14429.5	15645.3	14517	11828.6	18895	16877.2	31045.3	22816.7	12220.9	12755.8	22419.3	18339.1	14103.7	22590	25000.8	15422.8
0.89_114.0919m/z	2117.27	895.365	3149.41	781.122	4183.7	823.29	1745.52	660.746	1638.74	1945.33	2217.79	3303.72	4277.96	2326.08	2536.04	1817.23	2493.52	2172.18	2008.13	1905.28	3757.83	3245.5	2017.33	1195.91	1068.03	69.3888	1709.64	1842.81	2452.43	2421.19	2125.39	1698.38	3792.58	1646.94	1986.93	3051.17	1600.91	3691.32	2404.2	3012.87	2863.02	2601.72	1814.73	3683.66	2939.48	1438.84	2578.29	3741.66	1702.84
8.98_290.2698m/z	7732.57	2582.59	1308.66	1383.3	2200.68	1290.52	1168.58	1377.73	6617.52	4175.22	5301.77	4882.19	3389.25	6072.94	10045.9	5925.64	4074.88	7084.7	1700.15	2620.74	4272.93	2413.05	8164.86	1338.63	6087.28	2113.21	5675.38	6153.11	5600.66	5419.48	3892.09	5677.89	4129.58	7057.25	7007.33	6059.38	5850.27	8402.61	6067.98	9189.53	4850.31	5795.91	8017.93	4366.17	5517.86	6114.86	2322.04	1586.21	6028.55
9.48_218.9403m/z	17493.3	28744.9	22190.2	20311.6	27465.7	32215.6	25387.5	20630	16584.2	24670.6	15305.1	25413.9	20176.3	22729.6	18854.3	17149.5	21858.6	17364.9	30755.2	25993	39725.5	28293.4	20192	20089.3	17198.4	16208.3	15232.8	15011.4	14773.7	15813.7	20052.2	15450.4	20131.5	20726.2	18817	20377.4	22391.1	19087.8	20217.8	17971.4	14750.7	16887.5	20117.8	19740.8	24588.7	16000.2	41306.4	46022.4	15821.6
0.41_468.6641m/z	3763.36	4208.21	2860.61	3835.54	5403.4	5805.43	2573.94	2297.4	3576.29	1409.54	5331.39	1954.51	4121.18	3022.54	3762.44	3965.15	2312.58	3363.41	3649.53	3533.24	4270.69	2532.92	4824.22	3669.26	4782.05	4062.51	3298.84	3239.57	5080.13	3423.32	3568.71	4509.68	2918.86	2757.62	3132.52	4565.52	4660.59	5817.46	2383.89	4283.42	3535.23	2646.5	3507.08	2615	8504.6	4338.47	1117.86	4574.58	5366.8
1.09_388.1976m/z	3578.56	1868.75	2052.74	3698.45	6391.61	1544.31	2838.39	3583.09	3170.52	4428.79	2744.31	2341.94	2593.47	4104.83	4788.95	2709.67	3937.86	3396.28	1803.28	4294.03	2067.32	3773.05	3772.44	3665.02	3373.95	3924.48	3397.6	3418.28	2598.41	3008.67	4285.16	3865.14	3421.94	3053.06	3831.84	3439.67	3918.79	4161.16	3953.71	6685.44	2947.57	3240.49	3791.59	3826.86	7037.61	3345.84	3281.03	4359.86	3003.96
0.24_767.5304n	552432	464491	409045	444236	479787	462925	464514	484371	494833	415203	509757	419109	508705	426708	487332	530724	436156	465937	458965	438842	433906	450046	540441	453152	474427	268982	456432	462847	476733	469648	506054	487789	488463	497224	457964	446518	468085	442837	491983	496263	525545	478001	469093	451520	413254	486211	473705	459772	461352
2.32_526.3360m/z	5711.48	7768.99	7464.21	8040.7	4283.91	4759.33	9290.2	3311.94	4856.28	3195.49	5009.37	6224.16	6409	5591.97	4254.09	4715.08	11893.3	4274.81	6017.02	7292.64	7484.13	13499.8	5201.25	4669.06	3662.04	6938.81	4443.08	4718.22	4414.33	4831.37	5009.12	3914.11	6692.94	5427.57	4481.85	3887.73	4679.26	3349.27	3058.68	5194.81	4522.3	4285.28	3183.9	6514.43	9718.11	3538.32	8826.9	7641.14	4241.02
0.09_289.1574m/z	7777.48	13212	12428.3	12317	13583.4	16298.4	11239.1	17137.9	6789.76	18728.1	6582.2	10200.5	14175.5	9527.2	8998.65	7161.97	7390.3	7368.96	15831.3	13844.3	8559.71	14757	9662.74	6607.43	7674	13639.8	7193.4	7063.11	7148.49	6097.31	9740.78	6670.66	10566.9	6752.14	6953.54	8783.54	6616.15	6749.9	6501.1	5019.13	5772.8	6735.53	7639.87	8811.83	11879.3	7184.81	14128.7	13439.2	7669.43
9.20_332.9466m/z	3536.95	5052.03	2255	201.512	1448.14	3291.38	1150.56	2847.17	3259.11	3462.59	4347.07	4988.79	1888.75	3040	5713.08	3824.87	5036.32	4230.09	3785.06	5189.43	2932.77	4684.06	4254.56	3431.7	3333.38	5852.49	3279.5	3975.82	3772.4	2754.53	4361.24	3755.28	5838.15	4502.5	4695.37	2735.37	3106.88	3092.48	4163.75	4351.42	4732.7	3064.87	4249.29	3764.76	5035.68	2901.09	5812.57	8070.26	3271.43
0.40_297.1322m/z	5016.52	9205.73	4518.87	2271.72	7348.09	5913.83	3351.75	1581.35	4038.63	2344.95	5222.34	6209.79	5903.62	4287.47	6258.96	5787.17	6607.46	4118.26	9252.63	8934.79	10705.5	7102.2	5666.21	8523.2	5305.18	8318.1	5007.73	76024.9	5358.59	5084.58	4553.54	5431.88	4217.15	6232.63	3413.88	5879.88	5507.49	3971.96	5928.94	5912.01	6323.78	4938.32	5820.98	4125.51	12190.9	5095.5	9130.37	8935.83	4533.81
0.24_628.3713m/z	21864.7	18674.4	24036.3	13738.9	25037.5	17786.9	16033.9	7318.01	18078.7	17943.5	19325.7	13614.5	25889.3	20595.1	20553.2	18583.5	18079.1	19694.9	25837.1	24971.5	28130.4	32349.5	23202.8	8605.61	18881.9	36317.2	17820.5	17929.7	20049.2	18568.6	20266.9	19402	22381.7	18633.5	22740	22601.7	21028.6	19795.2	20764.2	20196.8	21662.3	20502.2	19665.3	21050	21971.6	17959.3	21970.3	26799.4	19057.6
9.49_373.2003m/z	48899.5	99862.7	111833	100950	107716	127903	92699.4	84176	42847.5	82071.4	44266	69729.3	76729.2	50010.9	48712.9	43157.2	68124.8	47004.5	87109.3	83151.3	72634.8	73841.1	50037.7	93169.2	47569.3	98712.7	44156.6	48664.9	43180.5	41437.4	58024.8	41906.1	87271.6	51149.2	49957.6	51907.5	47953.9	45144.5	56384.8	70483.4	66280.9	52153	50504.6	73772.7	78155.7	45152.1	76277	98040.8	42251.6
8.97_489.3510m/z	8835.51	2797.52	10051.9	18522.2	8194.95	12385	14833.9	7888.81	8083.65	6574.07	7088.83	7580.85	13671.8	8239.91	12833.3	7280.72	10489.9	8934.61	10667.1	13998.4	11590.9	18788.5	9255.06	17912.1	9002.43	20946.4	7166.49	8146.13	7640.55	7185.5	9962.64	7318.54	10546.7	8548.67	11741.5	7730.04	8966.65	10534.2	11020.2	8990.44	9091.34	7137.13	7380.18	14875.7	15575.2	7978.74	13563.4	5290.29	8614.78
1.81_838.9461m/z	6241.59	5635.76	5960.47	5284.59	13018.6	161.803	3529.24	1812.9	5143.96	9758.85	5606.15	11590.6	7375.5	4599.04	9547.87	7763.24	10861	7135.07	12772.4	8074.47	9805.79	7487.56	7628.91	1914.05	6424.15	8820.97	6317.58	6680.11	7444.56	4906.93	5422.21	5622.16	6546.66	4739.63	7537.34	6928.08	6033.05	7603.35	6763.82	10267	12141.3	5462.64	5809.98	10238.4	10101.4	8209.87	3800.08	3591.37	6265.84
9.41_642.3148m/z	24851.7	27312.5	32323.6	27724.8	38386.3	31865	15553.8	32401.4	21504.8	39426.7	18062.9	25192.8	23436.5	26483.9	23819.4	17649.4	26791	23404.4	48597.6	42665.5	32996.2	46154.5	25322.6	36923.1	21849	35788.7	20951.5	23973.9	21139	19485	30942.3	20103.7	39402	25573.2	25953.5	27291.5	22750.2	26073.3	28157.3	25296	27085.3	20732.8	21931.6	27498	33369.7	22153.2	32084.1	41035.9	21174.2
9.55_190.9452m/z	4630.04	8579.99	20154.3	20164.2	16237.4	26366.1	24666.6	19516	3550.72	10581.1	4083.11	8294.73	8392.58	5398.48	7310.3	5155.18	7153.57	4270.7	22906.9	18741.1	8422.49	14849.3	5543.6	20654.5	4126.08	12624.8	3629.63	4460.24	4411.08	4878.46	9079.33	5002.18	6760.58	5497.82	3491.75	4663.28	6359.67	5989.21	7249.74	4022.33	6438.92	5073.4	4222.11	6878.74	5506.92	4270.23	27082.2	17492	3534.6
0.54_606.4269m/z	2858.6	417.396	1852.51	74.9081	175.541	847.47	533.237	1420.18	2010.74	988.739	2059.96	744.208	178.145	1291.35	6194.66	2890.88	1028.72	2297.38	977.824	281.118	3558.19	557.965	2407.78	806.89	2122.77	7082.57	3774.37	3107.72	2603.23	2181.52	3507.32	3020.39	1181.78	4046.84	4441.18	4442.95	3814.67	1225.11	3117.29	3628.27	1304.02	1434.62	3844.36	975.997	368.577	2026.85	219.023	474.711	2600.06
1.09_411.2096m/z	1605.14	3272.81	2241.63	2166.68	2110.29	2055.92	750.038	3632.96	1707.58	761.428	2310.06	2167.59	3880.44	1866.96	2834.55	1962.61	1946.3	2604.25	2280.3	3774.38	2364.55	4314.51	3043.16	1877.53	2134.57	2683.9	1731.48	2383.81	2008.15	3194.28	1226.09	2682.52	2036.44	2484.8	1676.3	1702.55	3335.51	2607.79	911.491	1149.87	5236.6	2067.13	1112.83	2159.88	2764.61	2497.8	3082.44	2641.82	2501.21
0.27_176.0725n	6565.65	14432.8	5709.53	4886.13	12420.2	9256.06	4494.03	7553.21	6056.39	5667.98	4722.72	7556.88	8833.01	5629.22	5547.02	4124.75	5138.93	6929.12	14174.2	13016.7	10368.3	8944.34	7045.19	12944.2	6041.76	8748.15	5490.4	5787.62	6181.07	5028.79	7202.12	6385.7	6615.94	6483.41	4750.04	5646.61	5027.77	5799.91	6416.77	5898.91	7446	6737.58	5931.94	11107.8	8684.3	5715.83	14802.6	19514.3	6173.06
2.70_578.6610m/z	7234.98	12979.8	38450.2	995.134	2037.68	12690.3	1091.37	1030.75	10036.6	16125.4	9409.11	11986.5	10693.4	6875.87	10511.2	9016.38	17861.8	8964.78	26121.1	33292.9	14630.1	36774.9	11014.9	1522.17	10901.8	18925.5	10579.1	7331.13	10193.9	7748.19	14879.2	11355.4	13944.1	10312.1	11993.5	9018.54	10170.2	14466.2	13641.9	17740.7	23881.1	9230.79	6391.23	16566	17277.5	10404.7	19694.8	20929.1	9144.61
9.77_153.0237n	7016.13	1747.22	927.757	1300.73	944.027	1870.34	738.907	1648.49	5880.07	10288.6	6483.57	13381.7	15904.8	7547.38	8300.09	6333.94	12444.8	6892.91	8515.71	9025.62	10390.3	9230.03	8007.24	1569.42	6649.86	17923.6	5647.23	6315.35	5498.66	6661.56	8598.53	5590.69	15710.5	6683.26	7014.37	6381.31	6361.26	7030.33	8344.69	7193.17	6985.73	7530.86	8665.52	11865.4	9140.79	6383.65	9652.77	9386.95	6259.04
8.18_259.1536m/z	8078.83	17253.4	20792.3	10837.8	12873.1	16941.9	16442.5	11731.5	6677.88	15755.2	7278.16	9516.9	9858.7	8240.07	10428.3	8062.56	11390.1	7266.6	18556.9	16559.9	16367.5	11957.6	9523.12	10232	7460.1	22758.7	6696.95	6558.66	6416.35	7238.04	8420.78	6483.47	7942.62	8094.41	8797.69	8014.74	8550.26	9830.88	7555.73	10236.7	13389.1	6792.7	7927.36	11754.5	18631.1	6762.85	13668.9	14277.8	6552.32
9.01_329.3171m/z	38349.7	7745.06	7278.55	6389.06	6482.3	5834.63	4881.74	6193.58	37364.1	95144.7	31044	100659	70619.6	41848.6	61319.5	29827.8	74603.5	36016	48423.8	116064	109044	11728.1	41687.8	7905.82	35124.9	49394.6	34061.5	35286.8	32350.4	30005	74075.9	32335.8	83167.6	41189	43870.6	28398.2	28844	39599.2	40863.1	62312.3	64302.7	32147.1	34794.8	89222	69825.3	35630.3	118738	50672.7	34558
9.31_388.1885m/z	11851.8	7246.96	12530.5	18966.4	9423.94	14641.6	22148.1	7643.96	8912.31	13436	10820	14420.1	13993.2	14250.7	17926.3	11738.5	12029	10909.1	12521.7	14191.1	19080.3	11087.1	12472.9	7947.42	11122.3	10327.8	9187.17	10795.9	9146.02	8797.85	13036.7	8626.86	19774.9	13159.2	13148.4	12445.2	14163.5	14503.3	16756.6	13271.2	15233	12938.5	10524.7	12533.1	19011.1	10282.4	17553.5	15300.9	9942.57
8.48_383.2397m/z	938.777	170.305	561.18	2400.04	845.738	2115.1	14.2377	1539.17	845.758	1517.12	992.359	2274.63	936.8	1086	754.037	1956.7	1075.28	1073.37	1191.79	1033.33	1541.38	309.891	1188.94	207.337	1247.56	1520.75	989.333	786.594	899.516	741.11	1129.36	1000.15	1025.74	1236.68	1516.01	655.633	756.528	1405.47	847.822	2726.76	862.595	456.004	1254.52	1279.68	1416.78	909.057	1185.09	1970.27	950.279
0.30_721.3991m/z	13814.2	7937.24	10283.1	13364.2	10698.2	5504.23	11377.5	7850.77	12684.9	15844	12578.8	12946.3	12085.1	14890.1	16545.9	20657	15466.8	13189.3	25616.8	13338.1	15494.7	15940.3	15298.8	12111.3	11839.4	7418.69	14736.2	13808.6	15042.5	12209.1	14954	16905.9	13071	14940.9	15892.9	13653.2	15565.6	8773.6	15218.1	11791.2	13319.3	13324.3	17848.1	13200.6	9310.85	10850.6	19396.4	20857.9	12778.6
9.35_485.2598m/z	8829.67	10610.5	6040.54	5356.96	3996.71	9129.92	8900.58	4603.74	7451.68	12046.6	7913.72	6849.84	8157.25	6633.52	8366.23	6002.79	6488.96	7198.53	6037.03	12131.5	12016.8	11660.7	8536.77	8371.82	6838.4	5930.33	7037.78	6362.85	7012.07	6969.65	9635.82	6206.85	11190.2	6664.24	6712.4	7208.53	4475.84	5479.94	7039.12	9504.36	7756.42	7525.7	6771.32	11923.5	7896.3	7523.42	12623.8	10235.8	6857.24
9.19_306.8948m/z	3844.09	7373.75	10912	9731.57	5742.15	5083.76	3845.08	154.277	4534.77	5390.55	4443.42	5049.09	3224.96	4072.59	3848.88	4553.08	6065.12	4988.92	4573.24	8144.35	10482.2	6042.16	4762.2	3478.02	4598.06	3833.01	4179.27	4373.06	3584.97	3201.74	3671.35	3797.58	4611.09	3774.97	4175.28	4333.9	5115.41	4063.26	3620.64	2219.6	5087.67	3605.86	3629.3	5824.92	5923.34	4186.51	6390.04	6135.69	3837.87
0.44_631.3817m/z	11732.2	5452.59	4549.26	7340.57	10018.6	5824.97	8554.62	3429.4	10393.4	16463.2	9017.79	13562.9	12946.9	10330.7	12201.2	9510.74	14167.6	11551.5	15315.8	11554.7	10281.1	12539.7	12669.6	4807.27	12338.9	9171.45	11392	9328.31	9927.77	8412.73	12534.8	8462.57	11128.5	12649.3	11621.1	13495.9	12332.6	10244.3	10798.6	11040.1	11485.2	10676.4	10831.3	9570.03	8569.75	11561	18241.1	10185.9	10179.2
9.13_193.0573m/z	1160.71	18.4424	18.4424	18.4424	310.482	18.4424	18.4424	250.855	858.498	461.414	252.02	1433.88	290.384	546.811	372.18	672.291	567.694	386.289	18.4424	18.4424	219.81	485.627	880.156	18.4424	407.465	18.4424	765.732	922.99	601.184	609.466	230.225	446.888	350.765	475.027	734.165	1247.12	859.032	676.906	1199.26	1043.78	805.64	486.489	401.875	18.4424	614.399	746.455	18.4424	18.4424	451.947
0.42_481.8741m/z	3540.23	1734.55	3872.34	3575.88	4352.07	2363.66	1725.58	1610.16	4795.7	823.84	3539.91	2726.6	6433.41	2502.61	1745.8	3885.3	1470.51	3470.84	3501.7	3534.21	4157.97	2955.69	6912.03	1686	4780.9	3025.56	4539.58	3691.25	4266.45	1853.96	2215.54	7112.57	4294.18	4817.52	3946.02	3612.98	3535.87	1598.73	2684.54	5808.34	2841.53	3786.04	2629.47	1743.5	7635.74	4482.4	897.444	2236.61	4020.89
3.77_407.2783m/z	3078.94	2223.64	2977.05	5008.74	2105.84	2689.48	4636.43	3372.41	4115.65	4939.2	3740.36	5445.44	4597.93	2879.58	3960.45	2511.22	1760.35	3900.98	4357.95	6169.92	5427.61	5017.94	3309.82	5157.58	3235	5630.58	4031.71	3671.39	3645.83	4012.04	4874.73	3485.07	4952.58	2369.45	2821.65	3900.31	3013.67	3594.51	3399.91	4611.12	4995.62	4351.32	2864.76	5247.43	5789.13	4660.69	4585.69	6354.97	3864.71
0.16_383.2128m/z	19369.5	17366.4	19072.3	16241.4	22999	14144.5	18610.4	10862.4	16704.6	22513.1	16603.8	18504.1	20245.3	21772.7	18703.7	18027.3	19474	18679.2	20861.8	21506.5	21093.3	21396.8	20957.4	14482.1	19191.8	19818.5	17490.6	17643.5	18267.5	16861.6	19294.5	17996.2	20328.8	17190.2	21490.3	20892.6	19346.1	17805.8	19585.2	20875.6	18527.5	17179.1	17204.7	19035.3	23788.9	19238.7	21587.8	20097	18174.4
0.47_412.3793m/z	76462.8	41333.8	48952.2	69867	42817.2	49639.4	43927.8	68844.5	49824.3	39337.1	42154.9	30321.3	42707.7	54121.6	41537.7	36253.3	20593.9	74341	50578.9	51898.4	49576.6	46956.8	40329.7	45374	45664.9	43060.9	40564	45414.9	46335.5	39361.4	32170	46516.7	33960	57264.5	45457.5	36846.2	27130.9	24749.8	34848.5	43512.9	22595.2	31188.3	34310.4	25001.8	78946.9	36667.2	40514.8	39747.9	32200.8
9.05_1008.8384m/z	2917.18	8617.51	5430.61	3207.68	4592.9	2939	3087.68	2338.23	2700.71	3634.67	2177.74	4151.49	2193.41	3048.6	4065.67	1559.37	4659.74	2559.11	1895.51	5186.58	4408.8	4399.47	3079.04	2695.09	2338.16	4003.76	1855.18	2752.33	2501.52	1775.78	2453.95	2529.87	3892.42	3215.58	4558.21	2785.59	2992.95	1518.97	2196.62	3481.75	2400.86	2659.27	2272.65	3007.55	8647.39	2785.76	7920.68	212.115	2652.39
0.32_327.2018m/z	3520.64	3551.44	2976.07	4421.97	3819.15	6034.25	3764.65	4335.41	2717.84	3704.51	2221.44	6228.52	4677.1	2848.77	3511.45	1915.69	5358.47	3142.15	6326.1	5162.13	6530.27	5327.92	2583.32	3336.56	2863.07	4600.75	2839.15	3185.26	2746.21	2121.69	3853.91	2595.34	3868.34	2709.97	2402.61	4681.49	2866.81	2780.48	2351.68	2749.78	2226.27	2539.59	1742.01	2427.5	7297.39	2229.68	5141.29	5635.93	1734.29
0.48_287.2466n	31961.3	3796.15	3627.17	768.296	6848.24	1411.51	17044.5	12315.3	18784.1	1522.61	4738.72	6548.8	1025.98	8662.61	22463.7	12634.6	3166.89	14002.9	16921.2	3762.78	10652.8	2722.28	7771.61	6073.45	18901.4	5850.3	16736.4	9200.51	29372.8	5980.54	9115.02	15772.2	3382.82	27168.8	10335.9	9330.37	9220.66	9234.38	14458.7	21196.4	9022.02	7401.58	6417.3	4151.48	2362.67	8946.51	3703.08	2202.13	9364.25
0.41_599.2983m/z	1583.38	2357.22	3569.27	98.5035	1122.37	4137.05	2773.76	4360.45	1142.58	1753.84	1476.33	4415.84	3681.72	1334.15	2384.35	1328.77	2432.12	1565.55	739.448	96.9082	248.447	2380.82	1565.35	1927.7	1780.92	3561.38	1661.11	1282.79	1350.13	1713.04	3331.43	1255.19	1993.57	1756.79	1920.35	2130.74	1995.52	2115.66	2804.6	2139.45	3574.85	1274.63	1991.3	2527.73	1159.67	1553.23	557.102	1409.81	2094.84
2.23_822.6348m/z	17624.5	10233.2	3226.07	9362.5	13116.7	8755.11	5324.08	5562.54	14707.6	13147.9	12225.2	7761.13	11618.4	8891.95	17964.1	13357	17667.4	15507.4	13265.3	12366.8	21483	14589.1	19094	4895.87	14576.3	5990.69	12333.1	16307.4	15055.2	11671	12738.4	13017.7	10654.3	9582.24	16352.7	12982.8	15027.1	24085.1	9355.22	18476	13652.6	13681.6	11504.7	17250.4	17786.7	16448.1	7994.51	12794.2	17012.2
8.69_571.4230m/z	44433.7	91991.8	122044	102316	108427	83810.8	84036.7	107276	40873	73752.2	35887.6	75139.6	67314.9	48547.3	58338.8	36473.5	68577.1	43144	101749	75789.6	82389.7	130666	49893.9	94066.9	41677.8	154571	38903.4	39723	37289.7	37156.5	57079.8	36862.7	60769.4	41444.6	47157.3	34819.6	35173.7	41872.1	39584.8	54328.3	62472.7	36859	38110.3	68379	69913.9	39030.3	51432.4	83228.7	39722.9
1.25_208.0902n	36647.1	37941.1	39433.5	30845.5	51281.9	27988.3	32464.5	29454.3	31980	43930.8	25828.5	52283.9	45604.4	45420.9	39845.5	25930.5	37835.9	30687.1	68310.7	61350.3	44566.4	71300	38405.4	36050.7	30112.7	40399.7	31376.3	31196.1	29664.1	28755.5	37244.7	31176.8	36958.9	35521	36988.5	43989.8	43535.6	37512.1	45503.9	34760.8	40590	34230.8	31273.6	45020.9	35952.7	31520.7	58969.5	57774.2	32785.2
2.54_655.4041m/z	4705.65	538.439	22.0841	216.004	6472.06	493.182	22.0841	416.033	3680.45	9535.46	3776.57	6990.79	6218.84	3648.97	8824.79	4307.9	6546.89	4251.88	11298.8	11496.1	2608.78	11885.7	5018.59	949.016	3426.04	110.42	4097.52	3892.9	3422.91	3855.17	5043.89	3347.31	6141.52	4672.1	4602.62	4649.19	2090.54	3226.61	3637.41	7823.7	12493.2	4029.84	3146.37	8434.05	4443.76	3242.41	1701.68	4389.72	3771.36
9.07_935.8066m/z	3382.29	1574.4	2004.59	42.7806	42.7806	1074.11	504.65	42.7806	2216.26	1166.21	1629.5	3663.32	1076.68	1475.33	2551.36	2101.72	1302.21	1970.82	435.928	758.009	1574.69	627.731	2798.15	1501.98	2964.51	1157.39	2840.78	2135.16	1997.76	2535.21	2150.4	1709.3	2579.77	3352.3	3293.54	2300.28	1783.45	1838.05	2420.77	2303.3	1430.44	330.137	2084.62	3515.92	584.893	2576.44	2571.77	2014.24	860.912
1.10_514.4838m/z	18446.2	8882.58	11905.9	8705.84	8377.5	9346.68	7838.85	8291.26	5834.44	1748.52	6243.14	7106.46	5586.02	13253.7	4520.92	5255.13	6036.24	7767.92	10212.1	11021.6	12047.5	12155.5	12994.3	10923.2	9510.8	9395.64	12437.7	5234.22	5186.72	8641.16	9984.75	7660.05	10282.3	4598.54	10949.4	2775.02	4944.19	5062.46	4550.91	6978.45	3391.82	5792.03	6196.91	12436	17852.2	2901.94	12883.1	9741.75	8080.34
0.11_181.1026m/z	34215.2	32848.3	34194	34436.8	37237.4	32123	34296.9	26598.8	31394.8	40701.3	30246.5	35095.9	38883.7	43960.3	34428.4	30245.5	34457.2	32073.7	40811.9	47587.1	40760.3	42154.3	40234.5	31383.4	33532.8	42632.4	31576.6	32198.3	28961	31582.7	33907.8	32288.1	36500.9	30509.6	33569.6	37086.6	32701.4	32304.6	34259.7	34009.3	34455.8	30425	35038	37466.1	31484.2	32334.7	42749.6	48609.5	34069.7
0.47_193.0173n	7590.64	1300.8	2698.14	2580.48	5207.8	1986.87	2576.77	944.15	6337.03	6941.58	7818.37	7691.13	8951.89	6678.97	7022.33	3961.32	6613.38	6053.27	8079.87	5146.33	6811.23	6587.14	7110.14	3571.47	5448.73	2623.77	7232.02	6074.63	6166.82	6898.72	7740.03	5641.35	6614.07	4563.54	10653.4	8687.53	5760.19	9297.32	8507.22	6128.01	8544.13	7130.27	5437.09	7189.49	5273.97	7060.21	5121.06	6702.44	6727.61
9.89_631.3549m/z	27163.5	28215.6	52193.6	30580	32377.3	31664.5	37752.5	43230.1	21655.9	40326	18879.4	38919.2	36614.6	23956.2	29522.6	23387.1	34198.5	25984.6	27379.7	31233.9	31305.2	35453.9	26599.9	44895.4	25947	42256.7	21224.2	22329.5	20782.5	23854.2	42105.9	24330.9	40020.5	27138.7	23446.7	24539.4	25005.7	30287.6	30692.1	26035.5	40539.5	25344.9	26587.8	38417.9	36876.5	22587.3	37097.4	27085.9	22046.4
9.14_514.8682m/z	11960.1	4356.76	1800.16	4755.76	3852.33	4152.95	2906.19	3538.88	9897.75	57191.9	10724.7	46898.6	44822.8	13293.9	11347.4	9407.08	34474.9	10344.1	65034.9	86741.8	75030.9	16620.4	12543.5	766.07	9891.95	16698.2	9221.5	8575.67	8415.19	9596.46	26053.1	8587.45	33597.9	13187.9	15716.2	10790.8	10723.1	16578.1	12548.1	19827.9	21091.2	12330.6	9312.26	52728.2	41337.4	9035.93	80312.4	88029.5	9495.51
9.96_120.0241m/z	9683.17	24459.5	18811.8	24773.4	23256.8	32049	23107.2	14131.3	8151.04	15044.4	9846.35	11318.4	13168.4	12992.1	14214.5	9635.8	10865.8	9617.59	18143.7	19262.9	19661.4	23805.2	10271.1	13987.4	9357.31	30593.1	8003.83	8496.84	8065.83	7816.08	13604.8	8054.58	16977.4	11776.2	10521.9	14737.6	13885.7	14226.6	14803.4	12592.2	8826.63	11666.1	10196.7	12458.3	11160.1	9161.08	16175	18647.3	8427.35
9.16_615.3480m/z	4192.94	4094.09	4719.84	3008.41	5308.82	8315.7	4664.52	8010.64	3867.93	4063.8	4631.61	9213.91	3768.17	4503.58	5700.66	4145.91	11059.5	4525.99	6377	6650.55	7840.37	5717.92	5970.53	8310.25	4974.25	2284.93	4429.84	4364.33	3787.88	3646.57	7436.68	4997.93	8900.61	6434.86	5965.15	5538.48	3493.37	5368.33	5213.59	7255.45	6487.02	4237.11	5885.57	7894.69	8799.86	4663.36	3822.57	3636.8	4185.58
0.26_337.2269m/z	27622	23845.2	24951.4	22916.2	20582	25638.6	19775.3	18593.1	20564.3	19053.1	22804.6	20263.1	22764.9	26103.9	22612.4	27939.9	21695.3	21813.8	24286.3	21451.4	22140.5	23599.1	25760.1	21771.1	20965.8	15279.4	18456.9	20142.1	21405	22289.6	22761.2	18712.6	18948.4	26405.8	24167.7	24441.8	24526.8	20912.7	19425.6	21518.6	18717.6	24658.3	22410.6	19126.8	19545	21631	22507.1	22391.5	19462.6
0.54_378.9427m/z	4231.08	1680.38	3799.68	2600.98	3706.08	3052.23	3127.62	804.773	4350.3	861.747	2266.14	1321.97	2657.13	2252.8	1466.38	1690	787.829	3590.09	4043.52	3707.81	2744.18	3073	3123.61	2527.86	3557.91	1117.59	1435	2984.74	3213.51	2177.78	1401.79	3297.61	1666.61	3021.6	2323.02	2089.49	1493.39	1097.31	1773.13	1811.33	1647.59	2080.14	708.547	1783.49	14646	684.523	2608.97	4253.23	2974.57
0.60_484.4368m/z	83913.3	78086.3	91715.2	61874.9	74101.4	73076.1	54000.1	54790.9	52363.3	48380	67197.2	50427.4	68285.7	51990.9	60846.7	59422.2	39156.1	62780.5	77140.2	90119.2	87300.3	81577.7	61048	60318.6	63779.4	82833	59123.1	61612.3	58272.7	56043.7	44126.3	63425	43654.1	64062.8	63009.8	38495.9	40886.6	40431.6	48199	60541.8	37511.3	61216.5	52390.7	53267.6	195551	54532.1	57046.5	79431.8	51852.4
0.47_393.6186m/z	7383.17	5792.47	6670.93	3830.78	6780.1	4916.97	2359.91	3167.65	7271.65	1247.43	3284.87	603.808	5161.11	2546.1	3367.18	2702.01	2535.39	4386.91	5257.4	5320	4183.41	3735.29	5289.48	5067.01	3691.41	3320.3	4591.95	4841.17	4691.73	3696.24	2819.3	3022.8	1972.99	3188.37	6377.05	2361.88	2944.68	2562.93	2042.74	4579.93	4503.24	4106.35	3016.24	2086.33	34377.3	3293.25	3229.26	4950.13	2510.77
0.36_331.1608m/z	656.613	2315.39	900.36	225.977	411.618	415.771	2554.84	474.673	793.477	1055.89	713.992	1497.69	468.601	973.661	1865.66	838.326	509.801	1406.33	1344.82	1393.27	1557.11	1541.72	733.236	206.245	1675.77	1995.63	897.242	777.394	1833.62	878.147	1393.48	565	199.854	957.331	1086.42	701.533	421.829	1552.48	912.614	2073.06	1115.27	685.75	990.961	1225.35	616.083	1151.79	551.115	772.304	892.855
9.06_422.8834m/z	5349.44	8289.48	2689.25	6449.54	16482.9	7712.56	2633.23	17888	5273.78	7571.54	3213.1	8354.69	10317.3	4601.93	6700.64	5302.65	8334.78	5317.79	7345.61	8083.36	12671.7	7292.05	6126.23	10616.1	4809.91	12263.2	5477.28	4984.51	3566.67	4103.61	7811.02	4373.99	8604.79	5316.83	5773.82	4987.11	5410.53	9671.18	8721.17	6087.79	8333.68	4867.97	4890.38	10744.6	11127	5666.79	9449.39	8703.54	5086.78
0.24_459.9858m/z	7165.62	3546.66	3509.99	2379.29	3718.17	4095.82	2880.38	2942.29	5795.8	3062.41	4808.77	3360.78	4426.73	2055.61	2000.23	6121.37	3586.58	5851.96	3963.74	5274.98	2419.73	3252.97	4578.01	1754.23	4575.78	2699.1	2348.69	3352.7	7215.49	2945.94	4919.17	4569.93	5165.73	5680.01	3385.87	2663.37	4729.59	2694.49	2316.71	5550.93	4464.28	1915.16	3961.16	5836.66	5226.55	1227.83	2603.45	3146.08	3336.22
9.24_517.8368n	5610.52	19648.7	6806.93	6938.84	16767.7	2436.58	8786.07	10201.3	4625.88	8434.28	4166.8	8163.99	8131.65	4544.28	6225.04	4701.23	11353	5125.87	9966.62	18217.4	4714.08	8618.69	6590.39	8958.94	5193.35	9840.81	4168.88	4268.45	4197.12	4929.76	4445.76	3903.38	8614.92	6443.93	5131.24	6942.67	4690.78	11152.1	4422.76	6958.01	8898.35	6151.6	5395.99	9261.98	5789.22	4532.2	9042.78	19628	4126.78
0.11_456.2376m/z	14913.4	9901.5	8539.68	8923.42	12372.9	6416.23	8484.85	8740.38	12630.2	10548.2	10633.4	15243.4	15698.3	13472.3	12180	12753.9	13466.6	12240.5	13133.5	17529.1	19483.7	14147	14249.5	9333.22	13535.2	12790.4	11391.1	12307.8	12690	12063.3	11186.1	10454.7	13643	15009.3	14541.7	17846.7	14893	13953.6	16684.2	14536.1	14522	15480.6	17615.7	13063	15877.4	12578.8	12565.2	15803.5	12503.6
9.21_372.9766m/z	2111.47	2823.95	2622.43	2444	1804.48	816.533	4887.68	8283.62	1769.03	4379.3	1458.32	3594.31	3668.54	1473.25	6026.29	1433.37	2467.57	1988.8	5483.48	1860.54	6276.85	6542.4	2404.03	2473.9	2159.13	3150.37	1937.78	1757.01	1522.06	1867.51	3069.75	1163.99	2461.44	1833.23	1652.93	2928.5	987.707	1880.6	1996.67	4798.96	3468.51	2019.24	2579.03	4666.12	3806.75	1468.05	4267.06	2225.97	1777.57
0.82_512.4681m/z	56319.8	49619.3	56088.1	44818.7	48456	45097.7	48800.9	51051.7	36040.4	25888.9	39812.9	27246.1	39926.1	42101.5	31490.8	39354.2	24175	37029.5	51149.3	58581	57765.4	51173.8	45227.4	48697.8	47343.4	61767.4	39739.2	43308.8	41223	47539.6	30170.1	34078.4	32480.8	42008.3	38388.1	18889.7	20862.2	30248.5	23892.9	40808.3	24611.3	41517.3	37596	29218.5	84455.5	30842.1	53659.3	54109.9	31133.1
0.57_383.6146m/z	7435.79	10424.6	9520.88	8784.01	6491.95	8363.73	8343.01	3869.98	4513.25	1699.99	5892.77	1612.2	8813.24	3794.27	2104.62	2175.94	1579.49	3625.78	8571.44	8655.55	7601.61	6514.41	2664.7	8248.54	4404.88	6614.8	2454.64	3205.23	4804.76	6743.53	1787.48	5021.93	4179.18	1502.19	2752.89	1798.34	3540.46	3905.8	2889.91	8716.53	3912.23	3944.6	4633.43	2301.26	66935.5	4617.46	8056.96	9055.17	2531.96
3.53_932.7631n	194157	173785	186034	124903	209832	184570	115332	112694	178460	236024	142119	237933	221640	167021	214158	135298	270796	186630	296885	251819	222006	207143	209541	176786	162626	179585	161480	160790	165269	140570	239467	150920	233123	162656	201018	165320	178548	241253	216432	214275	220439	146399	160874	206891	197308	163609	241173	263851	168649
0.35_81.0606n	2251.95	1966.82	2242.8	3866.16	3382.49	2533.95	2341.53	2035.54	2455.12	3339.63	2499.07	4612.41	2760.43	2371.21	3294.41	1647.59	2413.09	2909.86	4513.31	3649.01	3397.11	3037.92	2762.68	1718.95	2296.27	479.277	1944.58	2136.12	2124.72	2535.15	3227.22	2226.33	3986.71	1762.65	1792.16	3251.31	2109.44	2071.12	2614.83	3264.64	3675.08	2230.07	1703.91	2194.65	1894.09	1837.72	4305.19	4710.71	2287.16
1.68_262.6221m/z	8494.8	5431.22	5408.38	5798.77	6118.65	4192.45	6905.39	8039.34	3382.02	4223.29	2058.68	5391.57	1742.24	7997.97	3662.04	2371.92	3693.8	6341.75	4436.04	5069.89	6255.93	6474.28	3572.93	5533.47	6756.67	5175.08	6052.01	5052.27	4926.02	5796.91	2835.25	4107.19	1172.59	3970.7	3201.72	2813.5	1821.82	3368.34	2668.66	3225.75	2380.51	3336.86	4648.73	5663.77	8079.62	3963.77	7881.82	5187.64	5029.45
9.21_140.0441n	5090.07	7104.27	2623.28	13051.3	7046.18	7833.29	13956.4	8166.03	4879.67	7537.52	5159.73	7688.28	11659.7	4246.69	6147.5	5709.24	8148.96	5456.14	5194.07	10244.6	13836.8	15612.3	5639.88	8847.78	4754.21	9335.71	5214.37	5213.22	5494.72	5526.4	6365.56	5036.45	7680.44	6257.46	6399.44	5667.64	5888.11	7022.59	6866.01	4615.85	5116.94	5886.91	5619.7	4966.39	6640	4200.48	7220.08	7899.86	5199.25
0.52_684.3524n	4089.18	717.775	30687.3	498.844	533.219	1138.79	973.245	14945.5	5734.56	9798.27	5273.96	26539	9308.39	9904.48	7210.88	6985.16	17577.3	6890.01	24935.1	868.995	11929.5	1686.67	4715.05	1534.55	5104.01	9925.24	6871.19	5525.77	4736.78	9504.08	16601.6	6320.72	17315.2	6141.97	4670.79	7541.74	6413.84	17175.7	5421.91	9973.58	16079.3	10730	6184.45	13465.4	8773.7	6033.4	1124.83	2462.22	4443.67
4.00_589.3225m/z	22646.9	19462	23468.6	12611.6	26517.2	24769.5	15117.1	10447.2	19452.8	27376.6	16475.6	28991.5	36490.6	23025.6	27513	15512	27801.4	20746.1	27112.8	21950.4	25150.2	31589.5	23291.6	26519.6	18714.3	18833.1	19567.8	18974.4	16583.9	17574	24220.6	19622.6	29659.6	24259.3	21364	18825	19012.6	24394.9	22756.2	30534.6	22947.9	18439.2	16784.9	34090	22190.2	19131.6	24332.6	29863.2	19128.4
1.22_167.0499m/z	1973.56	2150.63	1054.82	1133.48	1441.9	551.113	1277.67	1563.21	1400.5	2221.82	1599.43	1484.11	2889.03	1442.19	2098.54	1244.51	1833.48	1623.05	2923.28	2049.64	1801.74	1538.65	1672.79	2275.49	1446.37	2531.8	1581.72	1524.15	1665.57	1474.17	1921.79	1683.87	2289.62	1529.46	1330.78	2442.69	1400.62	1510.61	2074.76	2414.39	2122.46	1322.9	1419.23	1469.6	1276.26	1359.34	2284.13	1181.88	1940.94
0.25_284.8792m/z	11304	5725.19	8117.01	4998	6723.26	6968.52	7747.93	8308.27	6914.72	2814.38	5480.44	4120.9	6369.56	9403.55	5622.16	8860.91	3571.28	7356.98	7358.81	8431.73	8069.17	6310.77	9086.43	3703.98	7719.79	3231.68	4255.51	4406.19	3633.45	6410.62	5829.99	5744.46	7258.74	10115.3	6727.25	4103.08	4053.41	1579.37	3543.25	6129.4	7419.92	9188.62	4168.71	7016.99	9631.16	4530.75	7860.91	8143.15	5781.05
3.17_395.2862m/z	5681.8	1539.42	3098.16	4586.39	5144.01	7764.23	3247.68	3211.11	5467.56	3501.57	4429.37	10248.5	8650.1	4281.05	4145.58	4382.09	8057.4	5293.79	6303.42	5583.79	6105.29	3604.7	5612.12	1024.26	4033.39	6135.13	3907.7	4413.81	4667.98	4279.42	6330.4	4939.63	7375.99	3367.15	5053.32	4531.88	4130.61	6186.74	4632.04	4434.28	4282.64	3984.13	3536.68	5747.74	5464.04	4673.34	6972.28	7293.62	4943.5
9.32_479.2462m/z	21431.9	30732.3	17726.6	20795.1	23818.9	34575.5	11446.5	26892.4	20936.7	29688.9	18630	26418.6	28304.9	22948	25265.5	16173.9	28883.5	19839.4	20157.4	31377.3	29771.7	31917.4	24069.9	29207.8	20026.1	24507.5	18872.6	19778.4	17864.3	19152.9	33905.5	17016.5	29325.1	21986.3	23711.2	18988.9	17379	20701.8	20107.9	26906.6	34320.9	17615.3	20002.1	33132.6	26013.7	17990.9	32511.9	31937.9	18975.6
9.57_407.2030m/z	6434.06	2975.18	4305.07	4566.44	5698.88	8104.65	5948.38	4508.36	5482.57	6019.87	4540.9	4287.51	7283.96	6402.92	9341.28	5775.45	5780.46	5945.97	4385.44	6486.52	8494.73	7937.98	5720.79	1705.04	6309.3	1815.21	5278.73	4776.3	4374.35	4265.03	5451.67	4124.13	6195.86	4038.05	7285.93	7134.9	7416.28	5414.63	6121.65	4928.35	7375.62	4430.69	4853.19	7023.2	7216.96	4963.04	13442.3	8808.1	4969.46
2.57_683.4508m/z	6578.89	4981.52	3265.85	3654.86	4485.66	3713.54	2589.2	1657.87	5113.83	2676.46	4258.26	1216.57	3163.04	6134.93	3805.36	6195.92	6357.99	5145.04	4729.47	4404.65	8121.93	7898.08	6971.68	3468.15	5206.58	5042.15	5180.96	5115.16	4920.84	4625.98	6160.34	4222.17	6406.68	7431	6314.01	4859.79	6498.1	5608.21	6889.31	3436.17	5143.49	4566.99	7203.27	6683.22	7008.22	5885.01	5334.85	5989.73	4983.97
9.24_226.0609n	63379.1	161957	149710	101755	123819	142989	97975	99242.6	56181.2	110408	50343.6	90608.6	99748.2	66146.7	63283.8	49173.8	83807.3	58406.4	81918.1	88569.3	107386	78679	67691.1	109552	59565.6	100072	52459.2	56552.8	51111.2	48757.4	76907	50096.8	104369	63205.6	67798.5	59635.4	57760.6	50584.2	60996.4	77464.1	73078.5	56313.9	58568.7	77652.1	86231.2	57439.7	90745.9	100552	54196.2
0.27_232.9558n	17141.5	9113.47	9821.28	5813.39	15829.4	13681.7	7565.38	15373.8	19292.9	13799.4	14628.4	16453.8	15766.6	18525.1	15431.1	20336.3	14904	19792.4	18877.9	16057.3	12726.6	22945.9	19841.1	16162.1	21114.6	6570.29	21567.1	18184.4	23717	15722.7	19249.9	20644.4	15181.2	20089.4	18638.6	15950.7	17982.1	15711.1	18083.1	16463.2	15735.9	18469.6	17308	18301.5	12763.4	18760.3	16509.9	14482.2	18662.8
3.23_402.2840m/z	7808.68	3852.75	4256.05	5845.65	5261.55	5515.1	5894.64	4399.47	7451.52	8108.83	7170.5	6613.83	5856.23	6712.82	8485.57	6718.82	8807.91	7634.3	6622.77	9228.31	5602.91	4356.86	8218.14	4851.6	6691.63	7038.3	6464.17	6433.54	7326.31	7333.67	7609.98	6851.28	6578.26	6390.35	5665.36	7488.63	8028.13	7807.77	7459.75	7719.41	6313.79	6348.25	6571.29	9922.45	9421.06	7122.95	8213.01	8200.43	7353.95
5.81_551.5035m/z	146976	164399	171713	183744	124264	138937	169653	162736	137030	163346	156686	160357	132744	145381	156600	142839	143820	360236	148923	143728	181813	112910	152996	147837	133132	148141	124996	136643	122760	133499	130744	138753	135587	146848	132383	161370	143993	159378	146887	148027	135986	159609	132128	141703	123944	140620	129192	118255	133638
0.25_261.8332m/z	10323.6	7789.3	8923.56	6187.48	7315.09	7442.74	7132.97	9889.84	5361.79	3950.36	4932.59	3255.14	3967.07	12313.5	5530.43	4421	3126.89	5875.28	7410.35	7192.19	8914.2	5649.75	8671.47	8944.64	5279.74	5366.25	4387.15	4501.58	4828.92	6478.56	4443.01	5938.32	4706.24	5123.21	15490.3	5948.26	10006.8	3860.71	5532.4	4926.29	3788.4	4871.68	5848.46	5561.74	26379.2	4746.84	6735.87	7640.01	5302.1
2.26_586.4394m/z	167038	144200	147992	154148	142295	135755	194589	200066	108872	169836	103670	71485.5	75477.6	137074	94129	122394	104862	200453	133636	144211	164152	161741	132579	129527	184068	136674	153125	135296	104181	121890	99202.9	106553	140296	122383	88620	57165.4	81741.6	200588	90243.2	121018	68531.9	118577	158703	105962	165762	89549.7	132256	133871	134659
0.31_430.2445m/z	384672	464599	576010	563247	432013	488386	509194	606503	543122	563454	392318	541491	243643	604658	489678	284244	525044	472862	498344	482574	556795	522774	409433	489532	412531	308715	506064	400810	417450	528975	498233	365015	490657	395261	475291	353846	408339	398211	485890	329228	267309	467325	419669	495026	499260	418581	537096	473101	468223
1.19_158.0035m/z	4085.03	4474.79	3445.86	3305.17	3012.26	3356.89	781.044	1886.12	3529.52	2736.35	3085.6	2800.42	4808.87	3724	2952.2	3253.48	3480.82	3176.82	5165.33	5044.08	5184.53	5493.51	3952.5	3664.17	3263.17	6472.87	3168.88	3264.52	2813.78	3084.77	3519.94	2686.42	4246.62	2851.32	3580.49	3532.6	3456.3	3602.72	4378.39	3207.64	3865.3	3823.38	2397.61	3780.25	3412.35	3105.98	6884.81	4776.82	3343.4
0.50_470.2308m/z	7133.06	885.116	7962.92	1054.52	9539.99	9405.33	809.788	9026.64	5548.54	10522.3	6686.07	11541.1	6602.26	11313.4	7997	7430.53	9687.33	6337.6	8564.74	22164.9	7404.01	10931.4	8362.88	17482.1	7130.24	6430.64	8905.62	6759.75	7356.72	7960.32	9827.62	5262.71	9402.25	6094.1	5125.51	9999.69	9934.48	8078.53	8108.64	9011.9	7526.7	11803.4	6633.94	8545.8	6086.7	6439.65	11373	14378.9	8306.49
8.42_127.1488m/z	28868.6	35190.9	34384.2	40395.3	45135.1	45218.3	27773.8	30746.8	26918.8	39175	25005.5	38780.4	39387.9	34508.9	32007.6	24059.8	34289.7	27915.2	37879.9	46748.1	50683.9	42154.5	31935.4	29770	27944.3	43138.9	27398.4	27407	24858	24844	37181.3	26172.1	38761.8	32018.9	31077.1	30213.5	29962.4	29208.9	32783.6	31980.4	36648	25540.2	27940.2	37311.6	35964.6	27239.5	47010.6	44739.3	27352
5.51_760.8726m/z	22566.5	25616.9	29643.1	24077.9	46005	22757.8	18846.6	9173.39	18873.6	31093.9	19609.5	40117.9	32058.9	17647.6	19602.9	17128.5	31140.2	21379.2	44155.5	28973.8	38199	43635.7	22521.6	21380.2	19389.6	41887	19520.2	18647.7	19593.7	19669.4	27500	19555.1	23052.1	22486.2	22412	19638.6	17137.9	20083	14753.8	20048.7	28287.9	17146.2	20061.7	30729.5	34967.6	18961.7	28571.8	47557	22661.4
9.25_316.0028m/z	7682.86	5966.08	5637.54	6484.49	5600.52	7491.28	3205.04	7792.46	6630.95	6896.59	7315.66	4149.7	5465.43	5366.7	9123.89	6816.83	4554.41	6625.31	5911.76	4619.82	12572.3	6502.22	8600.81	876.317	6448.6	11901.8	6922.02	6941.8	6378.81	7565.28	4045.85	6499.44	5602.69	4809.44	6503.51	6757.11	7688.72	5604.57	7566.25	6921.34	6350.22	4563.9	6584.39	5896.53	8728.74	6166.05	9335.35	3715.23	5322.67
3.01_885.6117m/z	17203	34025	19249.9	19902.5	24720.7	20595.8	14485.5	15098.2	17416.4	32814.2	16183.5	23906.7	31024.9	18892.1	18442.5	16260.3	27894.6	18304.3	22170.8	34080	25402.9	23528.7	17785.1	25926.5	17901.6	33406.4	17273.8	15154.2	15295.4	16110.4	18503.4	14975.8	32396.2	18538.4	16141.1	20175.5	19874.5	17063.7	22960	21383.8	24075.9	18994.6	17531.6	21099.8	22719.1	18385.2	29288.8	26257.2	18354.6
0.83_389.1952m/z	4211.22	9030.14	6227.62	8559.22	9159.72	2132.66	1595.72	4616.31	3853.45	4696.77	2876.4	5228.44	6310.18	3896.29	4414.03	3808.65	3795.36	4400.09	3927.81	5752.82	5751.87	5151.43	4001.49	8212.78	4139.37	7519.64	3503.07	3345.62	3691.62	2932.04	4677.2	3759.48	7143.71	3951.89	3343.72	3857.69	4095.34	3480.82	3761.25	4409.46	2976.08	3696.5	3908.43	4961.19	4291.69	3488.67	6598.16	5312.2	3999.82
0.30_472.2536m/z	43472.9	42417.7	56033.1	49794.2	40976.4	44979.8	47801	50974.9	43144.8	39883.2	38095.8	38973.3	20585.8	56249.1	41667.7	28030.8	40596	45273.4	46741.8	44433.7	51987.1	50284.3	40247	47072.8	44348.1	35211.6	48075	37798	38096.6	55694.2	35479.7	36795.6	37878.2	37357.8	43692.3	29587.9	34801.3	25862.6	42492.6	30090.2	19226.3	42585.4	33520.9	40145.8	48576	39936.4	47772	41809.4	50198.1
0.84_141.0487m/z	2878.75	5125.71	3095.93	2673.59	5575.51	3307.72	2674.56	1931.87	2218.25	4671.26	2882.33	1700.85	4303.34	1750.74	3724.74	2547.83	3679.29	2209.84	3559.58	3858.2	1053.84	2815.38	2432.17	4123.01	2418.93	2908.27	2273.78	2451.95	3041.12	2564.59	2964.43	2982.36	3252.4	2337.02	2159.91	2547.55	2118.76	2391.38	2340.83	3064.11	2830.83	1810.95	2860.72	3335.8	3809.87	2023.41	1334.19	2460.45	2721.87
8.91_302.2835n	50137	6085.25	61932.9	9853.9	8532.55	62631.7	5526.25	61294.8	44742.2	84948.6	39919.9	84633.3	87979.9	50169.5	81173.4	36404.1	81650.3	48624.5	66119.9	157620	141598	67315.6	54750.5	8565.98	47183.7	64184.2	43549.1	43372.9	41473.8	39232.7	70771.5	40947.8	74428.3	44973.2	51921.4	36924	42227.6	44358.5	54181.8	70943.2	73996.8	38226.2	43092.9	68118.4	80417.8	45063.3	136501	167996	43563.1
3.32_571.3450m/z	1292.88	1172.54	778.661	1990.28	468.6	2141.17	2871.24	2949.14	1352.3	2487	1315.72	2860.18	1185.13	1721.99	1312.55	1716.39	1713.36	1283.56	1926.95	2365.57	3308.07	1926.35	1003.61	1538.74	794.162	1053.78	1403.35	1191.16	1013.17	1554.52	846.074	1404.92	689.17	1702.46	841.766	1155.41	1025.45	1535.56	1340.19	750.313	1315.14	1375.22	1613.91	1142.85	2227.2	1050.85	1601.72	1546.4	1208.48
9.03_284.2839n	11703.9	2315.75	2952.34	2009.98	1963.54	2588.42	1486.14	29450.8	10368.6	24824.1	8906.86	17444.9	18959.6	9096.27	18621.3	8681.27	17077.4	11129.8	14908	15741.4	22136.9	14895.3	12570.7	13386.3	11854.2	13930.8	10556.6	10416.7	9814.09	9430.52	16593.1	9099.22	18296.1	8794.98	12000.1	8362.48	8347.92	16331.9	10575.7	16146.4	16179.2	7547.85	11897.2	18439.2	21805.5	10854.4	14879.4	16366.6	10975.8
0.44_560.9033m/z	46001.7	31921.4	36595.5	28424.9	29448.6	39479.4	21237.7	21598.8	26931.7	14174.5	27158.4	14813.9	24248.8	30569.6	20558.6	27535.6	17490.9	36919	35707.8	34640	38059	30333.5	36620.1	26655.5	35994.3	34245	23243.2	29679.2	33800.8	30485.1	12375.9	36492	11950.6	34309.7	29929.3	19764.8	18858.7	22143.4	18081.7	29300.5	18092.2	29465.4	28063.5	20484.3	211489	31236.6	27738.7	36089.7	24564.5
0.09_255.1563m/z	6436.28	7305.87	7392.25	7001.54	7179.82	8970.37	5953.81	7114.29	5740.54	4128.51	5220.73	4671.72	3618.95	6753.78	8051.23	6549.62	5933.63	6179.36	7042.14	7558.49	8022.54	6647.6	6993.48	5431	6038.13	4205.86	5085.36	5941.65	5937.67	6208.55	5511.49	5006.46	6000.57	5530.5	8295.09	6813.88	6572.08	6307.82	5678.05	6444.09	6545.96	4437.98	5262.21	4232.16	4728.07	5547.86	4930.89	6321.46	5200.2
0.44_374.6055m/z	12679	10756.2	15501.7	17766.5	12036.8	13667.5	14055.1	11447	8152.14	6493.57	7101.73	3561.36	9239.73	8799.97	7835.44	5251.26	5783.54	11429.3	12508.7	13009.3	16342	16167.7	8940.57	15981.2	10938.7	12176.2	11244.9	9524.04	8916.64	12495.7	6576.23	12578	7339.71	7877.69	7150.3	6788.43	6547.26	8086.6	5805.19	13776.5	6421.35	8313.22	3937.33	9526.03	97193.5	7077.18	14386	14391	3334.28
9.19_238.1631n	15479	19836.5	24277.3	28781	27384.4	31139.2	18333.1	20118.8	12662.6	32202	13839.6	20991.6	21614.2	17015.9	17082.7	13177.1	19035.8	13729	27632.6	29848.7	32268.5	33177	16653.3	18945.5	14846.8	17208.1	13726.1	13855.7	12804.7	12698.2	18168.4	12201.4	17696.4	15892.2	17744.7	15874.9	15358.2	15934.9	16846.3	16787.6	18817.5	15622.7	14337.1	22735	24188.5	13055.9	36113.2	38056	14161.5
0.29_533.2892m/z	3093.17	625.791	824.576	1239.44	899.878	351.015	1465.11	219.902	2770.91	3694.23	3333.62	4783.6	3257.26	2267.53	7058.18	978.02	4047.65	2350.41	3777.6	4122.78	3571.06	1167.44	2977.48	382.565	2939.82	8563.94	3287.28	1333.95	1908.89	3098.72	5494.55	3314.88	2559.38	2863.39	2856.9	3884.22	1456.2	1788.79	3653.86	3679.54	6053.83	2568.57	2312.81	6960.14	3189.55	2567.55	3444.88	8528.44	2678.58
0.34_850.5399m/z	188778	154794	209443	163751	161416	166399	200572	220825	174904	295964	103974	257287	252698	151120	265491	244962	146704	184367	177276	155752	162410	227991	185754	221743	160534	232365	140036	182232	192574	102089	228319	183823	175952	79602.2	142172	161493	96991.7	169492	226214	119967	123958	172405	134235	143718	138937	110447	183766	137092	122593
8.08_591.5816m/z	22455	21693.4	33866.9	42155.5	27123.9	34159.5	22003.1	19255.3	18713	33653.7	17315.6	24631.5	24443.3	21227.9	21178.6	21708.1	24100.8	20520.9	17839.7	32104.1	41658	27156.4	25297.4	34122.5	19111.3	25482.3	15528.2	17382.5	16910.4	16981.5	20263.3	15976.3	20235.7	20939.7	21407.6	26795	24020.5	21009	21907.6	21559.9	20448.8	16413.8	20708.4	35105.2	33052.6	17918.5	21366.7	30296.1	16907.2
0.39_348.2823m/z	30196.7	13945.5	17076.9	24607.3	11955.3	18462.6	11798.6	15485.4	21038.9	11347.5	13880.6	9735.35	16961.3	16432.9	13065.5	14594.8	10381	25789	19865.8	19118.7	19938.8	17886.4	18634.9	15202.6	17094.4	16893.3	16584.9	14824.9	17111.7	14925.5	9899.57	18137.6	11281.8	17171.6	16137.1	11288	6942.8	7187.61	8575.31	10733	6713.13	7374	12928.9	9151.49	48440.6	16031.1	13777.1	18646.7	11471.6
0.05_103.9565m/z	7623.43	9936.84	6290.27	8183.86	7318.75	9479.38	12377	6328.51	6524.13	12915.8	5630.16	8396.17	8105.6	8597.7	10174.7	6690.47	9393.02	6153.92	7410.47	12606	8714.36	8213.31	8583.61	10474	6529.41	10564.7	7072.4	7181.26	5852.88	6102.2	10028.5	6785.71	10443.2	5124.11	7435.52	7249.15	11587.2	7122.89	6874.41	7023.95	9740.45	6089.78	6568.3	9657.18	9572.65	6715.58	9954.7	11602.5	7133.4
9.24_238.0107m/z	3819.49	7427.38	5815.51	17063	11003.2	18305.8	11488.9	4622.52	3406.27	7280.01	2925.76	6874.58	6988.76	3007.59	7084.22	4099.71	6583.46	3797.38	9820.19	5119.6	7215.51	13438.2	4986.03	5373.12	3726.79	12133.7	2562.94	3494.49	3048.86	2780.41	4982.13	3047.8	5383.25	3345.27	3579.99	4415.72	2485.83	5025.82	3403.75	7899.61	7025.13	4332.9	3876.46	9655.55	9649.76	3334.25	7551.03	4467.74	2996.18
0.10_158.0271m/z	1138.65	1127.66	822.743	1008.91	1331.27	858.12	967.227	1038.94	1087.88	951.718	1419.82	1196.66	1613.89	1322.73	1395.05	1166.28	1013.65	1365.15	1556.52	2111.03	821.401	1334.03	1084.82	1125.17	1016.03	1106.2	883.867	933.609	1058.51	1074.74	1106.6	1079.11	1525.78	636.434	1046.23	894.907	1246.91	1020.15	1325.26	1200.92	1036.6	1301.95	985.391	1538.65	1350.62	1212.76	1200.15	1764.72	1453.49
0.25_373.4977m/z	4447.34	2983.5	3067.92	2542.1	3850.91	2874.09	2929.98	2165.55	4454.35	574.607	2464.61	3485.87	3886.66	1814.94	2260	1870.16	516.424	967.999	3898.48	3267.52	2113.73	1877.39	1710.9	1608.11	3667.79	426.488	3013.79	989.354	1580.47	2071	3780.84	4473.09	1506.79	4217.52	1929.35	1477.55	2218.32	2134.04	1448.59	5525.84	5476.46	2843.34	2912.76	2792.43	6509.98	2545.16	3455.95	3831.65	1815.36
0.04_208.0903n	28559.8	29743.2	21343.7	22056	23634.1	20350.8	17662.8	22347.6	25706.8	33679.5	23599.6	34392.6	31301.3	32300.8	27116.8	24466.1	21622.4	26335.1	36130.1	40822.2	37451.9	42366.1	34500.7	26361.2	28830.7	39089.8	25440.4	26262.9	25386	26704	25527	26650.1	26316.8	23579.3	25230.8	30884.3	31752.9	25425	26429.5	28436	26149.4	24140.4	31260.1	35008.7	24283.3	28084.4	35075.5	43412.8	29463.6
9.20_599.8388n	12180.2	26043	41912.3	48180.3	27759.8	34373.9	34838.2	22104.2	10875.9	29456.5	9685.2	19295.5	27723.9	11335.5	15674.7	12614.6	22162	12299.9	28700.8	18378.9	28941.1	33619	13194.4	25298.4	12886.8	41593.5	9923.4	10867.3	11901.3	11102.4	18235.2	10471	19330.7	13628.1	15186.8	14727.6	9819.69	16228.1	11469.2	14613.9	19980.7	12583	12323.8	25658.7	27007.4	10680.6	36357.3	23108	10742.3
0.11_623.3187m/z	55610	51072	46864.1	57088.2	69917.9	51905	37036.5	39651.5	46606.4	46614.5	40608	63580	63108	55233.5	46829.6	39019.4	44849.9	48814.5	57457.2	62468.1	56544.3	70183.4	62380.9	54415.6	49977.4	85213.4	55570.4	47264.4	45977.9	43721.1	50565.2	46690.2	51539.9	47924.4	52164.9	55816	52047.9	49278.7	45741.6	46807.8	46776.5	45054	44920	52756.1	38583	46664	53799.7	67554.4	52237.7
9.30_435.2430m/z	20319	42725.9	50070.8	53591.8	39956.6	43620.2	24442.8	42410.8	18317.8	39093.3	18449.5	34548.1	35981.1	21958.4	21605.2	20037.4	32823	19988.4	40129.9	32664.8	52757.5	44323.6	21987.6	29116.8	19444	37949.4	17387.3	17017.1	18351.1	18457.4	33564.4	17814.4	41826.6	22033.6	22486.6	22209.3	20625.6	19019	22399.7	25463.7	27753.6	20170	20785.2	34841.1	28487.7	18219.1	38230.5	30823.8	17266.3
0.26_214.1627m/z	9034.61	6620.48	6675.86	5158.03	6853.61	5703.69	4585.74	3904.5	5627.39	2483.61	5008.23	4956.33	6832	4428.9	3905.83	4860.5	4591.92	7679.84	6055.54	6041.22	6360.87	8173.61	9281.57	4419.12	7111.95	4186.65	6311.98	7172.21	5562.24	5675.58	5752.47	5634.77	3781.43	7484.45	1922.3	2674.58	4294.94	3756.72	5196.86	5015.92	4798.84	4962.55	4302.19	5395.15	5730.12	4885.9	6148.27	6870.96	4121.57
0.40_384.6086m/z	7354.46	5889.32	6939.41	5760.04	6148.84	5956.57	4948.07	2022.91	3105.77	1100.66	3614.97	3124.27	6841.64	3415.35	1602.92	3614.42	2899.07	4336.46	5869.34	4681.31	5310.42	4358.49	5020.65	5319.62	5346.15	6445.41	1699.42	4042.67	1582.65	3910.79	3660.51	6902.11	4579.17	3339.96	5412.29	5017.81	3933.41	4036.26	3412.34	3608.26	6448.29	3844.45	3057.97	1446.08	33437.8	744.883	4622.04	7758.57	753.5
0.31_448.2307m/z	10415	16083.7	9308.64	4035.64	7949.11	6602.58	10049.4	5538.7	9456.4	15101.6	10004.6	10635.3	13772.4	11380.1	9136.6	12862.2	12843.3	10804.2	13336.1	19309.7	14066.7	18677.5	10431.3	14393.6	9876.82	25585.2	10917.3	9401.09	10055.2	8984.96	13057.5	12974.4	10595.4	10389.1	10377.8	9835.91	12795.6	6913.07	8728.39	11004.6	7914.02	10540.4	10748.3	8441.77	13213.3	9949.64	13195.2	20203.5	9764.51
1.63_354.3371m/z	5905.35	4642.54	4539.69	3310.77	3186.21	3385.07	2938.46	4512.75	4499.91	2010.94	2120.82	2052.23	672.739	3531.28	2456.5	2182.62	695.964	3216.31	3800.98	3077.07	3872.13	2906.2	3565.94	3065.62	4094.33	2661.73	4421.92	3263.99	2699.7	4853.95	1091.34	2891.72	1794.84	2013.25	2503.96	3149.62	2404.37	1300.75	2318.63	1821.63	746.466	2702.2	2204.73	2662.74	2044.75	3713.35	3504.83	2839.56	3562.36
0.65_521.2725m/z	5955.35	4329.08	21909	7516.29	7784.16	13425.8	11486.8	7066.03	4918.35	10108.7	5071.33	14065.6	4655.14	4894.38	11539.7	7251.63	6308.95	5277.24	14145.5	15754.9	15048.1	8979.64	5505.74	13833.8	4964.35	8473.85	6893.72	5802.89	5815.14	3717.38	6178.78	4385.68	4948.36	5248.82	6699.82	5208.88	4246.33	4194.43	5734.23	9620.9	6006.74	4549.59	4271.85	8912.22	5183.76	6632.92	12964.1	6166.64	3678.13
1.75_441.3553m/z	6070.06	28248.9	26372.2	8484.09	30814.7	8601.48	8132.71	2145.54	4410.37	15896	2845.52	12415.1	16990.7	1856.95	10267.1	4854.6	6515.97	3912.65	10157.4	19093.8	4254.88	10664	4058.75	34103.3	4317.4	33583.2	3655.08	4058.47	4665.43	3879.19	14457.4	4007.82	10626.4	2704.98	6838.36	6697.99	7119.2	8696.92	5361.83	10163.4	10607.1	3235.91	3153.76	12538.5	4226.59	3530.32	15283.5	9645.91	3977.57
0.31_358.2595m/z	133258	151822	179565	152769	132732	139217	133736	135591	149728	162731	122045	146794	118923	142751	141414	126676	150216	129017	154133	164565	170165	159424	127030	152971	125881	100752	124641	149226	142668	128870	140522	148129	138507	145243	114066	123844	135122	89094.6	123269	125070	98708.5	138493	137362	148371	124314	134504	142145	145672	140565
0.09_284.1253n	12179.2	17315.3	16068.8	10926.4	15706.7	15289	13309.8	13128.7	10621.5	12582.1	10194.1	17073	15606.1	10053.1	15843.6	9365.97	16778.6	11487.4	16952.3	23013.9	17313.5	17625	13504.1	15297	12179.5	13503.9	11035.9	11180.7	10542.3	10212.1	17690.6	11318	12144.3	11494.7	11049.8	12156.6	10952.6	13885.4	12218.2	17712.4	15834.7	10488.6	10405.4	21553.4	22846.3	10745.1	14270.9	23749.3	11671.7
0.29_644.8357m/z	9934.54	6805.67	4986.61	12019.9	17126.1	13716	5552.07	7768.01	6871.43	11818.2	7423.01	11080.1	11200.8	8164.13	8639.03	4668.39	9837.97	8768.7	9366.98	11443.1	10434.6	15836.1	9520.41	15953.5	9189.88	18620.2	10644	9607.66	7248.44	8415.48	7972.26	7543.37	11754.7	8423.98	8019.82	9053.54	9763.15	7809.3	8294.26	9658.69	8733.72	5072.77	4868.94	12044.6	8387.96	7820.01	12055.5	17456.8	7890.17
0.08_139.0458n	13967.3	16157.3	11754.5	12745.3	18220.4	9898.12	13072.6	12821.4	12584.5	14989.7	12060.4	16854.8	18256.9	14146.6	16648.9	11896.3	13311.2	14220.8	17274.5	18380.7	16860.1	18661	16203.6	13003.8	13875.5	19141.4	13276.3	14193.9	12225.5	12063.4	15515.4	13414	16545.5	14595.6	14635.1	16976.1	16536.3	15270	16174.2	16330.7	16976.9	14859.8	12444	16264.8	12528.2	13021.6	19365.9	17636.2	13377.7
8.17_128.0627m/z	4898.92	4366.18	4537.5	4837.93	5075.02	6351.07	4945.9	6339.54	4493.69	7004.15	4215.56	7021.5	5786.73	4014.24	5199.38	4897.85	5554.18	4626.54	5088.5	9210.46	10404.7	6160.87	5505.01	8363.65	3704.25	7729.79	4131.7	5163.2	3746.13	4289.65	5401.86	4473.1	3904.24	4427.14	4791.01	4471.81	5148.26	7459.72	4786.93	5224.14	5299.76	3886.35	4687.27	6973.96	8012.53	4302.19	5369.69	4565	4434.36
1.87_480.5509m/z	8494.74	10864.2	10357.8	29550.7	12023.6	4588.39	26587.5	13091.8	9801.63	13984.3	6722.02	11083.1	9303.1	9223.27	6234.92	8662.47	6564.69	8723.17	11624.8	14254.9	13626.6	25387.3	12587.6	10183.9	8680.33	6196.85	7537.4	9272.43	7095.19	7189.26	7768.84	7749.05	7619.16	6324.87	9471.27	8978.43	8504.37	5569.84	11631.5	5113.92	13342.1	7560.66	6112.33	6501.12	4997.96	7993.19	17255.9	15554.8	8174.37
5.35_989.8629m/z	31639	45895.5	47664.2	35909.2	37890.1	50421.6	33967.4	28987.2	28234.3	51512.1	23845.3	47255.2	45425.7	30824.5	46853.7	25862.8	44034.7	29396.9	54153.8	76597.2	81531.1	79735.4	36262.8	47962.4	28783.3	36625.1	26274.7	28832.1	29567.6	29012.8	43726.3	25819.4	54981.1	32749.3	38642.7	37766.4	42326.2	55101.2	40181.3	51804.4	47963.5	25866.1	37493.9	46373.9	36147.5	30511.6	100988	94900.2	29729.2
9.20_201.1225n	12000.9	12308.9	13831.1	12953.2	13002.5	16555.8	8548.56	12499.4	12204.9	16788.6	12041.4	14431.2	17842.9	15158.2	13772.8	13138.8	14128.4	12649.8	26808.8	23031.7	20779.3	17529.7	14608.5	12756.2	12838.3	21290.4	12084.3	11346.8	11267.9	12516	14558.5	10880.3	14363	16513.1	15511.4	15775.6	13683.2	12504.6	14117.7	11015.6	13629.4	14804.3	12566.5	15729.1	21030.3	12152.6	25619.1	18307.7	11555.1
0.11_182.0922n	6857.04	30075.2	14608.1	23429.1	34939.2	13065.8	23980.2	17949.7	5482.84	9734.12	4919.75	8651.27	8765.11	6575.52	8878.14	5211.52	10589.4	5995.45	22396.3	18971	18076.7	28583.5	6898.52	31933	6638.06	28626	5461.46	5327.6	5683.69	5118.61	7998.64	5014.78	9038.03	5410.36	5700.11	7137.04	7014.97	6297.62	6365.9	10334.4	9974.02	4769.13	5605.44	8887.94	6269.55	5409.61	22957.4	19356.4	5801.47
0.24_431.6296m/z	2149.67	1121.27	3742.45	585.847	1868.82	1771.2	3062.61	783.624	623.423	1024.74	2530.45	1311.7	3270.08	1292.48	2220.31	1557.17	3679.22	1127.49	1721.75	1406.73	2257.14	2476.53	1659.8	2424.22	652.78	986.795	1369.77	1300.49	2082.15	925.58	2552.22	1529.57	668.062	2615.15	1438.93	831.737	1826.61	1186.47	3221.41	1796.11	703.586	1577.99	1192.12	3247.64	3691.49	1683.97	1478.39	2108.47	1089.53
0.29_532.6170m/z	1476.06	7435.94	3965.95	2066.61	6441.87	1617.2	10115.8	34.3394	1824.47	4025.29	1799.02	4809.27	2629.8	2670.87	3713.66	2083.07	1980.02	1403.19	6449.54	2875.59	2044.37	4073.6	1490.51	7617.25	1322.84	1887.82	2189.87	1368.06	1540.82	2269.12	2541.22	1608.98	8466.4	2517.27	1821.52	2102.79	2370.56	1150	2167.91	3037.28	3325.17	807.132	2828.83	1181.37	1852.05	1193.4	4473.93	7084.17	786.488
0.26_298.8630m/z	3931.14	1510.25	3392.22	2741.16	1913.37	3092.96	1680.13	2200.69	2530.34	1587.58	2494.87	996.868	1808.41	1338.19	2161.96	1099.97	398.887	2088.54	2267.78	2019.7	2608.45	2111.11	3631.83	2230.38	3453.22	1404.37	884.212	3339.61	2097.71	2312.04	2781.28	1956.39	2277.04	3656.66	2602.34	836.949	1026.25	908.533	2712.6	3170.35	2823.49	2253.73	733.947	1261.86	5892.84	1887.29	3293.97	2212.47	3792.94
0.54_464.2439n	39481.4	5955.91	11771.3	2964.81	2713.52	4974.49	3678.66	50395.1	33180	12324.1	36229.5	53187.3	12125.4	31275.6	38772.2	44898.5	49679.2	33688.1	11266.3	8489.1	53679.9	9413.31	38967.3	9530.75	36709.5	33225.9	42714.3	33841.3	42705.5	37488.3	116080	38058.2	13559.7	36319.8	42645.7	36623.7	36022.5	52074.8	33118.9	61483	53382.4	39094.3	43028.7	54708.9	10804.8	34901.6	7125.58	14143	29273.1
2.19_605.3724m/z	3963.75	2390.01	1317.05	2771.87	3431.4	2792.6	1639.87	1715.8	3783.26	3684.68	2058.45	3141.85	4209.14	2559.79	2586.55	3126.84	3115.53	2647.69	3214.33	1065.09	2916.42	4031.06	3516.05	1579.5	3871.22	2330.79	1973.74	3155.68	2615.94	2424.61	4246.86	2547.3	3788.5	2461.48	2685.41	4296.04	2290.55	5124.67	2330.62	3992.99	4623.17	3750.16	2902.94	4208.69	4834.35	2764.94	4007	2572.22	2256.28
0.25_208.8126m/z	9471.16	6789.85	9545.41	7131.94	7734.83	7009.47	8194.39	6978.53	5617.89	5163.14	6878.28	7123.94	5955.73	5734.7	6795.15	6443.31	6339.68	7862.7	7473.32	6397.38	7828.03	6571.1	7942.28	5767.6	6708.61	6190.39	8066.28	6336.68	6912.22	6649.98	5728.96	6749.52	5907.48	5723.68	6920.09	7039.36	6272.78	5608.07	6162.73	6750.99	6113.77	4999.47	6415.43	3826.92	12484.7	7386.62	6229.4	7910.89	5425.67
0.77_486.4525m/z	27182.8	19046.4	16810.2	11503.4	15683.9	12509.2	16492.5	17346.9	20797.8	3721.07	11170.4	7016.32	14592.1	14791	8447.38	12874.6	9885.42	16342.5	14041.7	18405.3	18545.2	20568.8	16079.1	22237.5	6110.01	30950.9	15010.1	13793.2	8555.88	16192.6	9546.25	19201.2	10897.3	19451.3	14205.7	11553.1	11368.5	15765.3	12966.7	11061.9	3715.71	13127	14430.9	10161.7	23087.7	13013.2	15864.2	15895.7	13601
0.25_285.5398m/z	8377.65	7968.47	7218.39	5335.01	6836.95	6480.75	5782.15	6057.69	7183.79	4881.87	7047.51	2970.66	7030.2	3935.21	3463.43	11291.9	4121.06	6737.24	7352.97	6920.78	7728.11	6786.7	10181.5	6217.82	3024.71	5965.89	6179.81	5659.93	5091.68	6386.2	4332.08	6787.34	7399	5206.05	4929.64	2658.98	2924.13	3911.24	2341.65	6894.11	4771.78	4970.93	6798.54	3374.98	7191.53	5219.54	6406.95	8168.21	4786.71
8.99_385.3796m/z	7254.16	1731.21	1624.35	1450.21	2663.18	1543.81	1243.79	1827.62	7114.33	9561.87	5715.48	9615.68	9468.56	5420.4	13804.7	5455.96	11948.6	7181.47	2358.37	2837.74	3367.6	1803.25	8471.29	1317.74	6857.87	1986.05	6094.07	6239.09	6212.23	6103.11	10106.2	5947.04	16039.4	6362.7	7205.59	5706.36	7574.4	13067.3	5879.81	18001.8	10176.8	6325.3	6335.97	10939.3	10506	6237.42	2745.56	2925.57	6589.49
0.26_447.7845m/z	24532.2	34854.2	38150.2	23462.9	29220.3	27632.4	20234.5	20109.4	20251.9	25134.9	20234.6	27822.5	28640.9	25622.4	22382.8	19188.9	25682.1	18760.6	31945.4	27979.9	25434.1	34953.4	26107.7	20242.5	20909.9	26289.6	19444.5	18545.9	19163.3	18218.8	28931.1	21391.9	21221	17288.7	21889.5	20812.4	18566.7	15976.9	15567.7	24782.1	20631	21134.8	20934.3	23699.2	39016.2	19330.6	30006	30231.9	21353
2.98_783.5555m/z	2768.04	4181.61	2358.45	3888.17	3739.77	7009.85	4817.88	6221.3	1979.99	4068.77	1181.52	4255.11	1452.49	1228.03	829.67	1607.77	2329.3	1596.72	2915.39	2758.42	6389.02	852.48	1840.09	7527.53	2299.87	5148.84	2168.82	2312.32	2495.6	1693.72	1256.75	2075	1960.91	1886.37	2113.74	928.518	2771.68	1986.39	2035.14	6394.52	1011.07	1253.55	1759.47	2392.52	2892.3	2310.4	6675.89	5289.01	1166.99
0.83_368.3528m/z	43402.5	31175.8	27819.6	26258.2	32819.9	27371.9	23707.3	30286.5	22528	13988.1	25201.8	12374.5	40535.1	27726.6	16884.1	23162.3	11565.3	21834.5	27501	36429.2	30333.3	35067.7	26317.6	32655	26508.2	39893.9	25182.3	31253.5	28835.5	35425.2	15571.9	22264.4	17413.8	30190.5	28264.2	12522.9	17450.3	14015.1	14937.8	24689.2	18042.6	22601.4	21323.7	14468.9	53242.8	19727.7	31608.3	28868.6	24215.9
9.14_656.3633m/z	4777.99	5041.27	2457.34	6044.05	6267.18	16362.6	9580.67	7493.81	4748.24	13245	4113.5	2966.48	7583.58	5153.1	2267.02	3904.92	4369.51	4629.15	10708.1	9185.32	9392.13	8629.23	4807.65	7112.3	4750.86	8397.63	4391.16	4582.24	3584.08	4232.2	4915.94	2982.08	4059.68	3882.63	3768.3	3507	4278.12	3095.04	3888.41	3322.65	5517.75	4007.86	4625.02	6245.29	2272.37	4934.01	5987.28	6358.76	4102.85
8.32_212.1604n	54342.9	84551.3	80209.4	82787.1	81846	82968	79670.9	81577.1	49958.1	116654	43900.2	109796	98523.3	63990.7	73308.3	43358.9	84832.6	50027.5	158325	165026	174763	227770	59796.2	82711.9	48357.4	247268	43464.7	45719.6	45460.8	46887.8	81642.9	44551.8	88525.4	54847.9	62314.2	48946.9	54234.6	64380.2	66841.6	86043.4	85916.1	47638	48672.7	91799.2	104520	46498.5	145880	186074	47482
0.25_227.1293m/z	24447.7	23000.5	33018	16849.4	25690.7	22622.6	21738.8	14370.3	19527.4	21385.9	17747.7	19661.5	20069	19394.8	22668	17940.1	24264.4	20710.6	24592.4	22983.2	23095.6	24376.5	23354.3	19852.5	21214.9	22711.4	18328.3	18798.6	20192.8	18173.4	19118.8	18814	20449.9	18784.7	19683.1	20156.1	19824.3	21541.3	19256	21435.6	21452.5	17827.2	24442.9	23093.8	24509.5	19588.6	29557.7	23239	20436.5
2.00_605.3659m/z	1507.31	2334.54	6338.88	2357.73	2684.45	2064.44	99.1945	1966.51	1117.19	1981.3	1035.73	5698.07	2457.73	2123.47	3058.27	744.639	1353.31	1100.19	3996.61	3456.74	2727.75	9435.01	1456.47	1847.51	1301.88	5605.38	1012.44	1189.78	1197.12	602.857	2093.86	959.392	2160.89	1235.04	1221.42	2368.66	2522.2	2202.26	1514.71	1483.27	1557.62	1356	1118.85	2050.19	2287.17	1171.46	3689.27	6533.07	1429.27
3.30_914.7474n	231929	141949	117415	107363	172838	170764	120142	77094.5	208120	202010	173234	202383	212148	194332	200576	152292	264709	202760	269258	199203	205756	181388	240127	127790	174587	153370	175866	175142	195489	163924	226951	169854	242636	153212	246144	205291	209627	227160	217859	190635	213449	149862	158504	221407	244472	178612	240270	222334	180880
9.25_115.9654n	29081	42242.2	56755.7	52914.4	47766.9	52351.3	41407.8	49018	25303.4	37388.5	33801.4	38157.6	42820.7	37584.5	38282.3	36945.5	40487.2	26430	45002.4	54671.1	51671.4	43140.6	34438.5	50917.6	29870.8	57381.4	27778.9	27483.7	30128.8	30551.2	35612.7	28826.2	46118.1	36912.2	31047.2	37822.5	38808.3	38415.3	39744.5	34227.7	34636.2	34670.4	35910.4	38528.9	34417.6	28363.1	45162.3	52818.6	26022.4
0.25_434.0321m/z	15041	5177.69	7047.51	4062.82	9703.49	7670.67	7601.58	6489.78	6684.7	3748.79	9149.35	6603.84	8154.93	6667.37	8349.99	7093.32	7283.29	4858.25	7095.44	8259.06	5005.98	6376.42	7937.44	6096.37	10390.5	3229.89	9252.79	8537.18	9674.61	7733.98	6112.58	10929.3	6912.87	10925.5	6886.98	10058.3	10469.8	5102.91	7761.58	2446.03	6930.2	6035.43	9302.99	5931.71	15310.9	6215.42	6581.89	7790.55	6529.6
0.26_285.2285m/z	20677.8	9560.51	9544.57	5907.89	6959.76	5995.33	4612.63	6506.86	7445.75	7640.06	8642.45	6624.1	8148.96	7229.15	5282.32	6898.1	7349.69	10455.4	10187.8	10869.7	9865.45	9339.63	12249.2	5453.44	7499.49	4363.07	10014	10216.3	8518.29	9847.25	8166.83	6937.35	7700.23	8564.99	8169.22	3853.46	6414.81	3485.48	5880.97	9423.97	6037.46	8213.13	6498.2	8460.82	2489.75	7580.08	8479.72	9483.27	8829.06
0.41_321.5849m/z	12866.9	9291.55	12676.7	10874.7	9467.44	9481.76	8020.5	6994.43	9363.93	5268.72	7381.1	6757.25	12717.2	6857.1	9941.47	9758.86	2552.33	10412.7	9453.36	11623.4	13117.5	10163.8	14892	8387.59	9346.83	12976	7192.62	9711.53	7608.71	6580.85	5118.35	11380.8	5336.89	8513.97	8344.23	11312.6	9369.09	8462.35	9496.21	11548.8	7748.19	8947.41	6757.72	7880.78	46876.7	9009.08	7431.03	11068.9	10123.5
0.25_356.8919m/z	10937.1	4582.42	6476.06	4330.23	3959.68	6130.02	5351.52	3848.27	5763.88	4481.42	7360.62	5914.43	4226.63	9101.68	4882.13	5145.3	1794.9	6870.01	5954.13	4454.13	5495.3	6299.17	6955.21	6857.95	5540.77	3045.35	4687.26	6842.64	6513.68	5776.97	7464.44	6132.01	5545.43	2293.65	5190.58	6940.68	7605.19	6497.88	3779.9	2914.25	4675.67	4113.14	3889.43	4411.15	8457.98	4977.08	3725.42	7002.88	6117.5
2.10_609.5933m/z	42208	41011.6	29350.9	15642.8	33024.2	23158.3	11219.2	13309.1	40872.4	51445.8	35697.5	41086.9	46404.7	47728.2	41304.4	33110.4	47728	40689.2	45307.7	35846	46163.8	41991.2	43309.3	21368.1	40268.4	28557.9	40256	42870.9	42779	33720.5	38041.5	34756.6	40027.8	45858.2	53608.6	53790.1	51041.8	50750.9	45167.2	38420.8	44044.2	40602.8	37873.9	40774.6	55654	38698.6	37262.1	36116.7	43489.7
0.29_534.9443n	3186.69	2353.73	2521.15	4261.48	2779.04	2607.37	5487.29	4502.1	4966.68	5167.44	3545.86	4609.59	4401.07	3867.26	4848.17	6294.59	4408.76	5724.06	6610.99	5880.74	4269.48	4660.81	4358.81	5165.41	2252.89	2494.52	2672.51	3967.41	5522.05	5017.01	5612.13	7583.63	4056.67	6372.8	4443.07	4453.3	4559.76	2247.53	3317.18	3636.34	3338.77	4513.03	6247.26	2064.8	2276.99	3439.74	5607.36	5221.69	4484.87
0.26_234.1785m/z	8554.73	8406.47	5563.5	3938.28	5182.69	6979.67	6732.4	6118.86	6055.88	3003.53	6276.57	4988.22	7101.25	8177.56	2741.52	6258.48	2980.98	7975.89	7361.63	7404.09	6472.29	7711.88	6788.37	8651.09	6004.02	2721.27	4988.96	6595.8	5849.55	8290.1	4190.73	8182.84	4707.45	5562.17	4471.11	3843.81	5182.56	2801.62	2890.16	4975.84	4008.14	5987.5	4407.81	2613.36	7262.48	5213.19	7299.38	7302.41	6930.18
9.12_786.8266m/z	6288.56	7223.42	6094.94	4657	5077.92	13644.6	3083.03	6955.03	6120.22	4544.08	6635.39	7100.37	8217.43	6767.42	6117.07	7927.7	3935.01	5970.03	7844.7	981.332	7050.77	10388.1	8673.91	3830.77	6179.11	6473.71	6987.91	5848.03	5551.39	7167.76	6415.81	4428.8	3333.9	6461.71	7321.15	3590.19	4483.27	8074.32	6563.32	4357.4	6066.96	7073.88	6458.22	5397.7	5454.03	6105.86	7663.27	6645.31	6824.4
0.39_414.4158n	614720	471581	455207	496265	482644	471183	540497	518260	488084	451858	525264	471111	457396	439902	500052	359602	452200	512901	485420	518529	495757	478574	495935	498639	569531	456966	618087	472030	571923	457778	459821	468550	408676	549823	433213	492702	462189	464221	457690	413380	354397	526011	495320	386275	636902	554285	518338	498696	596023
0.30_284.5202m/z	11174.1	7050.11	10259.6	10181.5	5159.93	8081.99	8784.72	5371.22	4362.61	4880.82	6363.5	3291.78	6209.56	5862.73	6966.06	1314.76	3805.68	8346.58	7846.45	7902.61	6899.54	8246.63	4536.71	8157.28	6525.64	4252.57	5960.9	7029.12	6764.01	5552.43	4240.73	4499.23	4238.19	4674.98	9105.15	5472	4495.43	4773.21	4812.44	4851.35	1435.92	6043.81	4176.71	4607.79	32959.9	5971.08	8912.08	7770.56	5070.72
0.68_412.3219m/z	2339.82	4301.5	1409.01	1531.52	6400.22	1878.63	3643.29	3148.46	1590.45	646.796	1818.53	382.525	3292.19	892.309	635.209	645.284	947.35	390.05	2614.67	4167.01	4099.29	5158.23	1500.6	783.313	2308.07	1215.06	2026.2	1287.98	2220.78	865.692	1554.87	787.03	527.924	2321.04	2312.7	1094.78	813.903	3995.83	479.667	1661.67	1843.33	1595.36	2261.8	1308.2	23292.7	753.585	4109.53	4260	1637.2
0.40_398.2938m/z	26241.5	16013.4	21394.9	27200.7	34326.5	29421.9	19800.9	19876.4	14839.5	43549.8	18023.6	18322.4	31007.4	23745.4	57851.5	37804.8	24338.7	22955.6	29788.3	43812.5	45940.6	24939.8	24306.5	11642.1	17575.4	10679.2	44334	21592	25523	15049.6	12474.5	25226.6	24715.3	18447.4	18985.1	17676	16081.9	24808.6	21106.3	21009.4	20303.1	19134.5	48763.1	24161.6	28943.7	21441	24346.5	34287.5	17432.5
0.44_398.3250m/z	45301.9	30682.4	23005.6	43081.5	55168.9	38385.8	30983.8	31151.6	27997.3	48605.9	35325.2	25087	42103	51553.4	76857.1	70900	37170.6	40904.1	39395.8	55622.1	57361.1	47073.3	39970	20453	31567.6	23022.9	73291.4	36070	45256.2	23782	24251.7	41708	39793	38822.7	32476.8	33369.6	27450.6	43251	31896.9	38050	29486.8	30992.3	84989.7	37380.3	56805.8	35400.7	42870.2	45787	30232.6
9.20_243.0201m/z	10011.8	23796.2	18265.9	19758.1	23989.7	8773.08	10835.3	18356.3	8183.7	16611.8	9313.5	16469.3	14769.9	11795.3	11409.2	12567.2	12985	10248.2	20664.4	15453.8	18577.1	14991.9	11906	12409.5	8713.79	26770.9	8651.43	8316.7	8362.1	8833.65	12617.2	7859.16	17275.7	13136.1	12626.4	13635.8	10426.6	10621.7	12248.5	10419.2	15090.4	11127.7	12290.9	13814.6	22287.7	8806.61	15208.5	20621.5	8397.46
0.60_283.2642m/z	30692.9	18823.6	19471.7	15218.3	21334.9	16848.5	12490.6	12850.8	16273.2	8605.45	15452.5	8371.55	23205.7	16394.6	11050.9	16475.6	7349.36	17949.3	17547.5	23076.1	21158.9	19168.7	20456.1	16532.3	15369.7	26391.3	17240.8	15501.2	17088.9	18898.9	8215.8	11609.8	6829.06	18214	17257.8	10648.3	9780.05	7872.24	14769.4	12534	8786.6	13711.6	14129.4	10609.3	33768.6	16196.4	13991.3	17728.9	13558.9
9.20_440.8723m/z	4570.01	1881.02	519.566	2810.18	1514.29	4677.45	993.531	1073.33	3636.49	3538.22	4104.67	5957.87	6820.54	4628.73	6329.66	4507.28	7083.75	3977.68	5496.84	6365.84	5265.71	4544.84	4703.05	3339.68	4181.18	4622.83	3132.09	3824.3	5542.65	4188.82	6872.16	4741.87	4409.62	4606.18	4891.42	4955.1	4064.03	5493.07	5833.26	4893.66	6825.39	4523.08	4976.76	3597.78	8213.37	3941.59	3526.59	4387.26	4771.28
9.99_139.9642m/z	9448.25	13362.9	13158.2	13159.5	13206.2	13273.1	12824.3	13558.7	7705.68	10730	8298.72	15309.7	16458.4	8344.75	9896.33	8349.69	16793.2	7712.43	14795.9	33777	24147.5	13985.8	10050.2	13103.7	8224.6	76652.2	6910.71	7839.61	7539.83	8800.83	12009.2	6893.86	16401.1	10971.3	8288.66	7118.92	8725.05	9950.25	10473.1	14649.5	11392	8131.63	8339.66	19490.9	18050.8	7783.52	47126.6	43371.1	7380.74
5.24_565.4865m/z	8910.38	11883.6	17244.2	8507	11262.1	6871.12	5485.37	14097.4	8104.2	15477.9	6706.16	8459.4	11172.1	9218.08	9961.3	8433.29	10320.9	7489.92	12229.2	15350.4	13101.6	9630.38	8684.7	20907.2	7485.34	10958.8	8415.56	7819.82	8178.26	6161.12	9528.38	8651.45	9875.53	7246.5	12348.4	13169.7	8845.15	9957.78	10542.5	10329.3	11654.2	8850.89	7173.36	12137.2	14939.1	6176.56	7928.38	12546.5	7652.13
9.14_504.8473m/z	9211.8	8102.26	19738.9	15721.2	15859.1	16408.5	5154.26	17166.3	7843.21	12081	7889.03	12344.6	13813.4	9436.93	9073.95	7511.23	16977.8	9208.97	7847.83	10868	17772.3	12026.5	11224.1	23192	9558.01	20608.8	8122.31	7172.08	7370.31	9202.1	10966.2	6290.35	18203	9158.2	7892.14	8200.7	9442.06	11084.8	7777.07	11833.4	12566.9	7415.77	9686.79	21147.9	18894.8	8711.81	17431.4	14796.7	7753.54
9.24_328.8995m/z	5376.85	4411.91	6432.97	7468.71	8085.04	9398.42	6336.44	7838.08	5145.97	7805.43	4955.68	4567.82	5800.36	5593.45	10876	4168.46	4111.82	5453.62	2919.01	7920.44	10449.2	10041	6485.68	5573.85	5606.86	8371.35	4562.68	5816.14	4578.3	5002.66	6867.56	5011.72	6371.3	4854.24	4858	7702.63	6541.54	5634.03	6757.38	6151.45	6087.4	3913.02	4586.64	5507.46	11313	4828.34	11805.8	8623.77	4026.72
9.11_676.8585m/z	2590.44	14.8357	249.259	564.837	513.745	14.8357	108.777	189.029	1410.52	6188.65	1956.82	3780.8	3207.43	3749.45	4315.16	2141.24	3439.71	2389.2	3745.15	2792.6	8437.15	816.544	1965.83	14.8357	2083.9	233.959	1584.95	1959.34	1729.84	1446.77	4396.65	1363.47	5297.57	2309.15	4494.39	2234.54	6989.6	2931.35	4661.44	4683.11	6107.49	3141.79	1986.03	2835.45	5809.15	1921.01	3010.09	1516.92	2319.41
0.47_167.0502m/z	869.259	1030.62	810.595	1038.47	921.577	949.477	944.862	1468.38	995.717	2189.23	694.96	1024.35	1437.55	823.247	1460.21	483.682	1437.53	1017.22	242.73	1350.47	1167.26	553.657	1142.34	1576.94	940.554	403.86	980.658	787.938	860.264	1064.55	1464.22	1042.18	1152.24	742.815	779.776	813.95	1192.77	1379.17	1355.99	940.982	1660.3	910.425	1212.39	1869.21	1016.77	886.615	960.831	1829.06	1064.67
2.56_708.5089m/z	113333	56231.2	36963	39994.5	60857.7	45890	48444.9	33460.5	85724.7	74766.7	90315	70005.7	95959.6	72319.3	77776.9	85135.7	94690.7	82002.7	85020	123715	122233	95795.6	117324	44554.8	91107.2	69145.4	70546.8	73224	72914	98012.7	77276.8	76478.4	85268	83688.8	71864.1	60421.6	71404.6	108201	76083.5	75819.6	91406.6	102248	95119.6	86378.8	121805	70511.9	80803.5	119249	94957.9
0.25_267.1707m/z	11394.1	8193.41	8745.78	10077.5	11132.7	10275.8	6665.91	8468.26	7794.59	6989.21	6927.57	7072.92	8677.19	7316.55	6642.51	8608.94	7043.5	9131.64	9555.04	8347.79	8948.14	12567.1	8310.23	4556.48	9788.82	7260.59	7427.19	6777.8	10017.7	7605.01	6783.51	7825.65	8213.99	5877.27	8385.73	5741.99	6545.39	4580.9	8251.11	8049.97	7160.44	6695.59	10654.6	5360.55	40791.6	7727.25	7902.21	8780.79	5338.89
0.25_319.3982m/z	6977.65	3147.28	3825.23	1456.4	2894.11	4186.33	4304.13	3529.94	3375.61	2370.78	3139.97	1453.12	5123.09	3475.45	3612.28	3682.4	3139.63	2363.62	4347.12	4933.37	3770.91	3606.94	5378.65	2511.88	2332.81	2201.99	2106.37	3399.29	5734.72	1011.35	2544.31	3628.82	3894.36	4365.85	2928.22	3157.98	1804.45	1257.61	3274.52	4502.62	3785.36	3750.44	3823.17	2914.67	6392.45	2266.19	4998.59	4727.14	1278.65
9.27_199.5145m/z	1478.98	4964.45	2369.04	2979.86	2282.3	3052.62	238.105	2449.22	1504.63	1717.66	1430.03	962.931	2708.95	1679.93	1677.6	1329.68	2573.37	1417.26	3343.87	4372.48	2610.66	1859.32	1740.51	2255.86	1895.18	2762.85	1344.88	1284.13	1415.45	1289.25	2024.41	1261.84	1927.35	2170.72	1531.71	1609.1	1994.87	2525.79	2200.68	1797.24	2358.63	1429.98	2279.18	2541.29	2414.52	1471.99	3762.25	4369.87	1534.44
9.17_455.2347m/z	6321.77	3855.83	9211.46	5397.27	8023.08	3211.49	4522.38	8165.41	6604.01	10909.3	5884.05	8756.22	7451.23	5280.93	7677.75	5684.86	9335.31	6155.24	3920.1	5738.87	12972.5	6213.36	7491.97	3088.9	6004.9	6744.32	6014.32	5569.5	5150.6	6665.34	6428.64	5094.66	6292.04	5817.44	5428.74	6013.74	5038.38	7198.56	6011.12	6412.45	12766.1	5760.15	5301.33	7581.3	8636.86	6225.95	8214.48	5519	5145.14
0.31_510.2540m/z	2321.04	1023.05	2865.73	685.913	10.5585	1978.99	628.911	322.74	1679.69	682.519	1151.6	1104.72	1841.8	2570.54	1318.32	996.779	2727.59	2046.12	1705.85	1603.92	1709.43	1909.85	1619.24	1127.16	2243.04	674.362	1847.63	2120	1646.24	1343.24	1897.82	1616.62	1217.79	2700.37	2629.58	1728.32	1357.61	1917.64	2077.14	930.558	799.12	1564.79	853.456	1953.59	1457.01	1366.38	1648.33	2080.13	1387.02
0.86_111.9853m/z	3482.69	2359.59	3750.97	3062.97	595.681	4231.73	706.042	2092.58	2100.91	1875.92	3842.37	2570.75	3010.84	2833.72	3420.76	2081.67	2624.75	3082.58	2907.58	3249.81	4008.25	765.281	3069.92	1366.64	3717.44	2052.98	2303.59	2528.77	3233.69	2495.65	2530.41	2636.48	2296.31	3180.76	3129.96	3732.12	3326.86	2898.98	2001.44	2279.86	3105.74	1816.04	3127.7	2061.05	3836.04	2434.62	1865.07	4447.34	3143.21
0.25_270.7732m/z	1393.15	938.027	1432.34	724.109	851.515	1588.04	577.457	1173.39	920.725	1207.43	833.04	1493.84	1091.24	890.207	573.433	1704.77	909.427	813.33	1439.72	1132.94	1478.18	1420.78	1609.13	958.414	903.178	1141.86	1798.96	734.36	1583.66	787.706	1412.45	1341	697.419	1396.18	879.993	664.267	360.368	523.758	1092.52	1256.25	651.467	526.449	615.786	1234.54	5083.56	1289.73	927.071	1715.29	838.904
8.24_285.1688m/z	29656.5	108868	130685	118911	78392.5	138826	120126	152397	28282.7	54572.3	23621.6	38503.9	36084.2	25824.9	41640.6	22557.4	38108.3	28244.5	84849.8	94163.3	98518.7	113775	31517.9	114373	27977.9	72302.8	24498.3	26823	26041.2	25697.4	40568.5	23277	39366.3	23746.9	31633.6	23614.7	26049	40153.1	28228.4	45684.6	38435	21967.9	28603.3	43526.2	47119.7	26222.1	104795	81833.8	26072.6
9.41_173.9301m/z	9276.89	12743.5	15355.6	10808.9	9835.12	10354.3	6696.79	11207.2	7461.77	12934.1	7717.97	11296.3	9230.6	9980.34	7034.27	7192.8	10034.1	9325.02	10214.6	13506.5	15815.2	11361.3	11102.6	10104.4	9088.2	13487.1	7268.93	7991.25	7936.21	6500.18	7141.85	7339.68	11227.4	11369.6	11899.8	8711.04	10588.6	11791.4	7992.09	9832.71	8609.81	9652.8	8473.52	11300.6	11833.7	8179.17	13246	10350.9	6787.17
8.15_296.2340n	68059.9	188321	197345	211441	222680	200684	161295	170355	60692.5	103488	55317.6	96342.1	92147.2	73800.7	98494	51328.1	98272.3	63042.1	159280	167739	134216	198850	72916.4	175481	61881.8	169441	57792.5	57771.1	56426.5	56118.2	95367.3	56114.2	91330.3	67938.4	67620.9	54680.6	61045	81297.5	82180.6	98293	95522.6	57508.8	64037.4	92758.7	94888.7	61230.6	151886	171253	60087.8
8.11_511.3731m/z	65791.7	118457	154023	100219	117359	139743	93467.3	106951	60771.4	99343.9	54933.3	95676.3	91193.6	61560.9	69687.1	55237.2	91994.1	62725.9	114363	107941	127682	105461	71516.5	140465	59463.9	119287	57565.7	57051.7	55485.9	55834.7	71523.5	55548.1	79666.1	63425.1	63354.6	51686.6	59022.8	58852.5	54733.1	75786.8	79635	52268.5	60042.2	74265.2	76056.9	57059.5	97134.6	112675	57185.9
5.44_852.7228n	1.63834e+06	1.78313e+06	1.79607e+06	1.53621e+06	1.63074e+06	1.81008e+06	2.24209e+06	1.16881e+06	1.65024e+06	1.49904e+06	1.90081e+06	1.22641e+06	1.65201e+06	2.30292e+06	1.57155e+06	1.4174e+06	1.80921e+06	2.11023e+06	2.13738e+06	1.9556e+06	1.6136e+06	1.6606e+06	1.93218e+06	2.11503e+06	1.5381e+06	1.82567e+06	1.49036e+06	1.52098e+06	1.23508e+06	1.54152e+06	1.57082e+06	1.4992e+06	1.72468e+06	1.57004e+06	1.4872e+06	1.47877e+06	1.87933e+06	1.18861e+06	1.38063e+06	1.28258e+06	1.27166e+06	1.60909e+06	1.82024e+06	1.4746e+06	1.31158e+06	1.35611e+06	1.79728e+06	1.90171e+06	1.63438e+06
1.57_406.2719m/z	7121.88	6508.34	963.693	7119.89	6098.72	12536.3	6075.94	4574.5	6068.53	13738.4	5666.6	8675.68	9192.48	6838.77	9520.08	6928.32	7580.09	5920.44	8557.98	12470.9	14776.6	8213.47	7034.72	3726.7	6437.74	8375.86	5380.52	4874.79	5138.91	4720.07	6815.91	5693.84	6826.76	7176.8	5446.98	7523.85	6033.43	10178.9	5497.9	6996.29	7911.37	5838.68	4849.38	8657.96	13913.8	5427.38	14503.8	11393.5	6009.23
0.54_663.3586m/z	57151.3	124540	202502	101792	135118	125087	104578	184906	46741.3	76591.3	43045.6	94915.9	77160.1	47256.9	68479.4	71064.5	56374	50277.4	166814	143630	179590	208210	54991.2	160387	49165.7	71358.6	56392.8	49138.3	46163.3	44295.8	52957.8	46710.3	83391.6	52907.4	50041.8	52053.2	52376	66166.9	60496.4	58067	59037.2	43357.3	48441.7	82945.6	78478.6	49605.4	134082	145266	46985.7
0.31_145.0692n	1931.45	81.1447	450.887	110.882	170.706	34509.6	60.0019	86.6024	1654.95	509.514	1226.26	940.179	3756.32	2227.66	1721.12	805.353	1333.76	2738.59	1114.63	129.398	632.347	308.35	2046.4	242.773	2713.76	1353.51	1622.53	1257.35	1523.12	1385.45	359.999	1276.41	629.959	2068.43	1226.02	2127.54	1874.47	1243.37	2156.74	1363.08	2333.74	1947.8	1755.56	740.483	1023.98	1587.26	981.313	479.705	1641.1
3.09_393.2596m/z	2606.79	3783.83	2571.84	1860.96	3849.71	2008.51	2386.34	1753.24	2711.82	2839.64	1235.18	4528.83	2848.62	2523.43	4910.12	2033.23	2928.18	4192.55	2131.59	2373.21	2247.77	1279.66	3261.38	1470.85	4852.86	2484.74	2288.8	1666.52	2274.52	1997.67	2716.46	1794.63	3492	2655.35	2189.47	3961.81	2640.99	3432.41	2484.1	2894.45	3946.67	2353.62	1632.86	4202.95	3124.95	4080.62	3109.72	1052.51	2479.63
0.52_330.9285m/z	7734.17	5811.77	4986.42	4053.02	6485.59	6274.12	4580.26	3419.12	3134.05	1449.45	3955.32	4228.67	4899.25	3251	981.524	1352.18	2542.87	2678.5	5708.57	5081.33	5960.52	4148.52	4692.68	3311.48	4928.51	3913.7	2986.9	1915.79	3882.48	3665.66	3732.17	4456.1	3238.85	2319.44	3599.58	4361.47	3482.33	2665.53	2340.6	4098.59	3192.07	4460.88	2114.54	1034.84	29598.7	4230.52	3753.41	6049.17	3664.16
9.86_639.2962m/z	1788.98	172.975	21.9257	214.341	27.3455	519.533	77.3597	36.9278	653.926	1023.54	1930.44	110.766	1022.21	1841.13	548.783	448.344	364.782	1932.09	1211.35	305.963	752.252	1100.44	1044.55	54.628	1998.11	189.411	2600.97	2238.13	2147.16	777.224	817.999	2240.05	1434.26	2491.59	1390.3	1213.49	1529.92	1759.57	1817.85	662.847	672.166	1802.48	790.781	349.7	996.184	1572.06	976.916	975.403	2207.97
0.29_600.3187m/z	1714.72	1027.87	577.659	865.961	711.416	849.543	834.742	748.645	1858.24	2244.59	2394.85	1998.25	1880.34	1663.53	1570.84	1145.31	2652.07	1556.94	548.93	1201.15	1170.27	815.012	1716.83	812.794	1882.61	13959.6	3928.5	1142.09	1799.34	1713.53	3220.45	2517.69	556.743	2904.35	1425.76	3020.9	1363.2	993.86	2094.08	2040.88	3442.18	1745.16	1273.24	1741.16	459.034	1308.13	17.6094	966.846	2430.81
0.26_345.6887m/z	2817.96	1086.25	1315.89	1180.55	3171.19	689.97	194.746	782.739	4534.93	4564.75	3862.47	5150.09	3120.15	3505.04	3711.52	1739.56	4349.45	4030.07	3076.7	1724.36	2300.43	3257.11	3177.47	3629.65	3665.55	1279.08	4046.34	3165.85	5491.21	4704.27	5327.34	3955.41	2395.61	4459.42	4421.12	3146.69	3352.87	4416.93	3262.52	4577.7	4190.13	2782.78	4089.2	3217.72	1074.95	3476.94	2555.42	6101.06	3638.16
5.62_601.5196m/z	253548	309165	287217	301436	266874	306790	321238	299115	250940	273783	242491	243313	285117	276963	278227	251159	392108	318955	280000	294748	272687	256403	324377	316667	290326	313375	265987	280788	237237	263297	296412	235112	330971	245493	225772	308219	332509	279844	274033	244158	259458	273390	272447	275759	244248	219961	287970	290558	292960
8.20_308.2954m/z	15028.6	20321.3	30811.3	50237.8	20671.7	22177.6	56140.1	20907.6	12836.8	35223.3	12169.3	27829.9	22191.1	15999.7	17015.4	12304.9	22660	14532.2	22699.2	25238.9	21377.4	37707.3	17837.3	53662.9	13963	17662.7	10155.9	12460.2	12478	13461	15886.5	11241.9	22087.3	15440.8	13880.3	18914.9	16393.9	19320.3	14350.8	20295.7	27893.6	11971	16681.6	26388.8	26177.2	13464.1	25655.8	19668.9	12262.5
0.27_139.0185m/z	8513.72	8399.22	6588.57	7511.94	9909.94	8679.82	8754.87	7623.43	8755.32	10225.3	7342.41	10344.8	8899.72	9006.63	10137.1	6682.68	8398.39	8352.71	8710.83	12617.5	10683.9	16202.1	9291.14	10583.1	8198	9407.66	8125.73	8336.94	7760.07	7835.46	9075.14	8410.03	9186.73	8081.56	10167.5	9721.17	9093.37	7961.5	8126.38	8211.94	7999.63	9446.63	7920.83	8865.95	7269.39	7819.22	9690.83	13143.4	9159.43
0.63_382.3685m/z	6393.8	9671.24	9968.81	6722.38	16133.1	9420.37	6510.68	6501.85	3766.74	7636.29	2971.41	4894	10294.1	5087.77	5128.19	7221.31	6540.8	4415.99	9746.42	13607.7	10837.5	13098.5	7637.61	8151.67	5832.62	13719.4	4539.72	8667.26	6011.61	10566.1	3594.72	3495.35	6261.37	9208.39	4448.15	1170.95	6320.46	2805.46	5577.65	4582.83	6077.6	6001.66	4574.3	4999.22	5412.15	5053.44	6661.08	11354.8	5814.18
5.34_743.6113m/z	11373.4	10680.2	9774.03	11661.5	5103.2	8888.6	7651.48	8314.91	6191.48	14871.8	7051.77	11782	12360	6316.01	12746.8	9375.19	10626.7	9947.64	13108.7	19333.5	16207.9	10554.3	10081.2	4371.83	7558.36	11372	8974.85	9796.12	6720.16	12021.2	15777	9093.62	13220.9	9566.41	9455	9520.95	9912.37	13771.4	9586.14	12391.9	17743.8	8831.73	10570.5	11398.3	16156.9	6588.61	13968.2	13133.4	10236.5
9.89_250.9568m/z	3041.94	2045.9	1869.23	376.394	1303.7	545.25	92.1892	1541.31	2288.74	1985.77	2281.66	2220.18	2844.56	2922.88	2190.5	2311.47	1802.76	2704.36	1854.75	1196.43	1219.12	1394.32	3043.09	1365.6	2862.59	2029.6	2307.21	2697.17	2124.09	2629.27	2180.41	2724.74	3239.45	3449.16	3187.08	2550.12	3004.43	1918.54	2419.63	1451.91	2679.22	3086.84	2852.84	3261.03	2836.68	2558.05	2639.69	2310.65	2747.08
3.31_255.2202m/z	10266.4	6574.41	5385.03	5940.01	5760.92	6218.24	2394.04	4152.76	9742.03	7478.03	6581.11	9480.65	8008.55	7508.1	7207.31	6990.06	8544.74	9111.64	11750.7	7817.18	12388.6	2042.76	10673.9	6001.97	9005.82	6174.63	8398.37	7949.9	8597.65	8825.28	8320.83	8504.32	9908.54	7335.2	10223.6	7061.12	8887.2	9847.08	8267.72	10351.6	10025.1	7698.18	8632.24	6218.52	7405.4	8236.59	4706.18	9744.37	8772.52
3.08_738.6165m/z	2560.76	413.335	2051.29	641.167	15.3037	2005.15	2531.82	1123.52	3005.47	2016.25	2259.54	2673.66	1270.42	3111.88	3803.02	2118.29	3152.09	3744.61	4046.31	2730.74	1053.04	2702.84	2856.19	808.439	3417.24	2686.04	2426.3	2308.04	3595.55	1926.94	3356.17	3346.91	2151.65	1676.92	2410.43	4992.5	4168.51	2330.14	1564.51	2149.93	3083.44	2336.6	1402.92	1709.85	1140.79	2576.42	2291.63	4421.91	2211.54
3.31_170.0674m/z	48315.4	28127.1	25438.3	23132.1	35104.8	27381	21120.2	18773.3	43785.3	39028.1	35275.9	34102.6	38453.5	40792.2	39740.4	42366.2	41413.7	42600.1	37941.5	45933.6	51582.8	45368.4	51434.6	28999.7	34809.9	27605.4	38918.3	40475	35340.7	37722	45757.1	37802.3	39888.6	36890.4	35184.3	37948.2	47176.9	40105.5	45574.2	34386.4	33330.8	29932.1	44093.9	33313.4	39353.5	36839.9	40636.7	49196.4	39454.4
1.69_340.3945m/z	4351.7	4710.25	4344.62	4594.33	4318.37	3151.03	3461.43	3577.22	3269.6	4651.02	2783.56	6315.7	5413.77	3240.88	4277.72	2702.81	3852.61	3459.31	3958.91	5824.9	5907.75	2693.69	4289.61	2180.11	3288.93	3713.91	3276.56	3337.14	3783.16	3624.67	5318.98	3516.71	3754.29	3153.25	3402.58	3903.16	4362.4	3985.54	3317.88	5262.82	4660.64	2958.23	2657.15	3572.77	3437.38	2892.9	3937.67	3661.15	3296.02
5.96_685.8182m/z	3365.77	2083.91	2495.1	5001.89	3783.57	2283.37	1494.69	2895.09	4088.48	3575.68	2708.18	2232.31	4938.73	3250.54	2833.71	1930.04	2832.45	3537.94	3126.55	2691.72	3180.24	3250.53	3009.15	1908.57	3259.26	1980.21	3845.94	3246.94	3725.38	2515.44	4476.64	3206.68	5945.7	4076.42	3159.37	2545.31	2853.14	3579.83	3156.31	3747.51	3911.14	3456.38	3535.47	6410.74	2098.71	4128.01	3056.52	1893.9	2842.95
2.20_796.6266m/z	23516.3	16424.6	8449.26	13279.5	23007.7	16158.9	13997.7	11996.5	22696.4	23394.5	19152	14722.4	22852.5	16367.6	25940.3	20972.2	23651.5	23613.4	24589.7	21039.1	18232.9	25632.6	27918.9	11593.9	21551.7	10444.1	19285	22556.2	23024.6	19103.7	22766.9	21229.7	25429.1	13678	25306.5	19739.8	25103.2	27924.6	21767.8	24953.7	23406.3	20021.8	18966.7	21020.8	27505.8	20976.4	17186.7	17627.6	21358.9
3.33_205.0760m/z	20342.3	13997	11399.8	12740.5	18872.6	18238.3	10509.8	11015.6	20083.1	14829.9	16241.3	14822.2	15180.1	17658.3	16247.3	16997.3	20424.1	20978.7	15289.1	23216.2	23949.2	16695.2	22852.6	13434.2	16319.5	11472.3	16913.8	16980.1	15302.9	17771.8	19921.5	15644.3	17679.8	20485.1	24339.7	19488.1	21042.1	19020.1	19324.3	19274.7	15753.7	15224.6	19489.3	14698.3	19049.3	17278.2	19252.4	17866	16635.1
1.22_348.2058m/z	50546.7	61246.2	42827.3	59053.9	52801.7	51381.1	49105.4	43060.3	43841.2	57808.4	35425.6	64051.2	59825	52053.9	41209.4	34350.1	45563	46948.5	68571.2	62643.8	64684.3	64541.1	51664.9	67401.6	43253.8	54892.4	45363	43166.6	39770.8	37424.4	40722.7	40886.9	44694.2	36197.4	48310.5	52039.1	50106.4	41927.3	43920	38835.1	48219	39268.8	36798.4	39497.9	31145.3	42458.9	67634.8	66058.6	44510.6
0.95_447.2616m/z	37923.7	29048.2	37996.5	34134.8	34809.9	28632.3	22032.1	33278.7	31391.3	36451.6	29435.7	37387.9	39719.2	29757.2	32469.3	27419.6	24953.6	32588.7	53178.3	38873.9	48502.1	49331.5	36587.2	36257.7	29388.5	56941.6	32333.8	30571	31033	26989.8	27600.9	30152.6	28345.7	24257.2	34699	33250.3	27670.1	30518.7	30836.9	28031	27058	33323.5	26466.7	34948.8	27471	30010.1	49175.1	49669.6	34176.3
0.24_328.4534m/z	18158.2	11989.6	12036.9	9030.63	9909.7	10708.4	11347	9101.18	12194.8	9206.27	11976.3	10992.8	9199.3	11592.9	9790.85	10731.2	9568.73	9883.72	11070.7	10565.8	11120.7	11046.4	9476.81	10986.3	11328.6	8953.15	12690.4	10710.9	13799.3	10895.8	10340.9	9193.47	8475.74	12786.2	11638.9	12689.4	12507	9291.83	7897.15	11708.1	9722.08	11023.9	12607.1	9117.91	26082.3	11925.9	10680.7	12445.8	9068.76
9.84_405.2634m/z	7103.08	26462.4	10633.1	32269.6	31060.5	17826.7	9491.4	9611.93	5639.95	10009.7	6568.85	8224.06	9698.57	7237.82	11205.4	7427.12	10261.7	6995.29	10956.7	18002.4	21383.8	17541.2	6916.69	9802.45	7148.61	31294.1	7850.52	6978.24	7210.34	5737.41	6735.09	5926.39	9682.83	8153.29	7290.68	7340.35	8093.79	7760.46	6002.89	9185.47	9764.46	8609.24	7730.13	12893	12289.6	7660.16	17286.9	8947.33	5799.34
9.17_340.9330m/z	2187.45	1411.79	631.256	1940.49	1131.25	3198.49	2280.3	2990.2	2576.71	3635.88	3270.81	2014.86	3213.24	4726.55	5028.28	3739.66	2018.04	1969.06	4080.38	3655.23	2211.24	3379.9	2312.51	2532.13	2168.91	1868.51	2450.16	2180.93	2808.1	3169.47	2893.39	2964.97	3663.77	3552.72	3795.86	4365	2069.03	3505.88	4248.18	2859.55	3270.15	3470.85	4115.98	3455.4	4431.22	2250.34	3164.39	3666.91	2771.6
5.62_575.5043m/z	630502	554716	712086	694386	510472	675199	687809	805621	619376	623651	665466	601296	628372	791201	623342	610079	810349	831374	672615	624728	779713	491481	681076	785025	576700	623474	568827	594215	555971	578703	562474	607851	556031	597246	579354	736126	670441	634944	637711	592617	548850	572608	611466	640620	578016	593546	599117	593054	639185
0.99_499.2803m/z	13547.5	11667.9	9413.86	7140.19	8280.36	13300.2	9409.45	8852.07	11465.4	14832.3	11119.9	14971.8	14937.1	12421.5	16921.2	11777.5	16259.9	13935.6	18888.4	10318.1	19355.6	16288.8	14536.4	3608.94	12656.2	14220.7	12041	11958.1	11064.1	10621.1	16496.2	11934.5	15714.4	12356	12587	12724.3	10081.2	13433.3	12844	14932	14521.6	11375	12351.8	14426.4	16394.2	12131	14293.1	17541.5	12591.7
1.07_194.1233m/z	1564.88	347.685	838.786	457.557	1015.63	1062.91	910.3	389.666	897.016	2713.76	1460.73	1019.9	1095.61	716.262	809.661	1447.54	395.492	1331.83	1165.05	1960.19	815.872	498.183	1224.29	1295.42	1852.19	2177.98	1340.25	1044.96	1511.06	927.546	2131.91	837.346	1508.21	1526.93	778.454	1171.65	1351.9	803.04	928.081	1602.34	1611.8	1138.7	426.345	3380.07	521.799	1071.27	1751.31	1169.15	1067.45
0.24_531.9954m/z	8874.37	4345.69	6289.42	3455.04	4394.36	5661.42	4421.44	4559.69	5710.31	5093.24	5831.14	4231.98	7165.23	6034.01	6038.73	6335.03	4686.43	6710.7	5432.89	6628.7	4398.53	3856.66	2242.57	6894.8	7755.58	252.837	7084.3	4659.23	7563.15	5085.52	6259.26	6624.35	7468.72	5148.92	3204.65	8092.43	6278.2	6336.87	3394.62	5390.42	5280.15	4951.01	5893.28	5251.74	4932.48	7230.24	4073.16	6004.92	4469.07
9.15_472.2684m/z	6606.78	3382.99	7203.75	4756.36	9302.11	2457.19	5337.49	7268.35	5846.03	6170.25	5135.89	10391.2	5203.29	7191.13	9322.3	5375.42	9493.75	6358.22	7934.26	11318.5	12302.4	10261.9	6726.53	1716.8	6396.87	9185.8	5544.73	5645.6	5329.53	5722.63	6930.63	4894.58	6008.36	5158.73	7938.59	6139.5	5265.12	7500.25	7471.28	7993.48	8486.65	5862.03	4719.73	12162.9	9167.04	5381.51	10938.2	10426.1	5736.79
6.24_601.4428m/z	1348.17	809.899	502.465	1283.74	452.713	1089.19	1458.93	73.2751	1593.33	2115.16	1766.84	1679.61	1134.09	1326.33	1126.66	1863.78	839.096	1054.04	2222.89	73.2751	1192.83	1522.38	2041.78	510.744	1708.69	902.493	1576.42	850.266	1696.11	1261.74	1295.91	1372.98	1722.32	2087.91	3072.41	2193.07	1600.5	2004.03	1587.93	1609.72	1889.5	1518.08	1293.36	2158.59	1383.79	1342.51	1200.25	1215.23	1306.87
9.24_296.0670m/z	10805.7	5664.49	8308.76	5266.87	6040.35	4806.96	9107.78	8498.16	7756.78	12494.9	8282.82	10496.7	7322.68	8893.01	8834.42	9194.6	8002.42	9236.78	7488.89	10888.8	9678.24	10107.4	11218.2	8100.29	8829.88	9590.78	8751.86	8101.34	8406.25	7523.75	7813.93	7416.82	5033.68	8742.47	10194.9	9800.96	8394.7	9867	9119.59	9888.65	9365.01	10880.1	10165.5	9443.76	8007.95	9465.68	11301.2	10118.4	8155.06
9.18_365.1563m/z	4201.41	4567.05	3213.98	4974.26	4099.83	4174.9	3970.61	6832.56	2853.32	4176.82	3053.13	4423.86	4087.31	2514.01	5082.07	3425.79	3580.3	3627.97	3985.17	3974.35	5339.55	3591.04	4112.25	3384.69	4074.38	4130.24	3561.52	3114.52	3090.4	2625.22	4034.27	2939.68	5488.63	3072.19	3503.29	3404.28	2637.53	2397.42	2209.08	3825.75	2701.22	2753.44	2853.4	2587.92	6936.9	3337.65	5195.38	4465.17	3425.54
0.25_347.5487m/z	8561.5	5825.36	8975.24	7588.16	8078.91	7454.98	6542.31	7530.9	8689.4	8560.01	6293.93	3329.71	2799.37	5767.76	3290.87	5628.1	7235.37	7961.53	7250.44	7586.66	6978.91	4598.37	9089.99	6446.54	8449.23	7266.68	4852.42	8156.16	6000.35	2532.14	7386.02	5640.89	6340.28	7187.39	9125.14	6647.12	5019.99	3307	8378.75	5232.16	6494.46	7504.16	6645.79	9337.86	31257	8965.88	7535.38	8002.75	4114.3
0.49_338.6801m/z	23860.9	17510.8	16292.6	15278.4	29702.7	15747.2	14928.1	14301.7	20634.4	23547.8	18303.9	23881.6	22982.5	17862.3	22510	15775.1	24074.7	20638.3	23473	25162.8	25790.9	27214.8	22407.5	25258.4	19231.2	31683.4	19748.9	18219.2	17617.9	16419	28346	18993.1	18437	18085.6	19480.7	28008.8	25466.3	22134.4	28008.9	19630.5	24084.3	17685.9	15323.5	30064.2	16700	19631.4	23669.9	30759.9	21535.7
0.74_503.2957m/z	3462.97	2213.84	1612.07	2361.24	2524.24	834.191	3099.39	2352.63	1642.23	3175.35	3163.97	2974.31	2242.94	2693.65	3944.53	3739.19	2136.94	1793.95	1943.36	1490.84	2683.08	1845.55	4183.83	1606.01	2358.8	1587.65	2212.21	3618.84	2181.5	1272.64	4235.54	1833.4	2274.32	3647.7	2236.37	3771.6	1648.54	4000.23	3310.61	1194.63	3089.81	2692.31	2024.63	2279.98	3273.47	1373.06	2426.18	2227.95	1587.42
5.23_731.6044m/z	22497.2	27064.2	41155.1	32494.2	23931.3	34252.8	24985.6	34943	22880.6	34606.5	18923	24670.1	31074.8	25676.6	26952.1	16860.7	24816.2	19164.5	25609.1	38107.9	26208.1	49394.5	23113.4	30495.2	19456.7	35127.2	21026.3	19031.8	18981.6	17068.6	27068	19219	29129.9	19135.6	31458.3	30848.6	26134	27979.2	30309.5	28313.6	24067.9	20443.5	17248	25025.7	30795.4	19582.7	41594.8	42037.7	20275.7
0.56_345.1830m/z	2610.56	4527.05	2405.46	6105.21	6629.66	5047.26	971.023	4019.5	2150.16	5446.76	1741.38	2905.39	6500.49	1950.33	1732.74	2069.3	2690.84	1714.19	3607.77	1724.69	3744.19	4467.12	2719.54	3856.23	1955.56	3078.58	2122.29	1659.54	1304.53	1257.93	5318.62	2412.27	2177.67	1785.24	2141.04	2199.16	387.197	2997.06	2545.31	4310.55	3767.41	2451.81	699.303	2817.33	1638.71	2020.44	4717.72	4928.11	1839.38
0.50_329.3304n	586541	400133	585871	232650	37495.4	805467	286349	40800.6	647021	632591	437271	491460	651750	89499.2	573426	13533.4	908938	833191	541065	263039	23019.1	587736	949904	27470.9	477997	564286	156878	813074	825907	547212	607470	303817	861818	1.4076e+06	581167	578799	456703	532862	716470	716863	761696	547797	772855	1.32825e+06	575395	350898	707136	591768	385593
2.58_363.1738m/z	1979.95	967.57	1277.72	701.469	29.8903	460.9	240.725	512.027	1210.8	1.92268	1263.5	50.4024	331.676	164.858	352.855	1423.58	576.359	781.32	1722.27	1386.25	1018.05	1079.85	1581.96	1.92268	1256.38	448.84	1475.97	814.487	2226.35	1608.31	9.61342	979.81	157.79	869.687	934.091	1.92268	276.493	1329.68	394.292	786.004	685.896	1534.42	1422.57	572.151	1415.01	1071.56	830.361	1474.22	1565.85
0.25_295.5634n	11601	6089.16	6498.83	4320.53	5347.27	8563.59	5763.92	6715.9	4105.46	5431.5	8583.46	5510.1	4898.69	6622.18	6928.92	7483.21	6780.71	5304.56	7238	6641.53	6646.03	4828.42	5987.66	7773.52	7159.66	6134.24	4038.49	2881.85	7198.86	4138.15	5789.31	4587.41	3492.53	6753.42	6977.98	6187.01	5015.61	4167.59	7655.25	5056.42	5104.14	9649.89	4617.19	5837.85	13852.4	3913.64	4827.88	7009.04	7211.13
0.25_319.5995m/z	7031.14	2898.97	3732.26	2389.27	5013.93	3896.72	3300.81	4323.44	2977.28	2546.33	4568.85	3919.06	3772.17	2444.38	4612.66	2982.85	3614.85	4891.24	4025.11	3644.35	3542.18	3305.21	4493.29	3453.5	4981.52	3483.97	2864.67	3182.89	2899.43	3345.3	4364.59	2791.15	4148.64	4620.2	2870.43	5050.4	3772.71	2251.97	3570.6	3085.75	2961.68	3737.71	4322.01	3257.46	4892.2	3744.63	2041.42	5342.07	2267.95
2.90_621.6283m/z	2763.24	804.793	930.869	159.697	2524.64	3708.14	850.175	1452.34	3206.16	1974.43	2843.77	70.1266	1874.18	2872.28	3238.44	1720.99	4522.33	2245.58	743.426	1126.21	2261.62	335.158	2681.66	677.229	1869.57	1777.35	1909.43	975.876	1765.89	1259.99	1082.72	1801.2	795.841	3226.98	3300.49	3063.23	1246.78	3519.12	2885.68	3594.39	1107.92	2357.7	1201.32	3300.48	948.438	1515.26	60.0545	2255.13	2161.89
0.25_351.9800m/z	18907.9	6139.51	10439.6	6352.39	9315.36	7901.86	8216.02	6074.07	7652.92	6768.3	6998.28	7584.5	5389.72	7805.97	8971.25	7583.04	5409.48	9285.19	8955.34	6437.99	6669.72	5057.29	7088.56	6198.63	9471.92	6744.87	7183.23	9133.88	7921.5	5263.31	7768.88	8519.82	5822.72	8761.98	9982.08	6787.99	7364.38	8425.21	8927.13	7298.24	7231.83	7477.44	7267.41	7798.68	12332.6	7636.69	6295.88	9751.62	6892.58
0.66_263.1292m/z	6643.13	6088.56	4154.8	3559.81	4802.66	2755.62	4650.21	1466	6197.33	2946.58	6613.8	3100.5	3576.65	6933.09	3175.51	3731.13	4098.44	6449.55	5423.11	4756.19	6693.72	7842.62	5738.13	6151.65	4716.56	6207.46	6125.76	6367.08	5160.87	5678.38	4347.19	5287.5	2886.78	4521.53	4739.02	6008.92	5487.15	5100.37	4923.28	5200.34	5016.7	7098.9	3821.25	3657.08	3573.54	5766.16	4593.13	4438.61	6571.21
0.48_184.1177m/z	1583.16	330.52	114.226	232.633	137.486	372.206	211.402	223.429	1106.21	342.839	791.703	164.175	742.488	1418.02	1704.57	1002.76	317.476	1020.51	212.744	84.6583	1031.95	424.859	917.638	396.356	1256.7	404.055	1026.07	881.33	2115.28	613.761	988.059	892.755	798.871	1462.43	829.531	1464.34	1045.29	364.994	1146.76	1869.01	910.925	681.212	533.901	740.176	356.907	622.439	205.813	493.19	1160.76
0.24_391.7807m/z	13441.1	12467.2	9591.89	10254.4	11770.1	11302.8	7975.59	11003.1	11112.4	6810.92	9340.64	7937.27	9363.4	12430.9	9582.38	10399.7	6429.16	11222.3	9008.01	8910.81	10073.1	11486.9	14804.9	9870.08	9743.21	5183.79	10905.3	8992.92	9314.45	9034.29	10596.2	9340.59	9402.3	8498.72	13658.3	11038.4	11594.6	13443.1	8948.26	9818.52	8315.94	12899.2	9346.66	8616.59	56458.9	9225.9	11877.3	10320.7	9547.58
1.12_389.1978m/z	3838.66	1054.91	4879.35	7723.74	2540.14	4493.11	1472.65	795.818	3516.46	4028.09	2921.25	4821.93	3279.53	2950.6	3411.93	3053.36	3123.45	3324.64	7234.62	4233.4	5253.21	6730.08	3836.76	5852.2	3536.46	3960.07	2790.27	3127.1	3097.27	2893.15	3426.03	3556.01	4554.43	3331.33	2851.41	3241.35	2704.22	4639.6	4233.33	4680.66	4593.82	2891.06	2377.37	3790.86	4742.1	3448.32	4377.86	6780.59	3620.15
0.26_344.7100m/z	1392.17	2803.63	1636.55	1849.1	3490.92	4788.38	1919.85	1532.36	1584.04	1742.38	2014.43	5014.23	1585.19	1329.69	2991.01	1459.63	1759.42	2283.05	1321.81	3485.36	1305.17	4059.04	2178.96	233.293	1355.64	1646.37	2364.02	2036.23	2311.07	1402.69	2175.33	1643.29	1427.87	1618.72	1855.05	1957.19	1000.39	3220.36	1774.25	929.683	597.811	2653.35	2468.42	1708.83	2486.85	3104.85	2543.48	1967.76	1805.42
0.25_274.4462m/z	16785.5	16434.1	17345.6	10659	17738.8	15882.3	13091.9	11263.7	13446.7	11683.2	13481.5	8036	15577.2	11111.8	8328.86	15771.6	10693	16192.9	15242.5	13772.6	15338.7	13976.3	16938.8	11138.8	12099.4	10026.3	12609.8	12192.3	14394	12166.7	10642.3	17811.9	10923.1	11241.2	8879.68	10249.9	9745.42	11424.2	10572.3	14481.7	14322.8	14615.6	9954.62	8556.75	19715	11920.2	13079.8	14637.7	12726.1
1.78_800.8973n	21044.8	11321.4	10250.4	11397.9	9416.6	12623.4	17212.5	12542.9	22393.5	22722.8	18477.2	14846.3	23471.5	13888.6	19324.5	16934.5	26166.5	21095.5	28352.8	24474.5	25939.8	22269.5	26327.7	9507.35	24111.2	32335	20462.7	19982.6	19133.7	17881	21622.1	21376.9	22773.8	16305.8	20493.4	17974.1	25629.2	29451.4	19177.7	30991.5	20434.4	18012.7	14953.6	27448.5	30557.1	19812.5	19339.5	23910.2	21414.6
2.57_393.7499m/z	9075.15	5615.05	5777.51	3046.02	4368.57	3663.7	3350.73	3174.38	6442.7	3980.99	7219.8	2090.96	6248.81	4389.27	4417.01	7670.25	7313.42	6628.06	6063.83	9712.2	9279.87	7713.56	7940.96	4491.65	5961.32	7865.41	6953.06	5241.09	6793.29	7623.9	3718.66	6013.84	6588.05	7708.26	6155.22	2869.66	5008.95	4932.33	5418.99	4766.56	6137	8014.13	7907.58	4335.45	7512.44	6082.41	6553.16	6822.31	7183.76
0.41_215.0034n	31456.5	28435.6	26068.1	27883.1	26673.5	28069.4	27076.9	20311.4	27013.2	12270.4	30135.9	13143.6	43847.6	22754.6	52237.9	24295.3	12289.4	28461.2	28158.4	26696.4	26110.4	25921.4	34108.3	18387.5	26343	37817.5	25454.7	25746.6	29354.6	24702.2	18716	31869	14911.1	24099.4	22782.6	20326.2	24351.5	18454.2	16167.5	31998.1	31471.8	23637.1	21217.7	17353.1	134705	24161.5	19418.1	33047.7	21748.5
0.93_568.4583m/z	758199	707109	695293	827151	1.11929e+06	868193	895986	978754	789748	420367	704728	440187	839369	562404	552101	602797	416946	746607	860950	978988	967464	793715	715491	895770	689749	1.39534e+06	668964	764064	843075	751354	482734	773798	505628	771018	792318	490996	572787	551985	413493	896906	667632	645558	641407	447249	3.78832e+06	740186	985669	1.03176e+06	560116
0.24_503.9851n	30850.1	11604.4	11559.4	7709.4	11809.7	10765.4	13593.4	8024.25	9908.94	9719.35	8204.67	11047.5	7132.32	8378.43	12045.1	10611.7	6798.17	14049	12151.3	13864.7	9656.73	10381.7	9875.6	10649.8	17860.9	4049.69	10716	11771.4	9812.85	7476.53	15050.8	12005.1	9169.25	10022	11367.1	14103.4	13904.8	11001.1	7353.6	10509.4	12673.6	11835.3	11705.2	10324.8	27588.2	10841.2	11637.9	9776.83	7220.77
9.23_326.9861m/z	2022.27	869.654	1532.11	575.672	466.079	276.663	2243.74	770.3	1779.37	3587.15	2452.11	2169.25	830.143	2153.88	1553.3	1676.63	1249.84	1961.5	1154.17	753.737	655.877	2253.93	2624.84	1886.65	1553.32	1347.84	1742.05	1468.98	1268.26	1199.14	1071.72	1208.19	2018.28	1396.99	1015.05	2441.63	2470.69	1822.56	1707.29	1227.03	1104.13	1989.26	1702.7	1651.89	2269.52	1802.14	1784.59	1272.13	1515.05
0.48_312.2527m/z	19821.4	16228.7	13543.4	12465	14306.1	15768.4	11061.2	12585.5	13646.6	6884.19	14485.8	7839.61	21203	9790.86	9400.38	10389.4	8603.52	14994.3	15788.2	15994.5	18235.9	13386.1	17432.8	12925.4	13949.1	17938.2	12392.4	14017.9	12795.7	11959.5	10107.5	16822.1	8816.45	14139.5	13118.9	8255.15	8793.68	11522.5	8524.23	16196.8	12567.3	12546	10266.1	11671.4	54745	11476.4	10396.2	15512.2	11126.8
0.62_772.6564n	54907	35218	38508.7	27911.8	36659.9	36095	24385.6	23304.5	36992.4	14068.9	33806.6	16509.6	44744.2	25266.4	20326.9	29938.5	15519.4	35839.9	38594.3	40541.7	41953.7	37253.8	43956.9	26289	26472.5	37273.6	28764.9	32317.2	30672.3	37807.6	20162	30797	21287.7	29522.6	37618.5	20582.5	17068.1	23311.4	19391.5	35558.9	21290.4	33912	25713.9	22881.5	121461	30078	32046.8	41933.9	31749.7
0.66_540.4271m/z	862593	842234	826485	939821	1.2528e+06	971503	1.03279e+06	1.13396e+06	896472	478614	840104	494272	919869	660233	650783	742233	485114	849212	985997	1.06553e+06	1.13359e+06	859970	822771	950025	762674	1.51218e+06	787299	883468	956757	886217	559574	879870	575770	822048	945383	567053	676745	661730	488167	1.01741e+06	777620	784368	729130	504183	4.16149e+06	824157	1.03494e+06	1.16694e+06	677025
0.48_745.5684m/z	4082.8	1591.74	978.138	1575.48	1713.9	1154.55	0.955164	1157.77	2228.46	495.709	2155.05	668.484	3733.62	1453.09	718.944	1834.28	4.77582	2600.06	1480.56	2129.72	1989.39	2066.56	3887.45	0.955164	1897.45	1794.61	1642.4	2450.52	1813.65	2863.29	905.632	1945.29	1085.81	1554.9	5075.22	531.76	722.93	1103.44	1664.82	2247.64	919.008	2149.98	1421.88	1290.65	2179.76	1860.97	2081.43	1662.19	1612.01
0.27_401.7235n	28660.4	22249.9	20795.3	18308	27073	23144.4	22616	15108	22332.2	28078	20868.1	29843.4	31154.4	23603.6	21794	20249.9	26872.8	24542.3	39154.2	31261.5	33004.2	32695.5	28943.3	19000.8	25314.9	41548	24676.4	22601.2	24339.1	22917.5	25402.7	24970.6	29981	25546.4	26339.9	21785.6	23212.4	22369.6	25540.9	28859.6	22298.6	19444.8	26263.9	20941.8	26369	25853.8	31615.9	40401.3	23801.5
0.83_468.4420m/z	2.53682e+06	2.39874e+06	2.55206e+06	2.05755e+06	2.41175e+06	2.20062e+06	2.23545e+06	2.19512e+06	1.70619e+06	1.52391e+06	1.86795e+06	1.50662e+06	3.34851e+06	1.90255e+06	1.76721e+06	2.12044e+06	1.33346e+06	1.83631e+06	2.26244e+06	2.69071e+06	2.53952e+06	2.39003e+06	2.17806e+06	2.10059e+06	1.85312e+06	2.85366e+06	1.62945e+06	1.90438e+06	1.97966e+06	2.07528e+06	1.8433e+06	1.94128e+06	1.8318e+06	2.14394e+06	2.12705e+06	1.25428e+06	1.55266e+06	1.4981e+06	1.52629e+06	2.34213e+06	1.86417e+06	1.92502e+06	1.88748e+06	1.74229e+06	5.25538e+06	1.62332e+06	2.19506e+06	2.4413e+06	1.49313e+06
0.39_323.4917m/z	20563.9	18323.9	22007.4	21981.7	18932.7	19686.1	18651.2	18028.5	15045.2	7791.42	10972.5	5780.94	19635	13926.6	10330.7	11617.6	8575.52	13852.1	19712.6	20533.5	20369.3	21432.2	17162.3	22683.2	13237.7	21866.8	11571.5	14165.5	16287.1	12637.2	12529.2	16056.7	10314.9	14778.8	21030.6	8634.97	12116.2	13792.7	8471.8	21065.4	16196	12047.9	10420.9	13030.2	119370	17997.6	15858.2	22307.6	13752.8
0.25_333.5409m/z	20984.1	14155.4	19404.9	12938.3	15196.3	16895.4	13982.6	16320.2	12172.1	10749.4	15158.6	11316.3	12912.9	17337.4	10850.5	13136	10438.4	14760.4	15779.4	13494.1	16435.5	15998	17319.1	13780.9	13568.2	9489.08	14666.4	13563	14709.5	12940.8	12633.1	14769.2	17398.4	16589.3	12423.6	12979	13335.1	13069.2	11087.9	10702.1	13509.8	13434.9	14879	15332.9	54881.1	15362.8	11851.2	14899.3	10899
0.24_399.5919m/z	16513.4	7986.43	7640.19	6453.83	8001.31	9862.97	9345.6	8434.83	7714.16	7316.19	7499.86	10932.2	11236.6	9677.12	9331.7	13095.1	9847.75	11033.7	9795.16	10567.5	8750.88	9640.4	12226.2	9504.17	9991.62	5087.6	8676.39	11103.8	10152.5	10859.1	11692.8	9159.81	7416.64	8801.98	10752.7	12130.3	11955.3	10392.8	8763.77	12297.9	10028.7	6571.05	6882.68	12817.3	13608.7	6161.5	9432.81	12002.5	10700.4
2.59_663.7127m/z	262478	338344	293501	259876	309229	293421	351298	323753	350033	202081	318754	90345.4	257713	166087	179368	430398	315732	301577	283675	216270	206973	306208	247027	283524	219600	402345	323862	297958	235362	208597	195906	299226	283292	320990	147465	71780.3	160427	369149	182984	197511	225662	259245	372965	205176	251830	258178	207206	256620	226278
0.25_520.8159m/z	10988.4	10299.7	10799	6102.15	6983.92	13326.2	8388.83	8366.26	9685.88	8026.37	10619.6	10288.1	6473.4	8401.72	6817.74	9307.56	9224.78	9494.61	6368.47	7337.42	5922.38	9833.85	10011.3	8159.02	9905.05	2799.01	10074.9	7086.92	8901.1	10634.2	7733.07	9973.57	10851.8	9723.91	5721.52	7218.29	7181.14	9605.16	9179.18	6179.74	11594.6	8528.3	9089.36	9364.04	11856.4	9820.75	8293.4	8692.62	10837.3
9.26_140.9627m/z	4424.3	4798.34	7493.06	8476.07	6533.36	3855.29	5002.74	3377.62	4044.18	7777.41	3830.75	2865.18	3339.46	3534.14	5875.57	4034.43	5092.52	4716.66	4710.57	4376.38	6785.42	7300.72	5136.56	4765.84	4481.37	2714.53	3798.89	3802.97	3740.5	3655.1	3933.29	4098.01	4690.43	3388.76	3144.91	4426.73	3241.53	3657.61	4493.79	3192.89	4706.18	3624.2	3628.91	4669.58	6630.41	3604.12	5077.96	4191.2	3450.74
0.25_276.1884m/z	8189.67	7997.49	8130.42	5530.12	8362.28	6673.61	4614.28	5826.22	6784.97	2257.9	5152.04	4194.89	4832.37	4939.93	8353.28	5697.07	6144.87	7350.59	5606	5616.76	6138.93	7637.89	6108.38	5338.91	6854.18	5309.05	5952.12	5652.84	6094.43	5616.36	3405.24	4702.92	5718.42	4368.62	5778.76	3685.93	4990.87	4192.51	6012.76	6931.12	7143.24	5245.16	4246.42	4312.48	10260.9	6017.78	6081.5	7829.59	5634.37
9.24_464.9911m/z	4936.36	1971.62	761.153	810.945	2197.43	1770.15	549.1	1105.77	2938.67	3603.87	2543.33	5107.26	2810.72	2764.69	4115.32	3914.37	3349.37	4230.2	2047.92	1504.53	2749.42	2356.96	5369.03	2060	3917.86	3050.25	3147.19	4112.89	4430	4030.21	3146.62	3583.23	4400.09	1979.34	2274.6	4838.16	5319.82	3319.97	3610.33	3450.34	2742.58	4325.84	3440.11	4119.49	2274.28	3927.88	3756.27	1680.04	2604.68
1.08_469.2469m/z	17643.5	30459.7	26189	20372.9	36244.8	20532.9	19392.4	23534.6	15816.5	23322.7	13676.9	24481.9	28125	17286.3	16790.6	16297.7	18699.8	17075.1	42772.3	42451.3	32851.2	41229	20554.6	20182.4	18250.8	58243.2	15654	15492	15343	14221.2	16288.1	16769.8	18929.9	12592.3	16525.1	16532.3	16161	14690	14660.1	20665.7	23591.8	10609.5	16808.8	21534.2	17851.8	15524.8	34407.3	29696.7	15597.5
0.88_390.3276m/z	6294.03	4382.66	2297.59	2133.62	3169.44	3601.62	959.936	2326.77	3111.14	1437.14	1992.88	840.924	6194.94	1025.5	1919.79	2906.18	502.078	3790.39	4057.37	4068.52	5226.57	4396.25	3259.14	3317.56	3341.7	4188.07	2159.92	2718.7	3214.6	3243.31	1804.16	2465.11	448.127	1874.43	3088.41	920.448	493.255	931.858	39.5071	3655.07	1125.08	2358.17	3430.4	1860.04	8173.37	2241.12	3064.56	4218.75	1961.05
0.25_415.8999n	15710.1	7648.69	12399.8	11717.1	11880.4	7846.66	11484.4	8387.25	12362.5	12115.3	9355.42	7526.21	9455.44	13374.7	13901.5	6669.42	10304	11650.1	11035.5	9629.08	10801.9	8763.92	12177.6	12308.1	8000.38	10030.5	10041.8	7940.85	9680.76	8451.04	12214.2	12276.6	14261.7	8643.91	8405.04	10738.7	5530.76	14891.5	7462.9	10554.3	13699.2	5897.77	10580.9	10449.9	21326.7	10350	11257.3	8601.56	10586.4
0.24_903.6103n	91019.8	73702.1	77926.5	71143.4	82212.7	85080.2	64795.8	63914.7	68644.9	68355.8	70712.4	64031	64037.1	74427.4	80139.9	86432.1	70191.8	77072.7	74168.7	67268.3	76034.7	74727.4	88459.2	64700.9	71914.8	51859.9	66583.4	64053.3	63352.2	73506	76033.3	65567.2	78557.7	71051.5	69285.9	69828.1	72155.2	83177	73560.7	81379.3	75357	75649.9	84645.9	80195.1	73977.8	68321.4	83062.6	74258.5	64520.4
3.32_407.3461m/z	1948.78	2267.55	2880.43	2505.23	3034.94	11494.5	2224.15	2341.52	1870.46	1210.92	1604.45	1133.53	4920.99	1213.81	2694.48	1952.39	3172.65	2006.83	2965.82	2980.28	4873.97	2763.12	1697.1	12506.1	1559.29	2810.55	1644.21	1873.42	1632.59	1718.52	2076.7	1693.67	2280.71	1345.43	2022.61	1467.15	1173.84	1700.88	731.798	2196.66	2417.38	1437.7	1421.18	2973.29	2708.38	1894.87	3130.38	8485.65	1668.58
5.81_577.5192m/z	1.04938e+06	1.2535e+06	1.10663e+06	946586	1.08718e+06	993094	1.22357e+06	1.05752e+06	1.02697e+06	1.10935e+06	979312	1.05926e+06	1.11746e+06	1.3183e+06	1.15399e+06	1.03394e+06	1.34302e+06	1.53431e+06	1.23496e+06	1.20573e+06	1.22668e+06	1.16837e+06	1.11472e+06	1.15655e+06	1.08053e+06	1.19685e+06	990113	1.04315e+06	892866	957498	1.04734e+06	954266	1.06175e+06	1.04476e+06	965653	1.2843e+06	1.19886e+06	1.13977e+06	1.06973e+06	1.0388e+06	964928	1.10406e+06	1.03533e+06	1.08505e+06	963040	922374	1.04065e+06	1.09626e+06	1.04436e+06
0.51_345.6043m/z	91361.9	94548	95437.7	76028.6	83524.9	88264.1	70900.7	60323.6	67648.5	35973.1	66352.8	42112.3	87326.2	50848.4	32094.6	48752.2	32447.9	61910.8	88635.2	90295.7	93602.2	80874.6	78478.1	78513.1	63817.2	69228.2	63798.8	72811.8	60219.5	64792.1	56062.6	77144.6	51390.6	64414.4	66137	48680.5	57462.7	53861	36643.5	69946.1	70739.4	67366.1	59943.9	55491.6	377556	70054.1	79402.9	104987	63665.6
0.93_158.0260m/z	1693.15	1581.58	1643.58	1725.4	971.074	1481.36	1211.28	492.383	1444.42	3579.82	1592.25	3016.48	2726.05	1535.56	2013.12	1307.62	2918.1	1947.69	2963.29	2323.51	2792.47	2210.81	2048.35	1646.96	1802.67	1895.41	1657.17	1630.51	1351.22	1743.3	2446.29	1537.57	2101.49	1734.86	1583.48	1476.28	1855.06	1855.5	1484.05	2384.3	2252.9	1410.02	1553.05	2110.32	3381.39	1813.33	2372.81	2661.31	1638.46
0.55_450.3560n	24948.5	3703.47	15409.6	4649.59	3953.66	6721.91	6193.32	21532.6	30283.9	7221.69	32336.6	14015.2	8525.36	23293.3	29868.8	36389.1	13397.1	28514.7	9770.17	6208.36	59864.2	9238.65	22511.1	10264.7	29934.3	33414.3	19848.7	31731.2	22479.7	20233.1	21565	37517.6	15166.9	34501.7	45434.2	24974.4	30456.3	16879.6	25278.3	43665.1	15076	40931.7	46405	18291.6	20633.7	35648.6	4663.06	11914.6	25536.6
0.24_497.6618m/z	10944.6	2937	6702.42	3298.24	5835.4	6834.32	3692.05	2490.04	9151.78	2245.59	7474.11	1030.37	6858.12	4469.68	4832.67	6173.39	4183.68	6495.29	7736.05	6254.83	4881.81	5941.76	11427	3797.47	9362.73	1796.83	8685.13	6889.85	10085.9	5565.81	3153.9	13217.8	4150.84	6706.15	6318.99	5275.21	4838.56	6379.09	3019.67	4865.74	3926.33	8012.05	7137.66	3842.39	11010.9	7025.55	3935.84	6654.52	8032.19
9.35_359.6989m/z	89651.3	100135	112463	108766	106540	110925	74627.9	87814.8	75916.1	109435	73503.9	96992.2	94728.8	92677	82834.2	71698.6	97961.9	82059.2	110765	115155	104393	94444	93399.5	92138	81203.4	120038	76049	78888.2	77395.3	75446.1	91840.3	76230.9	109329	88412.2	86923.2	94056.6	95190.5	81674.8	98545.4	94712.9	99017.7	81505.7	82592.7	100977	103774	81029.4	102422	130701	73702.8
0.63_465.2876m/z	23496.6	41623.9	23999.8	18777.9	22162.7	31476.8	46963.9	23621.6	17356.2	41791.4	18236.2	40739.1	37097.3	23217.8	19663.1	21052.1	34015.4	18917.4	28006.5	38152.3	21734.2	34104.2	22272.8	27297.8	18452.7	17284.8	22856.4	15232.5	21077.3	24035.8	31038.8	17730.3	34838.6	17850.3	16158.9	25496.2	26628.7	31109.1	23100.7	22537	35934.6	30480.2	14564.9	32875.2	17540.7	17587.3	35531.6	34424.1	18287.8
0.25_449.2855m/z	7429.17	6515.32	11497.8	5958.18	6106.26	8673.25	5810.72	2867.67	7717.29	4094	6152.45	5814.38	7941.21	5420.67	6380.4	6961.62	6469.42	6853.9	5526.42	5593.18	5912	9008.47	8251.58	8013.41	6389.36	4015.27	5923.32	7059.83	6528.21	6246.19	6356.41	6711.61	6093.5	5030.09	5580.15	4774.45	5951.75	4577.49	6064.05	8374.26	6422.48	6275.75	6281.95	4602.95	11137.6	6847.45	4942.1	7424.33	6371.7
0.37_299.1378m/z	3038.84	4237.17	6885.62	8912.26	3451.84	6287.32	5620.95	2120.43	2381.46	5094.99	3415.96	3163.04	2575.65	3606.77	1329.11	2852.3	952.315	2836	5080.13	6139.22	5585.35	4608.13	3475.2	3939.65	2926.9	1975.08	2716.98	2634.27	2606.09	3144.96	3303.62	2943.78	3388.38	2609.29	2545.27	2943.67	4310.1	2233.04	4147.54	2399.88	4369.17	2687.66	3512.02	1373.31	4018.5	2679.61	5620.19	5838.86	2511.22
0.25_307.5271n	12994.1	6996.58	7774.45	6546.91	8220.4	8283.91	8187.9	6115.61	8622.27	5132.56	5376.25	6283.3	5807.13	6775.26	6964.05	7802.32	7668.39	9769.26	6883.61	6762.25	8139.95	7620.01	6040.58	7122.94	8991.13	7864.98	9494.06	8576.25	7461.66	8166.33	6219.37	10357.7	7245.69	7741	6325.28	6692.45	7999.53	4961.92	5551.26	7964.26	5034.97	6105	7459.42	6993.19	12312.9	7748.56	5439.92	4984.48	5788.93
0.25_334.4786m/z	39264.5	24060.3	29353.4	25230.8	27790.6	25204.5	26336.7	25104.8	28298.2	13360.3	24187.2	22780.1	26671.7	22295.3	21820.9	21600	20278	29808.3	27367.9	31204.8	26814.5	26453.7	26400.3	22221.5	25203.3	26414.2	24600.2	27994.6	28403.4	22158.3	27723.4	31072.4	20586.5	27910.4	27614	25614.7	23597.4	22259.5	25920.6	29020.2	25081.3	24661.6	21766.1	20413.6	55033.3	24294.6	22261.1	30456.1	24409.2
0.51_345.9385m/z	55405.9	52046.3	62195.3	46655.2	46154.6	49968.1	39153.4	35197.4	43207.4	18649.8	32940	22503.2	52002.2	22287.9	18113.6	30983.5	19502.1	40683.4	52352.8	54754.8	53518.6	52365.9	42604.7	49315.7	33093.7	33775.5	32207.1	32664.5	38094.3	33452.4	25730.6	50115.1	26193.3	33055.8	33651.6	24673.8	28012.8	29969.8	20653.2	43808.6	36579.6	44371.1	27030.3	28302.3	229507	42829.9	50569.6	63074.7	35116.1
0.41_336.5948m/z	122228	96886.2	112163	102062	87470.4	102245	86715.6	74906.6	91634.8	42888.5	82231.3	56861.7	100551	64637.7	65920.8	78608	45930.7	88495.5	98300.3	104779	111247	92806.8	93851.8	98403.4	97693	110538	83362.3	89257.6	89065.6	79705.1	59209.2	97122.2	60208.4	87928.9	81199.8	61173.3	65396.9	69183.3	52620.9	104037	76980.9	84198.3	77400.2	68665.8	451963	88957.2	89082.7	112461	74320.1
1.73_415.3182m/z	12010	9682.05	11309.8	9701.01	10968	11986.8	10262.3	7764.52	10667.4	16327.2	9894.67	14524.1	13357.3	9852.79	12917.4	10400.6	12466.3	11384.7	20071.9	20458.9	13516.1	15931.7	13929.8	8884.5	12420.8	13713.7	10326.2	10428.7	9659.75	8960.35	13141.7	9934.49	13096.8	9265.65	10897.6	13082.3	13623.9	16721.1	11055.5	13466.2	15037.5	11284.1	10492	11724.6	16511.3	11106.9	19692.3	15801.3	10542
0.60_440.4109m/z	3.50598e+06	3.10134e+06	3.4783e+06	2.77528e+06	3.14734e+06	2.93369e+06	2.38247e+06	2.42098e+06	2.07863e+06	2.20792e+06	2.78068e+06	2.25674e+06	4.06742e+06	2.23893e+06	2.61207e+06	2.61276e+06	1.80934e+06	2.4768e+06	2.99513e+06	3.3832e+06	3.43774e+06	3.11623e+06	2.34331e+06	2.708e+06	2.36164e+06	3.39442e+06	2.19217e+06	2.4286e+06	2.61423e+06	2.23376e+06	2.22247e+06	2.66168e+06	2.36245e+06	2.68501e+06	2.73329e+06	1.91745e+06	2.07098e+06	1.92404e+06	2.29903e+06	2.94379e+06	2.16952e+06	2.63985e+06	2.24943e+06	2.36575e+06	6.80641e+06	2.26945e+06	2.46139e+06	3.09553e+06	2.17853e+06
9.14_436.8656m/z	4810.79	3014.34	9371.61	4626.86	6976.5	6702.97	7185.23	7145.67	4919.35	7692.37	5212.3	6993.84	10030.4	5876.55	7466.79	5330.62	5814.35	5788.4	12353.6	7161.97	11852.1	7970.07	5532.12	17471.9	5098.25	10208.7	4917.01	5392.29	4575.07	4558.47	6067.06	3881.57	7629.58	5156.18	7739.53	5153.78	4009.09	4092.88	3633.22	5469.56	6378.62	5309.22	5260.91	5819.78	4732.63	4746.8	10217.2	7404.49	5061.86
0.25_252.9286m/z	15343.6	9879.17	12086.6	7983.73	10334.5	10491.4	8853.67	10652	8798.31	7796.49	9055.92	9720.54	8754.88	9774.35	9085.06	10562.8	8129.17	11625.7	11252.5	10181	12425.2	8389.14	11811.9	11240.6	12933.9	8928.49	10295.2	9763.77	10134.7	8398.84	8623.33	11715.9	9239.72	9572.32	10175.9	9488.47	9345.11	8203.64	11796.3	9685.52	9611.25	7000.55	8211.59	8950.2	15392.4	8425.25	9519.9	10189.2	9503.84
1.71_701.1919m/z	7769.11	4961.69	7455.25	9156.36	8213.91	4402.82	8208.39	5351.58	9129.03	8189.69	9774.96	9235.42	14427.2	9313.06	6139.3	7132.2	12165.2	5470.19	8821.99	8616.81	16244.6	9220.32	11732.9	8616.89	10875.8	6675.65	9304.21	7557.97	7690.21	7450.47	9307.21	10291.1	7959.11	9833.71	6135.93	8039.92	11530.4	11996	9492.41	10663.4	7685.35	12420.4	9496.36	8556.95	10514.3	6190.37	7918.67	8109.19	10713.4
0.60_317.3300n	102199	67076.5	72073	66322.6	71103	61980.3	51937.1	54690.8	54754.4	33268.8	57512.6	30166.8	73678.4	47571	41963.3	47159.9	32206	64222.5	68169.8	80318.6	71828.4	76998.3	63353.5	67021.6	63086.1	91023	56827	61120.9	62561.4	66226.1	38010	57347.2	34608	64838	58162.8	37358.2	39127.3	27988.1	43953.5	49413.6	34537.4	54663.3	44125.3	37229.1	177235	51889	64514.8	68920.7	55682.8
6.02_577.5204m/z	1.82344e+06	1.90096e+06	1.79405e+06	1.91022e+06	1.70775e+06	1.83032e+06	1.72595e+06	1.69287e+06	1.82699e+06	1.79484e+06	1.71106e+06	1.90179e+06	1.79393e+06	1.63303e+06	1.96575e+06	1.90916e+06	1.7517e+06	3.0588e+06	1.74778e+06	1.63125e+06	1.85285e+06	1.83639e+06	1.94289e+06	1.75068e+06	2.02337e+06	1.81697e+06	1.75767e+06	1.73452e+06	1.88804e+06	1.82198e+06	1.94745e+06	1.7664e+06	1.78856e+06	1.98693e+06	1.87801e+06	1.929e+06	1.964e+06	2.03647e+06	1.97277e+06	1.98153e+06	1.91164e+06	1.81724e+06	1.87045e+06	1.85692e+06	1.89609e+06	1.89302e+06	1.8368e+06	1.67602e+06	1.9411e+06
0.26_347.4265m/z	15273.8	5574.22	9666.78	7027.12	8602.01	10152.3	7311.41	7479.65	8850.7	3270.49	6953.8	4230.52	7856.64	6971.74	6656.82	6795.87	2365.48	6791.71	8959.53	9765.67	9283.76	7886.21	8037.78	7511.61	8060.66	8060.34	4907.84	5156.48	4148.33	5341.11	11090.9	5699.38	8336.25	10568.8	4144.87	8532.66	10572.2	6667.02	7307.32	7853.85	6494.76	3565.51	8105.54	3728.67	15333.4	8791.81	9032.56	10148.8	2516.94
0.46_383.2764m/z	20894.5	20098.2	27602.6	21812.6	16811.7	27706.4	21292.3	21004.1	23577.7	23475.1	19788.1	20987.9	19245	18602.7	21965.6	16381.8	16680.4	26307.9	24567.8	27096.8	29189.2	21101.5	14513	23132.5	22262.8	13666.5	20330.1	20832.9	17096.8	19287.9	18891	18441.3	15532.1	15224	13940.9	16108.3	17311.5	25239.2	18394.3	17798.6	15349	12297.6	20818.5	20410.7	55712.9	19114.8	19208.1	27182.3	24773.7
0.49_340.2853m/z	137156	91301.4	93586	91076.4	84648.1	93865.1	69053.1	75551.3	80806.5	45878.7	84482.8	62222.4	106861	81781.8	70617.8	112804	59027.2	104259	88102.1	94815.4	109288	90088.1	100782	82828.5	96853.9	72932.4	83870.5	92513.1	69755.8	88522.1	72306.7	88993	65534	86710.6	88033.3	75324.4	72278.8	61708.4	65767.3	91981.8	62859.5	86191.9	75463.8	72036.8	304649	91038.6	70600.4	91096	84076.9
0.80_453.2384m/z	12257.2	9642.55	8009.53	3337.7	7136.99	4813.1	5319.45	2776.14	8178.76	7877.67	6003.9	7411.79	12357.4	5067.88	9713.95	6392.23	8939.96	6198.6	10113.2	6868.2	6864.5	7292.68	7570.82	3498.81	5738.94	8163.49	7458.44	7763.45	6578.42	5959.42	9472.29	7167.48	6715.41	6935.32	9831.96	5926.16	5988.71	8060.67	5879.77	6016.36	7396.51	7695.62	6818.58	6646.12	13706.9	6945.65	4496.48	11017.3	6534
0.25_320.9506m/z	23419.9	13929.4	23040.8	15811.3	19157.3	19452.4	15593.8	14887.5	16576	11214.7	15559.8	11796.9	12901.2	14528.5	14146.2	15528.4	16032.6	17637.9	18498	16865.2	19290.9	16601.6	19025.2	16937.1	15523.2	19436.1	11104.8	13082.6	15197.6	13838.4	12362.9	17974.9	13939.7	11538.8	16650.6	14189.8	14495.9	16293	15473.4	19019.8	15078.4	14117.1	14589.4	16342.2	74591	15457.6	14905.4	19758	14929.7
0.44_350.9406m/z	13512.2	10771.5	8123.93	7112.02	7185.47	10112.8	5562.34	4563.37	12594.7	4589.1	11823.1	2952.03	10481.3	4831.5	4761.91	8801.99	3240.13	11335.6	9343.73	9935.25	10452.2	9142.56	12128.7	8047.45	12355.9	7371.58	5479.92	10535.3	9164.34	5928.13	6093.14	12372.2	5179.42	11274.4	8735.82	3339.57	2982.92	6121.43	4513.92	10882.4	9174.66	10578.8	4819.59	6911.09	19238.1	8964.02	8364.96	11786.3	6749
0.53_814.6321n	155382	118237	145840	156360	104350	139035	115818	95611.9	91524.9	60952.9	98883.9	64276	92519.3	105936	80996.8	82230	67412.7	118159	124695	136470	145397	136134	86634.1	154000	122732	93311.1	114726	109711	111325	112609	70190.9	101820	68552.1	115280	133584	103771	92743.8	86068.7	87154.9	108514	70346.8	100630	92876.5	83101.3	595311	103124	121129	130702	113426
0.58_557.3025m/z	20719.2	29492.1	16684.1	12252.2	20934.4	18157.9	17570	16922.8	20077.3	17600.5	14447.1	23291.6	20902.1	15907.4	17579	17700.2	16308.3	18908.9	25827.3	21925.3	19542.7	24597.2	24122.8	21236.6	22876.1	20436.7	17197.4	19322.3	17164.7	17323	18806.5	19481.1	19513.1	16961.7	20122	18925.3	20056.3	19071	22264.9	19691.7	19552.4	13430.2	17813.6	20631.6	21967.4	20173	28479.1	25324.6	19404.8
8.25_383.2399m/z	1505.69	5.84461	853.28	1854.2	29.223	1477.93	595.699	727.592	1476.24	1678.93	1044.89	1311.46	1372.75	1189.33	829.859	1139.86	1959.67	1557.18	634.116	1151.76	517.329	1582.47	1513.57	1250.52	1914.72	1320.52	1130.32	1210.62	1547.74	1724.97	1169.98	949.208	1145.55	1495.96	2053.44	1615.67	1528.81	549.259	1781.07	1816.69	490.895	1177.36	1036	957.584	1525.95	1214.56	1521.48	926.093	1453.86
0.24_373.9948m/z	12167.4	4226.51	7270.65	2975.01	6693.92	7560.79	4377.36	5532.56	7604.57	5176.6	5379.93	4258.12	8795.81	4166.68	5788.27	7084.25	5825.19	8585.74	6692.89	6760.72	4901.9	6343.46	6575.41	4196.87	7000.48	2875.28	6254.33	4614.41	7358.59	5046.95	7669.68	5750.17	5946.5	6472.56	6920.26	7047.11	3528.4	3180.74	5532.41	7697.07	5393.38	9057.92	5978.68	3742.8	11792.2	4787.97	5182.11	8060.12	5486.59
0.42_369.5992m/z	5711.38	2720.82	6144.79	4835.5	4412.3	6563.97	4508.73	4094.86	7151.4	3187.24	4288.66	2605.1	4899.15	4678.52	4105.94	3948.85	2192.22	6658.52	4675.38	7766.8	6341.66	6508.17	7390.26	4652.36	3902.11	6423.83	7199.62	6669.12	2744.66	6817.62	2021.21	8409.03	3170.26	1681.06	5662.33	3504.94	4414.33	3282.36	3226.12	6679.49	3236.67	3670.94	7159.7	4547.46	25316	7196.15	4843.82	7214.01	5616.1
0.41_430.6532m/z	35952.7	29304.7	32892.9	24785.6	30794.9	30715.3	22852.9	16533.4	31915.8	18928.2	27651.7	14078.9	37609.7	23038.7	21481	34146.4	16329.4	29634.5	33475.8	35334.6	33004.7	31951	35935.6	27179.9	27015	44409.4	26221.5	25161.1	32818.3	18786.6	14665.8	36457	23906.8	28456.9	32264.3	18729	24742.7	31605.8	13939.6	39775.9	37522.6	22101.1	22862.4	18570.8	155579	30628.3	23241.3	33428.6	27286.5
0.25_318.8791m/z	14778.5	13406.7	8826.29	10715.5	10181.5	10524	8021.26	9615.48	10475.1	4499.93	7676.4	4167.86	9540.7	7370.95	7884.02	7292.73	5999.54	7804.31	10190.7	6767.89	10283.7	9436.16	12604.8	7192.41	8914.8	5663.84	9108.55	7105.49	7665.04	8650.9	10469.9	9823.78	7287.83	10537.4	6886.79	5430.17	8046.1	5422.03	5094.68	6457.62	7732.45	9237.53	8233.54	5982.73	12128.4	10550.6	9635.69	10634.5	9371.3
9.27_209.0702m/z	2430.58	1430.74	2065.75	593.931	739.258	359.657	369.248	407.152	3072.9	1768.22	2315.89	1647.45	3922.27	3207.17	2928.62	2370.04	2483.71	2769.79	338.797	1328.92	3984.43	1543.2	3364.09	654.811	2962.72	898.43	2609.43	2788.27	3094.09	1933.85	1615.4	2420.39	2721.85	2470.99	1583.69	3291.73	2238.44	2533.32	2161.46	2738.86	2535.07	2244.23	2848.61	4078.53	2007.14	2136.62	1379.06	1889.55	2473.8
0.53_383.3216m/z	178167	171399	156988	136988	132725	133174	132163	126601	149719	104887	164714	95324.4	157691	113561	91882.1	109438	104370	147816	180560	199559	192575	174386	125925	147064	177235	112631	153415	176280	153527	137867	112111	154403	112121	160609	124074	86215.6	96440.2	115313	91948	162186	132312	168741	117652	122264	142965	123547	156824	188596	139585
0.31_306.2343m/z	2099.81	2485.91	2729.72	3089.56	1316.54	6969.18	2467.95	1947.54	1542.32	631.2	1317.46	1618.01	2047.59	1489.92	2000.3	1904.79	1461.31	1906.85	2138.29	2589.04	2433.87	2739.58	1794.57	1616.12	3100.61	3207.69	1773.59	2306.99	1545.44	2381.38	2193.08	2451.66	1552.02	2520.73	1259.07	1407.52	1347.45	1112.37	1092.46	1667.34	1362.56	2852.51	1894.87	1592.02	1607.58	1439.56	2183.49	2242.04	1704.85
0.33_368.3529m/z	18564.6	11578.8	12210.1	10857.3	11623.2	11601.9	9614.7	11576	13313.1	1812.05	8579.5	4906.52	5160.21	11297.5	7981.37	10775.9	6897.94	13481.8	12105.7	12998.5	13697.9	11493.1	11748.6	10008.1	9455.84	6808.37	11782.3	12389.6	10041.3	11669.8	10177.7	10975.4	8870.05	8492.02	7083.77	6636.79	4058.35	3905.84	7766.43	3869.29	3632.97	9146.8	12289.2	10718.7	24853.7	12178.8	12714.8	11247.1	7933.88
7.84_537.3441m/z	5081.61	719.468	8623.44	7379.9	1059.62	7385.14	847.968	1077.52	5394.71	12307	5025.37	7247.02	11662.1	8144.53	7112.12	6247.21	11358.1	4704.84	33683.7	9149.93	10165.6	8710.66	4716.87	6742.47	4280.27	7378.94	4531.03	4138.83	4748.25	5528.76	7807.35	3785.44	12394.6	5945.42	3791.3	3522.64	3830.53	7075.9	3785.48	6646.8	4681.19	5979.01	5808.22	7666.06	10304.6	4250.18	25858.6	20630.2	4271.14
0.25_458.6177n	11805.3	8786.63	7678.47	4549.14	9309.92	7015.35	3666.51	8465.32	13590.3	8850.03	9571.96	9757.45	11404.1	7243.7	10348.4	9750.83	9979.32	12364.6	6769.43	6402.99	7918.71	7460.11	11205	6750.11	8594.33	975.509	9395.77	11009.5	12043.9	11271.2	8504.4	13497.6	10969	9404.54	9842.25	12228.2	11917	8986.52	8427.58	6449.49	9836.88	11784.1	9728.97	10629.7	13537.3	12060.8	7707.92	9704.75	9660.59
0.24_252.6776m/z	27947.1	19352.5	21272.9	16374.7	21439.9	21720.4	18328.6	22950.3	18948.3	15272	18349	15075.7	16567	26074.1	18220.6	16092.4	19919.1	22258	22930.9	22070.9	20926.4	20074.9	26137.3	22497.1	24778.1	20378.3	19816.8	20448.1	20325.4	18068.6	17076.1	21346.3	16105.8	17681.6	27016	23929.9	22411	16573.7	22596.3	18208.8	15785.6	17194.6	17169.7	18882	31436.9	18602.9	16936.4	21370.4	22120.3
0.39_323.2411m/z	46976.6	32710.6	37592.4	29608.4	34083.6	36852.7	28190.6	21464.4	34331.2	16972.4	29412.8	13702.9	36290.4	18013.5	20312	27840.3	18666.7	34675.8	35413.1	37868.5	34946	30878.4	37666.3	32428.8	35459.9	32897.2	27587	26612.7	28895.4	25715.5	22233.5	34073	18506.2	24382.9	25499.5	19395.3	19950.6	20683.4	18303.7	33966.1	29450.3	27204.4	23705.3	22003.8	213453	27967	24497.7	41133.4	27373
9.30_191.0170m/z	2939.59	890.472	1070.82	1282.52	203.691	1786.47	895.98	709.325	2687.15	1778.91	2354.64	1741.47	1999.98	2887.28	3230.08	2786.07	1392.06	2040.01	2932.58	2035.2	1392.56	2709.21	3197.01	811.045	2679.19	1217.74	2762.28	2846.77	3369.63	2807.53	2628.75	2552.03	1919.84	2327.76	2202.92	2324.57	3693.44	2318.88	2408.13	1938.91	1824.33	2623.28	3647.97	2370.51	1600.41	2932.32	257.694	1051.76	2815.33
8.58_680.6427m/z	2305.28	3933.42	11120	5890.11	5650.95	3284.23	4390.14	10782.2	2288.06	6492.42	2145.53	2144.71	3473.91	1483.27	5016.45	1458.76	3414.45	2724.48	2724.09	5704.46	6404.12	6918.31	3130.77	7419.16	2493.19	5737.13	2337.26	2003.74	2395.99	2430.74	4095.31	1575.51	2812.32	2217	2981.83	4020.9	5154.19	4506.05	2860.78	4244.87	2488.8	2012.2	1549.46	3435.84	3932.28	2017.49	5410.27	3667.99	2277.92
2.95_772.5257m/z	12231.2	40283.5	14502.7	22700.5	31021.7	20179	18936.8	14680.5	13311.1	26951.5	13282.2	15237.4	11805.5	10633.2	25919.5	10453.3	14992.7	13319.3	11807.7	22986.5	24783.2	24662	16681.4	18445.4	12336.9	29496.7	14428.5	13945.9	11726.6	13216	18458.1	17823.1	13874.5	12058.9	10073.5	17643.7	12574.2	22543.4	17286.1	17906	23350.9	12091.9	11504	18866	21552.8	13860	28352.2	20050.1	13769.2
1.98_354.3736m/z	23862.8	19056.3	15180.6	15740.4	25867.6	16015.5	10189.6	11539	19872.9	21032.7	15520.2	20261.8	24749.3	19482.4	21130	19072.4	26051.2	23032.9	33135.6	20999.3	22754	22752.8	24086.5	17850.6	19544	16053.3	18468.2	20262.5	20757.7	16620.5	20019.1	18707	18911.8	20494.5	26707.8	24660.2	26186.8	25329.9	22138.5	18753.8	18954.6	19972.1	20286.2	20117.6	22374.8	18896.6	21993.9	21439.7	21280.8
0.26_285.1939m/z	24183.9	20499.2	22143.2	14499.8	16192.7	15758.8	14380.5	14529.4	18512	14925.9	16020.6	14724.3	15332.9	16646.7	15790.5	16750.5	15419.7	20740.3	20012.4	20048.7	18165.3	16372.3	21657.2	16615.1	20218.8	12564.2	19236.8	19970	17923.5	21939.2	17328.7	16650.5	14660.8	14859	13681.6	10010.7	13263.5	11796.1	15057	16069.9	15241.3	17810.9	14751.7	14685.8	18029.8	15166	16405.8	20777.8	19315.3
0.62_750.6132n	294750	314336	307897	258075	297372	247701	262635	229755	237448	140178	241726	162005	328976	178652	163983	206639	153787	189632	292199	310506	348747	298266	197850	270343	189189	342433	225280	235225	212046	270390	175285	229603	169734	215228	294418	169010	164511	213532	163224	271425	224606	251711	179855	189093	995649	191824	219611	335485	225165
0.77_341.2673m/z	8619.97	4208.04	6326.22	3812.76	8172.31	4328.81	9885.6	15228.1	6794.85	9201.07	6825.31	6950.59	12894.2	11955.2	6282.72	4990.58	7202.18	6703.93	6812.18	5447.62	10110.4	9203.73	7285.17	11559.5	5457.61	5306.59	8422.94	6144.48	6829.13	8030.28	9434.28	5949.09	7677.72	3862.16	10811.9	16910.2	18099.9	12463.1	13774.2	8578.55	7658.2	9381.2	5015.54	6934.41	11945.1	5870.82	9291.61	10282.8	6190.46
9.12_718.8419m/z	12668.8	15163.3	9328.65	10126	12086.8	6824.08	11458.6	15204.8	9844.59	12246.6	8643.05	10673.2	8499.94	9068.94	9455.47	9624.42	7558.2	10885.8	8889.95	10476.6	10542.8	13413.8	11402.8	12347.2	10203.7	9034.18	10589.2	9369.17	8919.88	9347.26	11097.2	9448.56	12124.5	10264.1	11299.9	7697.79	9321.77	8299.13	9421.84	9594.38	15898.7	9564.03	12127.9	12200.7	15181.5	11306.5	11411.5	16349.9	10150.1
0.41_336.2605m/z	202133	161494	183851	174982	158435	174061	147601	133005	150307	88249.4	145569	95133.8	180181	110375	104929	134017	88785.5	142836	172383	178781	186878	153758	162546	169498	151914	182930	135968	152231	163311	133710	102644	157648	102023	155774	147098	105937	101492	113340	99120.1	181043	140095	144559	119610	107780	711738	155509	152940	192307	126966
0.48_362.2984m/z	1.43028e+06	1.29839e+06	1.36562e+06	1.40632e+06	1.24421e+06	1.35742e+06	1.22773e+06	1.27097e+06	1.14535e+06	767569	954891	832976	1.29921e+06	1.02866e+06	833950	947200	728703	1.12001e+06	1.38255e+06	1.46394e+06	1.49731e+06	1.28899e+06	1.12575e+06	1.312e+06	1.12868e+06	1.18359e+06	1.01494e+06	1.09316e+06	991963	1.06709e+06	866011	1.14356e+06	899275	1.15e+06	1.15335e+06	790393	766235	952463	714836	1.256e+06	938078	1.0564e+06	1.02811e+06	907222	3.90652e+06	1.06386e+06	1.27388e+06	1.44313e+06	986124
0.66_589.3246m/z	475566	579381	584542	523437	591776	540510	484521	442153	436617	481486	391055	558044	557239	579715	449615	386702	529331	452736	682032	578811	515398	632594	511011	537148	464707	713224	460668	432296	412070	363891	435719	439305	432597	499294	496452	497959	464190	405164	443723	433479	414805	386877	431301	484097	452518	444872	626120	558943	431241
8.98_246.2410m/z	55359.7	73764.9	72473.2	77836.5	75166.6	67562.5	40752.4	60496.5	48870.7	70771.1	40887	66006.3	65164	57937.2	48516.2	43005	67766.8	50464.7	63373.2	75692.2	83866.1	69967.9	57687.5	61780.4	53182.8	73639.7	50191.4	47880.9	45881.6	42214.5	54870.5	46659.1	63309.3	55909.7	57403.5	54783	51374.7	50027.6	53265.5	57273.1	57553.5	42224.3	42684	55349.6	70029.7	48276.9	69350.4	73327.9	49347.5
8.66_363.3053m/z	3254.98	567.081	2633.89	2168.13	4892.72	4441.59	2856.2	4288.59	3724.01	5434.7	3054.66	4900.6	3988.65	2633.21	5462.7	4127.26	5067.96	3371.62	4672.87	5751.96	3190.98	4861.85	4247.94	1930.5	3621.89	5133.63	3168.07	4024.76	3141.53	3812.37	4373.87	3160.23	4533.97	2980.71	4256.44	3846.3	4045.57	2909.91	2854.6	3595.26	3368.01	2783.3	3252.98	5799.01	8047.15	3647.33	5997.47	4316.34	3274.94
0.64_584.4531m/z	195144	130514	146056	111892	117937	126036	115004	119468	106572	63228.4	101284	81024.4	117499	109897	88683.8	115681	65229.9	115669	124731	134245	148783	130300	110085	113434	107916	136230	107006	110680	117906	115521	81648.9	99122.3	82147.3	122717	123927	74933.6	73570.7	80526	73485.3	114895	79231.9	89840.1	106362	95076.1	467969	103579	100208	125512	92177.2
1.52_637.4613m/z	14811.6	11755.9	14754.4	13610.7	15451.9	16623.7	14150.8	14178.4	11870.1	18539.6	13486.8	15478.1	11731.1	16910.4	18013.4	12799.3	15421	14333.4	13319.2	13797.4	16030.1	15817.8	11388.4	12257	12402.3	18314.3	12599.4	13256.9	13329.3	18353.6	19067.5	10695.3	17655.1	13773.5	17966.6	13397.7	16258.8	17723.8	14270.4	13592.3	14066.4	9203.93	11719	14969.2	17762.7	14653.4	17863.3	18461	14003.9
0.25_238.6621m/z	23166.1	16839.5	21008	16344.7	17584.7	15938.1	15008.8	15112.9	18590	9069.71	14343.2	10382.5	15161.5	16043.8	13925.6	14583	13682.1	16888.9	17375.7	17921.1	16051.9	15017.7	16180.2	16831	16080.9	13929.2	12913	16180.5	18163.9	18248.9	12271.2	20024.7	13351.8	14796.7	14916.1	13502	13507.2	10280.9	14148.7	16335.1	14964.1	16456	13639.7	12679.3	53277.2	13640.8	17288.4	17771.4	13564
0.30_216.1241m/z	28837.9	25228.1	26175.5	22558	19968.7	23494.2	23904.6	19256.9	23022.6	19086.7	13331.8	22077.2	19016.4	34492.9	24590.7	14370.2	24571.9	27256.6	24501.5	24840.9	24956.7	27523.9	22681.4	23833.1	20375.4	20885.9	22522.6	22383	22650.2	20820.8	25157.1	18075.2	21576.2	15718.9	17166.2	21543.2	21330.7	15812.8	18239.9	17416.1	16513.5	13732.1	14576.2	29954	23231.5	26539.1	24688.5	22222.5	22168.3
0.24_303.4499m/z	7059.41	5542.65	4483.61	3765.06	6231.64	5889.06	6103.47	6474.64	5629.29	4849.08	5014.96	5349.1	4753.19	3059.01	4714.71	8268.81	5673.87	6298.59	5055.55	4855.1	6213.19	6239.07	6220.63	6569.22	6472.73	5541.39	4832.58	5347.18	4579.88	5783.76	4777.79	5361.01	5930.15	4232.26	6225.89	8018.89	4400.05	5138.82	6259.07	7780.09	7283.24	4964.33	4617.4	6753.71	21963.9	4820.92	5672.03	6015.33	4301.5
0.50_330.2490m/z	19481.2	21033.1	19739.6	13915.1	24469.3	20322.4	11609.3	8161.94	15761.7	4526.2	12540.1	4252.24	19167.5	9313.85	6103.2	8239.12	7085.35	16234	22790.5	21417.9	18918.8	16020.7	16609.7	13922.7	13420.8	12921.2	14470.1	16377	12637.6	11104.3	7621.21	17042.7	8260.24	14064.5	13401.8	9629.06	8139.16	7966.39	5902.52	13626.2	11302.1	10845.6	7964.93	9032.92	111155	14738.6	11360.4	22602.1	13428.4
9.21_261.0324m/z	4876.66	6372.37	5998.01	4497.06	5320.43	4641.23	6359.53	7094.3	4658.14	9167.27	4583.65	7046.67	8001.49	4636.63	8639.3	4596.39	5806.7	4742.31	6281.04	6845.85	6620.63	8131.02	5492.91	5493.39	4736.63	4337.1	4334.95	4250.08	4218.97	4367.87	7911.35	4431.06	10706.6	4330.72	4804.16	4240.72	4979.61	4842.64	4711.28	6229.84	7437.95	4317.21	4156.66	6705.26	8813.3	4238.56	7583.11	5344.15	5160
0.72_433.3294m/z	72467.3	61282.4	55500	46177.4	40662.7	39808.9	34748.9	26480.1	44509.3	18942.4	36332.1	22100.5	41421.8	34633.3	25486.6	39647.3	22962.9	37878.8	49485.1	49586.2	50541.9	63401.2	40876.9	57777.5	45331.5	62161.7	45531.7	50181.1	45600.3	54807.2	25303.5	40925.6	27044.3	44503	47292.3	21748.2	23021	34783.4	24164.9	49460.5	30939	39672.9	34406	30231	231429	40184.5	51677.3	51340	37016.8
0.09_118.0658m/z	9666.78	6185.77	6743.2	7220.81	8627.14	4635.56	4553.64	6059.33	8958.41	9738.72	7460.11	7941.26	8552.05	7810.73	8936.28	8284.52	9086.82	8860.21	9130.26	12253.5	7712.45	11457.3	9837.81	4770.73	8592.25	10164.9	8156.46	7894.72	7077.8	8066.51	8244.05	8265.96	9314.52	8445.37	8559.4	9577.77	7850.23	8364.84	8739.11	9039.2	8008.34	8249.51	7324.68	7537.59	11062.3	8020.5	13616.4	9255.45	8391.63
0.26_346.8871m/z	17286.2	12503.4	14908.8	12629.5	12078.6	11557.4	7591.3	8269.47	10038.4	6373.24	9095.74	5857.62	7241.91	10839.6	9279.45	8858.42	8963.31	11533.4	11931.9	11001.1	12712.8	11033	12204.1	9388.4	12697.8	7654.37	11905.1	10145.8	13944.9	10439.7	9558	13076.1	8748.03	12014.6	10653.5	5648.94	8459.82	9820.27	9566.35	9429.4	9516.62	8908.14	13099.1	12125	47038.1	11373.4	10369	14869.3	11655.3
1.58_653.3534m/z	7009.19	5066.13	2355.79	4113.55	6207.78	2451.5	4621.89	2192.88	7221.48	5400.57	4675.38	4807.13	5111.57	7020.44	5350.2	3865.71	5269.95	6956.69	6411.95	5945.15	4674.26	6381.14	8499.87	4798.61	6037.92	2986.93	4022.66	5423.81	5593.91	4739.09	5840.97	5264.16	4868.27	4723.02	6731.76	7878.83	6453.71	5934.77	5000.33	5245.92	6567.99	6611.61	4777.91	4735.18	7195.39	5845.53	7283.46	4514.78	6291.05
9.26_255.4876m/z	4893.26	1957.08	4485.44	4047.94	3587.16	5053.87	2135.57	3635.64	6511.58	3810.83	3879.62	4294.3	4141.36	5600.81	4621.05	5639.08	4231.58	3756.69	2880.65	3605.29	3100.68	5266.29	2901.62	3865.25	3497.23	2715.07	5895.3	5113.08	5007.64	3912.39	4711.64	4743.34	2446.79	3608.74	5112.7	5201.1	5022.73	6618.43	5666.65	5061.11	5038.34	7188.57	4391.8	5537.1	4355.53	4321.76	3427.82	2274.26	5658.22
5.79_830.7374n	6.00415e+06	4.97053e+06	5.19971e+06	5.56572e+06	4.73078e+06	5.52925e+06	6.06119e+06	5.76173e+06	5.11321e+06	6.4824e+06	5.28315e+06	6.22284e+06	6.10958e+06	5.37066e+06	6.00412e+06	5.46841e+06	4.34601e+06	8.59366e+06	6.28614e+06	5.97496e+06	6.76622e+06	5.42788e+06	5.57226e+06	6.10505e+06	4.68905e+06	5.7016e+06	5.03264e+06	4.26312e+06	4.73786e+06	4.49196e+06	4.19799e+06	5.45891e+06	4.4513e+06	4.98046e+06	4.94636e+06	5.20744e+06	4.87809e+06	4.95753e+06	4.96344e+06	5.70212e+06	4.08529e+06	4.55601e+06	4.86601e+06	4.71188e+06	4.00749e+06	5.01549e+06	4.85631e+06	5.85182e+06	4.87133e+06
0.81_428.2676m/z	1348.78	2360.61	7775.71	2527.38	3092	149.219	2313.42	2023.25	2738.32	1721.38	939.034	846.987	2321.01	1554.95	1016.57	1629.86	1074.53	1791.79	3882.62	6624.6	4525.1	6595.94	746.095	2466.01	1554.33	3008.28	2745.78	1858.02	1354.38	1557.9	1754.02	1856.54	2147.02	1442	1904.52	1499.14	1281.78	1882.84	1130.76	3338.18	883.368	1480.59	1428.3	2120.8	2615.76	1833.01	4087.19	4104.22	1894.17
0.25_223.8224m/z	18115.6	14684	18721.1	15337.1	14708.5	13344.9	12021.1	13398.3	13541.7	9717.56	11963.5	9320.8	12663.2	12332.7	12809.2	13496.1	9320.93	14038.3	15204.1	14102.2	15572.4	12176.5	15352.4	13054.2	12228.9	16088.8	11409.9	12848.8	12252.8	10185	13657.7	13287	10675.2	14076.5	12910.7	9567.26	12501.8	8215.3	8887.85	9731.67	11939.4	12785.3	11861.6	10921.3	41298.8	12887.8	12978.7	16984.7	14748.1
0.31_338.1623m/z	4658.27	4030.85	5643.82	6735.35	5368.18	10034.2	10853	7926.53	3435.57	4538.51	5187.65	4923.35	6203.31	4569.16	5634.16	3325.49	3312.32	4086.96	4432.57	7617.58	4266.91	7145.33	4756.24	8736.18	5153.63	10454	3827.17	4256.57	4500.64	5256.49	5416.29	5651.51	6872.44	4989.42	5106.28	5245.14	5714.29	3310.13	3546.6	6088.46	6299.99	4984.35	3907.52	5098.23	5160.3	4019.71	6524.83	5548.42	4059.33
0.25_332.8720m/z	116635	92114.9	113829	99658.6	87907.5	91531	93128.7	96247.9	80934.1	59176.1	77224.5	64288.9	61363.4	82661.4	68992.6	65426.8	61794.7	71979.8	85531	77071	91121.8	83152.8	77752.8	92059.6	73471.3	85399.6	72129	76618.7	80225.7	80500.7	70729.6	76078	74187.6	72213.8	78626.6	69933.8	79500.7	71808.8	70027.2	75532.9	72710.2	74149.8	83090.4	81187	327509	80022.9	95316.1	89686.1	74476.8
2.02_570.4168m/z	19855.2	24944.4	11016.9	16447.4	19764.3	15677.5	14676.7	10475.5	15512.7	22277	14111.8	22841.6	25409	16548.7	13215.6	13733.7	18486.8	16313.8	25562.9	15257.8	20160.4	21128.6	18047.4	13086.8	16356.4	20431.8	17632.9	14822.8	15162.3	16358.3	19409.7	16003.5	15566.1	16660.5	17254.1	17545.5	15255.1	17136.2	15340.4	13592.3	20051.3	15618.7	14125.2	19242.8	20587.6	15168.4	15821.9	23467	15037.9
2.16_635.4577m/z	1539.93	2391.42	1983.68	2724.86	8600.88	3391.07	2806.48	4988.28	1387.33	5027.74	976.528	3954.59	3864.67	1897.79	6635.99	1169.68	2705.15	1283.89	7458.2	3539.68	3780.9	6034.17	869.192	3146.81	1076.32	1189.95	1865.32	1235.12	1281.59	872.519	3359.65	712.523	3491.67	1168.17	1673.85	1637.6	590.35	2334.42	1828.39	2883.98	1837.32	680.631	1040.16	2171.92	3530.4	1997.64	7145.2	3226.92	1498.09
0.30_601.3007m/z	4149.5	82.4527	155.675	548.663	3552.22	1171.37	2689.63	662.765	3655	3409.15	4975.45	6074.47	4806.05	4529.99	4689.16	3195.27	2826.02	3708.78	2430.44	2679.54	2225	2227.27	3355.76	1031.85	4054.85	9046.92	8077.68	5445.2	3700.84	3605.54	4474.94	4121.5	3525.78	3472.46	5624.71	4297.22	4513.73	4029.74	3287.61	4430.45	5230.44	4746.21	2624.85	1697.64	3197.31	3651.63	597.889	2710.34	4895.2
9.21_292.9223n	8825.39	12095.9	16356.7	10374.9	5466.25	11473.9	5279.11	9090.3	8893.08	14101.4	8537.6	8544.55	9141.75	10560.7	8147.81	8983.46	9096.55	10558.5	7824.33	12301.8	10429.9	12843.7	13005.6	6341.84	11672.3	13691	10745	9710.42	10323	9945.64	8043.43	9247.8	10073.1	8264.13	14834.9	14310.8	9028.7	10167.2	11196.2	8425.21	8082.58	9021.35	8804.4	12278.2	8662.17	10271.7	16171.1	18920	10124.4
0.25_344.9900m/z	11174.3	10747.2	9408.02	7856.84	9508.75	7249.92	7911.47	9756.4	9070.06	6089.38	9061.33	9153.45	9193.34	6225.24	8811.32	8674.39	7076.05	9508.52	8449.93	7751.56	8895.27	8383.2	7439.23	10243.4	7554.81	4946.54	6899.51	6869.6	6820.34	4496.72	8082.15	7364.62	11757.4	6853.07	7871.4	8952.64	8866.7	9150.65	12703.2	7767.65	8011.7	10770.9	6584.52	5486.75	9456.48	7823.82	7637.21	8272.56	7872.77
9.23_593.8249n	23103.8	23430.1	22178.9	28609	17367.9	22138.7	12590.3	19867.1	20347.3	33098.2	21209.1	24457.8	24633.9	23037.6	25908.6	22729.1	25481.3	23459	27538.6	35691.3	34232.8	29946.8	30233.1	14133.8	23953.5	27580.5	20294.5	22883.7	19386.3	24290.8	17772.8	21352.8	30873.2	23930.1	27376.7	25594.8	24608.8	19321	19999.7	21179.4	20462.8	20409.3	23443.7	22873.7	26445.2	21179.3	37334.7	28028	22510.7
4.47_635.4024m/z	7334.48	1604.86	3662.49	1917.99	3633.58	3771.44	3068.08	1362.86	6052.18	4341.79	4916.49	6563.87	4705.05	5259.81	6542.62	5771.31	4311.5	6559.55	3904.02	4964.12	4170.5	4257.9	6394.2	1625.66	6685.99	4172.61	5844.33	4656.78	4737.16	5280.17	4033.78	6640.55	4487.8	5819.41	6559.63	6712.83	8097.78	4498.61	3299.72	4911.24	5026.26	5127.58	5353.82	5576.38	5103.67	4686.82	2748.61	11645.9	5476.86
0.35_277.1475m/z	2094.03	2212.55	2462.91	1537.91	1645.18	2838.96	1273.39	2181.05	1322.63	1859.32	1642	1260.32	1622.66	1486.52	1763.59	1877.62	2259.66	2119.01	3408.23	2865.01	2250.2	2970.33	2022.99	2931.04	2133.79	3285.08	1669.59	1644.99	2134.86	1487.18	1935.74	1667.3	1577.18	2321.46	2400.58	2398.36	1953.5	1361.27	1894.59	2581.04	1499.09	1622.8	2031.42	2046.28	1393.37	1949.38	2236.36	2872.37	2195.82
0.36_352.6954m/z	5513.27	3097.56	5514.73	2373.73	2156.91	2932.32	4230.36	3283.49	4271	4500.05	5182.86	8442.48	7291.03	7874.79	5152.35	3784.7	7800.95	5086.56	3678.8	5198.07	4367.6	1800.35	4937.56	3673.59	6627.61	2815.14	4663.64	6143.44	5221.41	6274.34	7988.42	4503.92	7429.18	4707.05	5538.1	6334.96	6391.03	5344.26	6004.73	4495.19	7956.3	5663.42	4243.56	8525.49	3182.33	4537.38	1759.04	4234.49	4893.93
2.28_551.6330m/z	324598	322269	286663	272779	328413	396379	330468	279635	343184	299519	312389	223697	344973	214354	304794	317785	481570	301366	355361	245583	229885	292039	349927	296362	316394	194151	275130	323471	489434	328632	324818	308086	312721	370787	468535	266776	227469	375118	273789	269221	352199	302308	239662	271942	369529	284985	275461	235608	320893
0.24_409.9270n	27679.4	17654.5	24848.6	17924.2	22994.4	21017.9	13873.5	17496.2	18623.9	18454.5	25301.3	15493.7	17301.2	23196.4	16735.7	19715.6	16161.2	20093.4	21287.1	20395.7	20347.8	19130.5	26397.7	18382.8	19925.1	13281.5	24579.4	18328.1	22496.7	18017.4	16586.6	25097.7	17829.8	15606.2	24342.8	21413.4	17483	18474.9	17908.9	20823	23743.8	20148.6	14018.7	20209.9	54741	23582.8	18272.4	18763.5	18620
0.24_331.7066m/z	12457	8608.03	11200.9	7311.06	8185.66	10383.6	4911.02	6729.11	8446.03	7584.58	9699.57	7964.06	7220.58	10984.9	8934.24	6468.4	6893.96	10394.8	7274.15	8180.47	9192.54	10620.1	9818.31	9881.85	6735.33	6399.76	7293.55	7989.41	8551.64	9459.39	7354.31	6882.61	9201.82	8730.29	8156.63	11735.1	10182	8278.96	9779.21	6690.63	8197	7729.38	8335.26	8179.62	25826.8	9777.58	9990.62	8254.75	8416.72
0.50_412.3062m/z	100437	61788.1	65938.6	63445.5	101096	83229.4	72540	72356.7	88000.8	48937.9	78307.5	56099	79065	65693	59724.2	62420.2	63071.2	89093.6	86583	89195.5	82141.7	75516.2	92236.9	65911.8	85107.4	76448.2	77911.9	84306.4	77002.6	76793.8	60866.9	88204.5	66215.2	73655.2	69923.1	75373.7	72140.3	74880.4	69915.6	77267.7	77673.2	69597.3	79882.6	65516.3	397769	88403.2	72564.9	93071.8	78188
0.25_320.7000m/z	151210	101262	132878	108902	86807.7	101040	96552.1	94511.8	93907.9	81492.9	87783.4	84531.7	68424.9	104435	89812.1	66519.2	82289.2	110656	106370	105583	112910	107370	98192.4	99812.2	105148	62477.8	88154.2	98306.8	97386.3	99720.8	91073.2	88221.7	87872.8	81796.9	78069.6	70701.4	70074.4	78688.2	79889	85797.9	70512.6	90443.1	83330	94441.7	234017	95160.9	108479	105701	97256.7
0.80_437.1976m/z	22078.9	17444.8	9106	12241.6	13374.2	9245.4	10897.2	7811.11	13662.5	14617	10552.8	12519.9	11358.3	11514.7	13609.1	16038.5	14493.5	13704.5	11212.9	10014.1	9917.83	12264.2	17174.8	13633.3	10360.4	15315.4	16193.4	12566.6	11876.3	13394.7	13798.7	13573.6	13617.8	12612.9	12640.6	14150.5	11947.1	14300	11596.2	11658.8	10165.8	13574.7	15002.1	12552.6	11782.1	13864.1	13516.2	11883.2	12642.3
6.02_603.5361m/z	1.03311e+06	1.17153e+06	977432	903872	1.03889e+06	1.00339e+06	998449	823893	1.02831e+06	1.04144e+06	960451	1.03841e+06	1.09114e+06	971031	1.10638e+06	1.11781e+06	1.15201e+06	1.43012e+06	969886	987616	969371	1.17799e+06	1.19122e+06	932290	1.27651e+06	1.145e+06	1.07832e+06	1.09111e+06	1.15808e+06	1.13285e+06	1.22193e+06	1.02842e+06	1.1109e+06	1.11607e+06	1.14675e+06	1.14226e+06	1.21938e+06	1.24714e+06	1.1492e+06	1.1365e+06	1.14074e+06	1.14818e+06	1.17053e+06	1.0738e+06	1.17148e+06	1.04911e+06	1.08512e+06	1.02781e+06	1.15647e+06
0.25_275.5157m/z	4790.74	3078.57	3042.08	2775.56	2386.54	2491.37	2734.92	1972.75	3530.57	2340.64	2496.13	2770.79	3604.59	2218.62	2524.55	2201.26	1525	1450.42	3684.7	2880.12	3752.97	3490.04	3282.43	2481.47	4047.63	2129.73	4834.93	2882.54	2167.81	3697.16	2269.25	3649.18	3837.95	1434.81	2296.11	2649.69	3451.4	1881.12	1280.33	3164.02	3332.67	4001.2	4605.2	2915.29	5766.07	2288.72	2955.84	2803.78	2673.92
0.23_554.3478m/z	5756.28	4039.02	6955.71	4389.77	9848.24	6797.45	3983.58	5081.02	6127.43	8382.41	5643	8623.19	8648.66	8440.88	8409.1	7422.9	10449.2	6754.17	8892.14	6645.66	4619.53	8021.02	7377.35	4265.42	5229.39	5861.79	11066.4	5750.93	6575.43	6402.74	14478.4	6247.59	8833.9	6256.33	6153.65	5044.14	7453.29	6695.07	8493.04	7016.71	8869.28	7391.25	6932.57	8206.74	9741.84	6114.24	7634.59	8539.87	6296.23
8.49_778.9148m/z	7129.55	8434.57	9281.67	5483.25	8338.08	9367.36	5639.05	6703.63	8200.81	9731.61	7734.1	8446.88	8466.02	6500.47	8034.59	10671.5	12215.9	8896.79	7063.68	6263.62	7746.14	5302.11	8849.27	4311.55	7245.46	7643.34	9521.56	6784.98	6802.72	3793.82	11202	7841.75	5919.9	3354.23	5108.9	12946.8	10422.2	14123.6	14073.9	9716.49	9967.98	3358.74	8761.36	10702.1	10277.9	7556.88	7594.19	8481.02	7822.58
0.65_354.2996m/z	64654.9	46672	44367.6	41697.1	43430.5	41136.4	41107.2	34355.3	46068.6	22195.9	40655.1	34481.7	56678.1	42652.2	30959.7	34695.6	33513.7	42749.1	45288.8	47387.2	48631.5	45138.3	48820	45049.5	36978.2	57507.8	39413.4	48945.2	36683.6	45498.6	36655.1	44102.8	34713.3	39464.8	40643.6	36010.8	32200.4	36236.3	32475.5	38839	33453.7	45350	29335.2	42886.7	136312	46258.3	33549.4	44903.4	33357.7
0.62_376.3140m/z	839653	836301	832323	697460	760596	769982	666056	657375	638826	414408	616729	462368	841742	525368	451403	589110	431362	546089	836435	890646	887347	814494	623532	707035	599906	853421	563976	626398	577511	632667	523758	600134	532281	624976	662946	468853	476976	566577	429508	642828	601175	647208	605885	530903	2.18447e+06	597150	724493	916828	583243
0.24_492.6168n	24607.3	10111.7	8239.55	4370.71	9592.64	9323.21	3098.22	5948.96	11341.3	4659.26	5148.31	5976.36	8330.85	7813.65	9729.42	10565.2	6672.18	9091.59	8810.89	9887.63	7730.83	6374.59	7452.77	10340.7	6786.86	3663.99	7222.47	7773.76	9921.87	6313.2	4752.24	9462.45	7996.9	8820.18	11620.6	9578.44	3914.42	4568.25	5377.66	5705.17	5226.85	5461.44	10612.8	4617.99	12615.3	8589.83	7690.97	10348.3	8089.6
0.26_250.1551m/z	37039.7	28567.7	32924.7	33326.9	24026	26021.6	26061	27729.5	22328.4	18381.9	20942.3	25323.3	18990.6	27845.2	23929.3	20004.8	21722.2	25393.9	26984.7	26838.4	28718	27346.9	26135.4	28938.2	24522	25196.1	24808.6	26912	22121.7	23807.3	21089.6	22482.1	21721.6	23310.1	19928.1	22729.1	17815.1	20537.2	26071.6	21921	19536.9	22172.6	25037.4	25204	60238	23784.5	23626.5	25246.2	25033.2
0.56_538.9257m/z	42646.2	25369.9	24318.8	10618.8	17069.2	19987.9	10990.6	7683.34	21769.9	7838.69	28037.6	7597.55	28033.9	9288.25	11298.6	16366.7	7713.01	24231	27306.1	24233	28048.3	22823.6	28933.1	14865.1	18791.4	20590.5	27261.3	21456.2	23674.1	16483.2	12724.4	28655.4	11657.6	21124.8	16372.6	6570.23	9168.59	11043.5	5840.03	11727.7	16910.2	15034.4	13911.2	14406.6	34531.8	22675	16506.6	28261.8	14410.3
0.25_333.2063m/z	71271.5	57597.5	70012.8	53229.1	50525.2	59291.5	51031.7	51865.2	56379.9	40126.5	61121.5	40927.8	45332.3	66198.2	43084.6	47691.2	38857.6	58009.7	55946.8	50346.9	58730.7	52772.6	61062.9	50411.4	51780.5	50510.7	98415.3	51394.8	52554.4	61761	44400.5	55518.4	46339.9	48921.2	56389.3	39795.1	46341	50118.7	49524	50891.6	40208.4	51908.3	51265.3	45968	180464	53018.6	53194.9	63010.7	53402.3
0.28_292.2219m/z	2951.48	3232.08	5541.27	2976.46	3420.97	5535.35	839.776	3845.2	2306.63	1338.59	2642.28	3263.72	3496.01	3818.31	2732.98	1894.19	2326.38	2996.39	2900.74	2205.86	2982.04	3393.6	2940.4	1685.66	3263.23	1316.09	1973.79	1924.56	2162.85	4623.84	2814.89	2161.07	1889.93	2406.73	3729.32	2374.8	1323.8	1305.57	1861.69	1364.97	1594.14	5128.01	1370.52	1519.74	2838.74	1809.2	2492.28	2534.99	2282.98
9.39_151.9507m/z	17738	29389.2	18800.9	33323.1	29024.1	21796.4	26686.8	21234.9	14848.2	29298.7	13402.5	26918.4	29165.2	16530.2	18582.7	14703.8	23860.6	15907.7	25485	28504.1	23017.3	18896.3	18579.6	32259.8	15428.5	37022.3	14103	15131.7	13425.2	13939.4	21225.1	13360.4	26799.4	17069.6	19267.1	17556	18494.6	20243.2	16462.7	17835.3	22991.1	14362.9	16390.6	18719.5	22556	14815.1	22929.1	24600.8	14964.2
0.63_212.0950m/z	7108.23	4573.77	5179.52	3240.06	4197.06	3055.36	4929.11	3383.24	5502.68	5345.81	3742.37	3741.79	2573.46	3966.62	4584.41	3242.35	4107.77	6253.35	4386.7	3550.37	4001.04	4614.02	6594.56	5424.27	4758.77	4264.05	5268.88	3951.6	4200.14	5562.66	2639.16	4479.81	5631.12	3302.19	3929.14	4002.76	1902.29	2432.83	3886.75	3142.56	3797.15	5302.1	3369.34	2599.48	6953.93	4665.39	3834.98	3944.86	6008.83
2.57_747.4080m/z	15057.8	7886.63	6431.28	7173.72	7065.47	5150.62	6540.28	5625.29	10201.4	8115.44	9449.24	2307.01	10294.2	5358.01	7695.96	8865.43	7942.68	7475	8539.02	10846.4	11658.6	10469.4	11863.3	5924.74	10139	9963.58	7123.65	7723.37	10065.7	9850.59	4759.97	8331.93	7651.93	10124.9	5645.86	2388.99	5549.11	10868	6785.29	4843.93	6826.44	9995.36	10201	6307.82	12517.2	6275.79	6497.04	10846.9	9899.59
0.24_531.6609m/z	22091.9	3573.8	7871.27	6016.02	5811.98	6477.78	6961.83	4476.19	9107.98	4749.09	5642.6	7655.67	8094.84	3333.26	7895.93	6731.09	3322.27	7515.44	6823.37	8734.58	7132.25	7178.79	3393.33	6316.4	5102.6	2807.28	8399.49	6090.06	10157.5	7531.41	6931.9	3829.42	2449.18	7531.51	5324.12	8037.84	8243.53	4847.44	6417.39	6721.43	2888.48	6600.43	9842.25	6705.99	7453.17	7146.33	5175.59	9415.3	6107.97
9.16_690.4167m/z	3861.24	5793.6	7022.48	2893.19	5921.21	4706.64	4392.35	1445.9	2824.6	2923.31	4187.4	3756.96	4489.3	3813.43	4590.57	3801.61	3301.22	2400.97	3208.25	8412.88	3457.41	7127.8	4615.7	2633.48	3128.57	5497.93	2449.11	2145.28	2692.85	3317.78	5665.14	2631.17	6997.78	3328.31	5176.74	3616.52	7180.48	3329.06	4921.78	6153.75	4945.84	3096.5	3627.11	5182.37	8832.11	3812.17	4507.58	5462.03	3044.12
0.95_497.2756m/z	4016.26	5270.07	4630.31	6020.59	2803.99	3971.47	1965.7	3367.97	3172.6	4279.9	3511.08	3028.39	8158.87	3743.19	4715.26	3780.44	3697.07	3810.68	6832.3	9461.96	3024.29	6109.01	5274.01	6153.18	3894.89	6364.77	4406.78	2997.33	2967.02	2063.31	6518.82	4106.58	3398.5	3816.9	4380.22	4943.79	3697.74	4073.68	4945.81	7093.28	6172.48	3775.52	5103.7	4998.27	5892.66	3220.2	3791.85	5546.5	4391.47
0.25_391.4945m/z	31680.6	13449.2	18417.3	15143.3	13770.8	14557.2	14576.3	14054.1	11389.1	7775.43	9408.74	7212.3	11940.9	9600.13	12469.7	12707	10455.2	12524.7	12232.3	15418.3	14795.7	12151.5	9072.73	12094.1	13579.7	10939.7	12506.9	7464.29	12280	12114.4	12171.5	13154	10321.9	11051.1	11635.9	14933.7	12034.8	13247.3	10086.7	12319.3	13224.6	9770.33	10139.1	13763.1	43049.5	10177.3	11230	15991.1	12811.4
5.93_569.3900m/z	2650.64	7768.53	2752.34	3757.06	3559.98	3653.96	1001.6	3748.1	2399.98	4553.62	2521.08	2823.02	4484.43	2401.91	3109.07	2258.33	3278.99	2789.51	3971.08	3941.87	7574.97	5573.34	3136.99	2438.93	2525.76	5305.85	2327.24	2540.19	2144.99	2307.25	2645.5	2092.73	3353.87	2520.56	2979.62	3196.15	2677.81	3304.05	2521.44	1799.21	1519.95	3239.56	2561.65	4042.12	4420.21	1948.64	4093.71	3873.09	2573.88
0.26_143.0947m/z	8491.89	6453.16	7153.3	5144.15	4521.12	5133.24	5070.87	5849.08	5648	2690.02	4396.49	2721.14	4666.16	5001.76	4257.14	4395.56	4322.51	5549.64	6770.85	6240.46	5853.07	5936.86	6337.05	4502.69	4930.67	4360.91	4316.38	6035.78	5181.7	5050.22	3082.34	6695.37	4647.62	4474.9	6434.76	3626.94	3764.81	3929.48	4150.09	3885.3	2871.7	4586.35	5650.47	4853.16	15372.2	5952.95	5737.55	5859.46	5518
0.47_744.6347n	178988	127062	119258	98559.1	108162	116152	82805.3	85861.9	122635	61718.7	98042.8	70161.4	120149	107087	75963.8	95879	74682.3	127583	125671	136409	134240	123572	144778	108054	111242	109631	110425	111543	98935.7	100124	74615.7	111743	73767.8	105789	101308	83513.7	73569.8	90504.2	74524	95979.6	79082.4	106047	98937.7	84198.3	314327	97357.9	109607	136098	110880
0.25_308.8766m/z	68938.8	54287.4	62307.3	51448.5	52688.6	53566.2	44628	47372	49850.4	35482.1	42825.2	35811.9	47760.1	46333	38875.7	42490.7	39714.9	52042.5	57084.4	53493.5	59315.4	48756.5	58307.8	45203.7	47561.9	39279.9	41857.3	48712.1	47110.8	49467.9	43324.8	50155.2	44300.1	49724.1	44778	40821.8	41762.3	39439.7	39137.7	45926.7	47517.9	50081.6	48261.3	49673.3	120429	50113.7	51928.5	58846.5	47312.1
0.25_286.5314n	45877.7	34070.8	42412.9	31164.3	32860	35112.8	32267.4	33888.2	33871.3	25217.9	29310.2	25682.2	31291.2	31452.4	29186.9	29967	27763.2	36669.5	35796.7	32354.4	37038.5	31542.4	40314.9	33104.2	32318.5	32925	33197	30038.3	31567	30020.7	32143.6	34079.4	30367.4	31349.3	28938.5	32239.4	29205.2	25725.1	28243.5	29010.8	31214.7	33679.7	30292.8	30214.3	97133.6	34425	32178	36969.2	30904.3
0.76_387.2039m/z	14533.4	12645	19568.8	10583.9	15801	11027.4	8040.31	9992.55	12161.7	15252.9	11408.3	12615.5	14090.2	18026.3	16442	10907.2	13159	14578.3	20504.2	16386.2	15329.1	17316.6	15116.5	15239.6	13572.2	9600.47	13252.9	11048.6	12404.5	11443	12285.4	12524.6	17163.5	12773.1	16437.5	17232.7	15423.9	12955.2	15448.9	13459.5	14268.7	13616.9	16436.5	14240.6	12030.2	13236.2	16460.5	18903.6	12834.6
0.24_336.9018m/z	40159.5	20829.7	18668.9	18008.2	21128.1	22089.9	19098	17830.1	18284.7	16853.7	21429.2	19503.4	19900.6	24012.7	19805.1	23758.8	16681.3	18905.3	21223.1	24423	19001.1	23430.9	22162.4	20159.6	24681.2	19471.4	20595.6	19339.3	21032.9	22070.4	20967.1	19806.6	18594.2	18326	26580.2	24385.9	25659.8	20965.2	22003.5	23047.7	19548.6	21938.1	21801.7	21235.8	24477.7	16339	18670.2	21635.3	21433.5
0.26_504.4162n	485781	399282	425645	366213	323371	350705	306624	323101	327068	394304	307316	326999	312504	355361	363719	367090	332124	393392	408071	442650	439843	395934	441516	325186	325061	174726	272136	335507	278651	301032	326646	336503	325734	332764	187664	286906	304974	207177	310435	245543	296344	267631	302201	341206	222254	362648	366013	393912	352560
0.25_289.5832n	30944.6	20251.1	23742.6	19739.9	21303.2	23588.9	22531.4	19939.7	16162.7	15867	16996.3	14853.8	12209.5	17720.6	20848.3	20965	19987.4	22422.2	21849.5	22676.1	20325.4	15359.7	18988.7	19558.9	20168.6	20021.7	21483.2	17977.1	22602.1	16276	20070	22487.3	19097.4	21309.8	16591.6	14635.5	14430.8	18318.8	14328.3	17115.3	12985.3	18324.6	17817.2	17029.9	48482.9	18304.8	20267.4	24901.3	16542.5
0.89_611.4768n	168895	99584.4	115874	111802	110377	101103	94773.9	106751	95697.2	46554.9	83949.9	57350.9	91370.9	85361.7	72013.3	74813.9	51322.4	85631.7	102954	114319	115349	107643	83694.5	129743	108191	139766	93487.1	101257	101839	118326	63847.7	87732.8	62792.6	107710	101298	53870.7	54588	61175	53525.9	100042	63586.9	78155.7	80732.2	64801	381093	82866.9	133370	106642	76638.5
0.25_290.7910m/z	22129.6	12472.2	18347.4	13096.7	14706.5	15246.5	9578.69	13811.9	12555.1	8710.32	8164.32	7552.58	12032.5	8963.88	13123.4	7123.52	7993.38	13361.4	15209.2	13842.4	15216.7	12194.8	8683.03	13141	14495.2	10271.5	13657	13315.6	13973.5	12538.4	12068.2	15860.2	13169.9	12426	14306.5	9300.6	12924.2	9132.29	10951	12161.7	9411.86	11767.5	12784.3	10139	25705.6	14923.3	12522.2	15428.6	6932.81
3.26_313.2749m/z	83861.6	60427.2	73102.8	61629.2	72664.6	70723.9	71763.8	67980.6	83954	81654.7	82399.4	98878.9	74746.5	104244	94028.6	78987.8	88085.5	115647	81104.3	86537.3	87630.7	72855.2	95750.4	62116.7	93149.6	67918.2	87746	83205.6	81694.6	90228.5	76407.5	83186.5	73767.7	69421.9	92547.4	84797.1	85981.6	84742.5	88498.5	86882.3	73804.3	77137.2	77403.1	80448.6	89780.9	79688.5	71838.6	72630.9	84427.9
1.56_573.9061m/z	17648.6	20478.9	19317.7	12252.9	11229	20342.1	9255.65	19446.1	16072.2	21142	15102.5	12416.4	14681.5	25316.5	17993.9	13153.5	18654.5	19481.4	23955.2	20836.8	27389.2	33569.3	19000.3	13145.3	15529.9	17380.1	17014.9	17311.5	12674.5	18106.4	17802.9	12367.8	17652.9	13307.2	29181	23124.7	19296.5	22407.9	22263.9	20809.4	19718.8	17098.2	13025.9	17186.4	18430.5	14790.1	15386.3	18070.1	14408.1
0.23_495.3192m/z	8395.4	8994.54	13779.3	3596.08	9664.61	8274.79	6999.33	3193.36	7879.9	7587	6215.81	6865.5	6051.33	4726.45	7885.46	7333.68	8403.74	7985.08	13282.8	9700.17	5395.52	13909.8	9248.73	9602.64	8120.29	7562.12	7897.33	7530.28	7867.75	7210.91	5988.95	5952.5	9361.58	6489.93	8469.62	4918.2	8522.3	6616.12	6745.09	7757.11	5726.9	6077.75	7769.89	7708.27	9531.24	6866.99	6909.99	9505.89	9052.2
1.79_797.9307m/z	19618	11760.7	12552.3	17586.4	19912.6	20366.8	18678	15131.3	18603	18637.7	15976.5	16134.5	19790.2	18150.5	24658.1	16611	21673.8	19548.9	30442.2	16646.5	26119.5	25335.8	19445.2	10513.4	18100.1	23849.7	16858.8	18007.3	18289.3	13914.1	15661.2	18625.7	19663.9	16826.2	15814.7	22634.6	18274.3	20069.6	18553.7	18887.4	18021.3	14388.3	17426.9	24202.5	22600.5	18994	16746.5	17125.4	16110
2.57_401.7541m/z	14059.4	10091.5	6639.39	9045.07	11473	8695.52	9193.5	8175.04	10203.2	10111.5	11946.9	9336.4	8466.66	7720.39	9567.33	12306	6909.85	9547.23	11300.1	16589.4	16095.6	11399.5	12460.4	7599.69	10326.5	8403.77	9154.47	9509.03	12094.7	11096.3	7864.31	10418.6	9249.79	12200.6	10630.7	7565.38	8013.19	10948.8	9182.05	8206.58	8574.34	13966.9	10721.6	6790.04	15678.1	7963.01	13391.6	12715.1	10816.8
0.25_362.9866m/z	91472	38657.2	54990.4	39146.3	47098.8	51042.8	41748.5	44630.1	46660.1	35056.4	42371.4	35328.4	41673.7	39022.6	43484.9	41575.1	40148.1	50102.8	44195.8	48527	47704.2	43613.2	46411.5	41361.8	49283.1	36311.8	45383.3	41426	48563.6	40860.9	44387.5	50161.9	42274.6	47612.9	50582.6	40704.8	41286.9	39089.3	38240.1	45274.2	38672.5	41971.3	42595.8	41355.2	103941	46641.7	43228.3	52434.9	44853.7
0.24_398.9971m/z	14756.9	5770.33	10210.4	8908.06	6898.82	10974.2	8633.74	9486.82	9040.96	8010.3	10119.1	7966.13	8944.94	5886.89	7162.52	8233.8	9010	9016.33	9661.93	11707.5	9902.57	7363.08	8459.24	7662.78	9674.42	4494.58	6602.01	9219.06	9624.09	7709.35	10124.1	6586.5	10328.2	7036.58	11944.5	8133.14	11659	8028.7	10992.4	10958.1	10321.2	10048.1	9688.83	6917.43	9022.55	13145.8	8256.46	8392.23	8458.95
9.00_767.1575m/z	2737.56	1245.54	4426.36	4489.9	5292.67	4263.34	2900.38	4054.23	3205.19	4220.61	2850.78	3187.95	3677.06	1765.12	2859.78	2228.51	5378.68	4094.45	3303.9	4102.35	5364.39	4650.17	2448.76	4384.39	3468	6276.28	7977.51	3799.63	4033.58	4658.1	4378.76	2985.54	5141.61	2720.23	5801.34	3957.71	6099.96	3905.26	3041.35	2543.89	3055.25	3177.25	2652.59	6181.33	7524.61	4686.69	4532.06	4266.41	1629.23
0.57_574.9186m/z	42469.6	16639.7	16293.7	10893.3	15200.7	11898.1	9939.89	3952.43	10916.9	3469.5	12999.5	4614.91	15015	8382.28	8240.96	11612.7	3741.97	13132.5	15431.6	11735.6	13085.5	12735.1	15193.1	9355.62	17220.4	26645.2	13695	16762.9	13369.4	10116.3	4844.76	12112.4	5801.69	13166.2	18025.8	12494.2	6073.09	9814.2	5053.08	12333	9602.13	15055.3	7816.64	7730.92	103582	12860	10105.3	18561.2	11305.8
0.50_270.1671m/z	9558.87	4895.25	4543.25	3645.77	4103.75	6009.6	3415.85	3860.8	7856.97	7617.52	6168.83	7759.89	5914.58	6280.95	6645.47	6081.48	9647.58	8596.39	5152.33	5851.45	1524.16	6684.29	8421.72	3589.16	7213.85	3618.24	7383.68	7005.47	7369.21	7349.05	6258.87	7213.29	5688.44	7120.94	8955.38	8385.86	6249.82	7814.46	7122.44	8425.86	7315.38	5664.07	5914.86	9668.55	7833.12	7628.36	5772.96	7033.96	7576.44
9.27_132.0276m/z	7768.97	4889.02	8125.02	5572.15	5957.92	5644.38	4278.68	4820.6	6381.27	6033.52	7834.47	8113.3	9213.39	7622.21	9353	7189.47	8391.55	6260.01	7283.98	8076.09	9003.11	5276.06	6957.74	5072.45	6791.42	7201.85	7569.38	7013.25	7537.63	6788.96	6827.48	6748.07	6026.98	5095.56	6629.07	8551.01	7705.63	5964.04	8106.73	7745.72	6314.25	6584.57	5838.86	7002.69	5968.91	6754.57	7839.39	9775.81	6587.56
8.96_401.2580m/z	13812.3	11453.8	21748.5	7008.89	10831.7	15440.3	10156.8	11372.1	12250.6	20932.1	12064.7	15868	14239.9	13885.2	17065.4	11457.5	13883.8	13942.3	14661	15174.3	20750	17951	14742.8	13767.8	12968.8	18929.3	11455.2	11677.8	11147.4	10876.7	14658.9	11839.9	16197.2	13880.6	15677.2	12734.6	12204.8	19345.9	14727.2	19071	17125.6	12960.1	12364.5	15759.7	18016.7	11953.3	20147.4	15100.7	11330.2
0.24_410.2558m/z	4520.59	8017.24	11540.1	7287.36	15973.9	12925.1	4821.61	12911.4	4436.2	5894.54	3533.41	2756.25	6841.78	4255.6	4838.39	3357.21	5482.79	4245.93	10731.8	5426.23	6861.29	10398.8	5004.98	7751.35	4515.8	7679.99	4355.14	4494.96	5247.94	2671.28	4362.52	3865.52	5742.91	4556.07	3548.52	3725.9	3316.31	2964.35	4018.18	4503.87	4288.31	4544.9	3532.78	6019.7	6023.19	4416.7	10545.8	10790.1	4712.78
0.25_312.5333n	51366.2	43930.3	53088.9	46927.7	39755.9	45382.9	42701.4	45041.1	39705.7	33311.3	38244.8	34802.7	38998.3	42080.8	34439.3	38052.3	34108.9	47296.1	43765.7	39957.7	43763.7	43034.5	47783.5	41072.6	39496.6	42531.6	40278	38821.7	41551.5	40115.5	35848.9	41899.9	36166.4	42633.3	38005.8	37454.6	41034.7	33113.2	37662.3	39267.1	41104.7	44750.8	40305.7	41126.6	120798	42353.9	42348.2	44471.8	42165
0.25_267.7837m/z	11766	9141.91	13317.2	8038.97	8621.82	10032.2	9878.68	9192.61	8002.59	6037.56	7846.81	5038.92	10557.6	7210.59	11110	7222.63	5890.11	6687.55	7720.48	12858.9	7552.19	7928.89	9612.38	11198.1	6162.44	5102.88	9751.68	9627.56	10247.2	9903.57	6313.27	8906.73	9131.03	10299.8	9233.92	8563.88	8274.1	5550.31	9678.27	10153.4	7121.44	9761.78	10074.2	9014.59	15041.4	7729.6	9365.21	11044	6919.25
0.31_221.2390n	68592.9	75062	86851.5	96249.9	17417.3	52498.9	79735	33082.7	48103.7	71629.7	59763.8	42839.7	18972.5	57941.9	51489.1	39050.2	42184.9	57147	69402.2	76366.5	84844.3	70801.4	53152.7	94161.8	45832	53691.2	46954	39492	46386.6	44322.3	48304.9	35716.4	52340.3	41260.4	45520.9	63176	58648.9	38352	57319.6	22786.8	21041.8	41034.8	46799	38376.2	48937.9	53951.2	75154.3	39542.1	74984.7
0.44_524.9106m/z	70871	52453.5	36396.8	25137.5	42407.7	39632.6	23133.4	24343.4	49092.9	20906.2	42915.3	21206.8	58329.5	31674.2	24164.2	40476.1	14969.1	49790.2	51041	46022.1	54964.5	45426.2	50001.3	28785.5	42588.4	50136.4	36548.9	45206.3	57565.6	31327.7	24537.5	54755.8	25069	62405.1	44155.2	26729.7	31142	24868.4	18439.4	42805.7	33485.5	42238.8	27757.2	30005.3	53479.1	39602.3	37815.6	53840.3	34439.8
0.24_243.1444m/z	316119	350063	437598	381043	314262	319404	546874	518576	402178	483863	416709	492282	462995	329945	485002	468213	318320	411597	361151	358241	309161	477120	483151	343860	411411	275172	288729	457252	420590	433493	482412	463541	356520	231656	211056	371885	258620	474823	315274	307406	308611	433390	315781	323541	471003	302732	375946	316948	438510
0.26_336.2265m/z	36305.9	26196.3	28070.2	26526.3	24774.8	24355.6	28607.6	26076.1	23568.8	18879.9	26287.4	15972	24340.7	23187.9	18088.9	20748.7	18844.1	27688.1	27255.8	27960.1	28127.1	30800.2	32009.1	29522.4	21704.9	19676.7	21450.9	27703.8	25639	22135.5	28413.6	23831.6	19090.8	23861.9	19609.1	14158.3	18293.8	15486.3	21298.4	22380.9	17955.2	25095.5	22531.2	20498.8	35388.8	27186	27912.8	23683.9	25443.7
0.25_257.8660n	9754.67	9389.65	10252.9	11369.6	12355.5	8162.87	10789.8	10927.8	10566.6	7300.07	6622.21	1976.71	7185.53	8368.72	5675.44	7301.65	6317.19	6098.02	9300.8	7817.84	11614.9	11349.5	10999.7	8643.52	9463.44	5819.94	7775.67	6071.97	9595.68	8346.84	5678.39	8526.33	5541.81	6685.33	9709.47	6391.95	10029.8	8886.93	7120.48	10051.3	5893.59	6386.04	8106.56	7751.7	14717	10329.7	9414.76	9907	8608.57
0.50_439.9966m/z	18945.1	15971.8	17709.5	10718.8	16379.7	14124.3	11211.5	8214.53	7160.62	2858.28	13241.1	3515.34	17137.2	5513.06	3755.24	10696.4	2141.64	11557.2	16268.3	13245	15208.4	12297.7	11811.7	12804.4	7290.49	23556.3	11817	10011.1	15641.2	7873.71	9051.71	12285.4	6452.73	9012.65	10189.9	4410.2	5674.71	6061.65	4028.02	17359.9	11386.6	8434.99	7737.41	7217.35	112370	10547.2	12351.1	20526.2	13650.1
2.12_778.6068m/z	8689.81	18608.3	4793.1	15692.2	15200.2	13073.8	14378.2	8814.32	9504.01	11683.7	9062.84	12981.2	12538.2	8028.32	11266.6	6268.58	13020.3	9372.28	11011	13485.4	16446.1	13381.6	10745.2	6358.36	10279.1	7957.85	8356.28	9153.63	9398.36	7548.21	10248.5	8589.66	11148.2	7263.08	9823.83	18853.3	17382	15024	11017	12258.2	11234.8	8440.16	6944.87	13644.6	16186	9838.87	14182.1	15000.9	8426.55
0.34_172.9574m/z	673.838	763.655	1139.61	373.095	174.877	725.322	277.378	34.9755	2440.61	1604.42	1542.95	1218.09	1190.12	1144.29	1231.4	1056.3	951.323	1182.22	1454.48	819.565	1332.35	580.615	1757.93	34.9755	988.717	34.9755	1618.06	1069.88	1047.82	2235.22	2088.53	1737.1	1155.05	910.211	1279.37	1740.43	1763.56	600.661	2196.21	1109.68	2020	1942.03	1036.18	1786.13	876.925	1461.45	1161.05	1718.29	2165.58
0.66_828.6476n	67761	43217.7	45998.5	54504.4	67825.2	51561.6	56222.7	52980.7	60005.2	36708.8	62383.6	33353	58459.8	55182.6	54850.2	57324.3	41343.5	62873.8	61932.1	69540.4	64554.4	57277.9	72608.7	48097.8	53540.5	75057.9	63903.7	72210.7	59922.2	59116.2	40644.9	59060.8	41996.5	47807.2	49782.1	48790.7	47604.2	49252.9	44193.1	45215.6	45600.2	51995	64525	51792.1	289389	61827	55996.9	66374.8	54544.6
0.24_391.7455m/z	46621.7	28258.4	25024.8	25893.7	30489.5	26686	24742.9	25484.1	26346.5	19888	24044.9	22511.1	24711.4	29596.8	26350.8	26965.2	25572.2	28643.5	27997.5	29084.6	24765.6	27119.5	29902.1	30652.1	25777.9	18782.4	27818.4	24288.2	27251.3	26668	27382.8	28504.3	24909.8	26091.5	33894.6	24510.4	22452	29766.6	26127.1	29299.8	25726.1	29168.8	25468.1	25522	93737.7	25245.8	28068	27741	23109.5
9.03_162.1495m/z	49867.9	39320.2	39812.8	50639.2	33173	52106.2	39563.5	39152.6	45449.7	48499.8	40459.7	49156	37174.9	51830.4	50687.9	39183.1	39331.8	45930.9	48177.8	53458.9	60272	60758.5	51887.3	39991.6	47019.9	61934.3	42655.6	42958.9	40522.9	41167.4	44179	41225.3	43338.7	41697.1	47078.2	54379.9	53217.2	48786.2	54746.8	39061.3	41554.7	39581.1	37632.9	43776.6	44289	43920.6	59663.2	61771.4	42530.4
0.25_258.5020n	53409.4	39967.2	49037.3	40635.2	40778	42151.4	35559.8	35884.2	40042.1	27268.1	36773.3	27793.5	34896.7	38183.4	33818.3	36399.8	24213.5	43480	42581.9	42007.7	43537.9	40689.4	43147	41189.6	40490.9	38333.8	37020.4	35602.7	40378.2	37714.1	31566	42888.1	33681.2	34630.1	36943.3	33871.5	32206.6	30246.3	32196.1	33914.7	32088.8	36140.1	40254	33992	123991	38874.4	39846.2	44029	36788.2
0.25_292.4429m/z	72739.7	52827.6	70045.4	50071	58586.4	58610.8	55015.8	54904	53298.3	37573.9	48164.6	40892.7	48887.3	51660	51536.6	52951.6	48066.6	53863.2	59160.8	57928	57473.9	52993.1	57166.4	53878.3	53210.2	58882.6	51511.6	52067.1	56607.6	51974.7	47833.8	60633.8	47176	51027.5	58490.2	48848.5	50482.6	43357.3	46296.3	58824.5	51065	53573	53244.9	50223.5	171546	51532.1	49170.7	62829.7	49126.1
0.31_457.2316m/z	5340.26	3057.42	5073.41	5505.66	1753.64	4581.67	6750.21	4635.06	5357.33	5802.68	5513.54	5249.6	4425.38	4804.6	5701.37	7177.8	4385.78	6475.1	6471.91	5320.59	3720.24	4188.51	6597.25	3331.53	5246.41	4699.45	4122.69	5470.06	5310.67	5544.85	6904.14	6661.92	5108.83	4772.26	4338.27	4259.93	5289.36	5382.37	5031.47	4488.89	4290.81	3944.83	4584.13	4772.37	2663.71	6570.6	6168.21	4280.26	5756.52
0.24_379.9321m/z	2861.88	4930.31	2665.82	2262.43	5056.27	2518.98	2002.28	2402.48	2946.17	615.193	2210.42	3051.75	4539.68	1243.77	3110.62	4832.08	2089.83	3791.72	2783.71	2216.41	3953.97	2253.57	4586.23	2034.99	2911.12	1736.89	4128.52	3135.4	3302.35	4792.29	3843.84	4001.79	3444.61	3779.98	2109.49	1932.23	2193.84	2632.99	2731.36	4460.9	4278.41	4309.58	3140.01	2536.21	2955.52	3042.62	2192.31	2569.14	2998.19
0.39_531.2784m/z	53530	24851.4	23533	31580.4	26245.3	21020.8	49339.8	30701.8	28478.1	25713.3	30868.2	34027.9	21028.8	23995.2	30969.4	31723.7	23334.8	26672	31717.9	38830.3	29323.5	36152.8	32412.5	39270.3	30936.8	43122.9	33536.8	29017.8	28881.3	25657.2	30678.8	23652.5	19880.3	22925.7	20406.5	25670.9	25378.2	24798.6	23525.3	18275.6	22364.3	23563	27905.3	25146.3	47800.6	33273.4	35410.5	30031.6	31433
0.24_281.4364m/z	9773.77	7955.19	8369.01	8413.13	9439.87	7696.5	9451.58	5781.72	7472.27	4434.54	1354.9	3631.79	4594.71	7193.05	6351.44	5744.77	7295.81	5566.53	7241.18	6411.13	4494.34	6355.7	6943.63	5935.99	7258.33	6094.94	6739.5	6077.69	5814.75	7349.67	6472.26	6507.81	5633.42	5938.9	6877.63	4843.24	9575.72	6279.05	8651.69	7246.67	6268.45	7231.28	5977.47	8969.85	21715.1	6667.8	1597.62	8751.05	7791.18
0.30_342.1749n	142400	94934.6	107187	115439	104431	100258	108661	118483	139473	88852.2	86889.6	100549	82470.7	108045	97416.2	96892.2	93066.9	114902	103085	115054	112389	114003	135177	117545	100266	77286.3	108190	103743	100565	118850	98333.8	109773	93192.1	96018	104407	116420	91499.9	84392.9	98356	92192.2	77530.7	92330.4	110413	98783.2	145354	103667	109887	109189	112281
9.40_523.2772m/z	4929.94	7976.09	8839.41	7324.91	3589.24	9292.72	8783.52	6187	5301.83	5141.09	4180.33	8656.46	6268.39	8945.23	7014.99	5552.7	10298.3	5777.22	7998.96	5027.89	5773.31	10897.1	6130.03	5318.42	5585.15	3237.21	4721.28	5492.79	4041.11	4497.48	4327.65	4238.69	9838.67	4842.97	6024.56	6260.62	3730.83	6129.52	7120.93	8009.01	6563.4	4129.98	6951.42	9293.75	9498.11	4337.72	10051.5	10967.4	5152.06
0.24_385.5947n	16523	12497	15475	11106.9	16546.4	15984.3	13314.5	11999.7	15358.5	12143.1	13342.7	11948.6	14481.5	11463.7	13460.9	13521.5	13317.1	14919.9	16076	14456.7	16063.2	15167.5	13740.4	13743.2	14202.1	13031.2	11858.5	16521.4	19657.1	8886.76	16114.8	17246	10931.6	12882.9	12807	10239.3	14093.4	12796.9	8741.62	15731.9	14766.8	17512.5	11525.6	15984.8	18815.9	15591.3	12354.2	16140	13894.1
0.56_359.6206m/z	29720.9	19730.4	20096.7	12338.3	16624.5	14999.7	12315.9	11320.1	20610.7	7773.49	19671.7	11873.6	26872.7	15088	8974.85	12219.1	11827.6	18098.1	20033.4	24124.7	22200.5	21625	25084.1	14735.8	21744.1	15660.1	15229	20865	19353	18936.1	16519.7	21514.7	14864.9	15836.3	13982.6	10272.6	14992.2	15109.5	8396.68	18625.8	21573.2	21445.9	17865.7	12881.5	31106.8	19204.6	21429.2	24461.5	16619.8
1.77_759.2338m/z	7704.51	5537.74	12434.6	10125	5855.21	15239.4	8587.71	9627.19	16073.7	13410.1	9736.8	11805.3	15757	7554.45	13971	9855.36	13334.7	12821.2	9745.9	7694.66	12235.4	8542.3	17441.1	6496.21	7634.89	6710.6	10425.9	10228.1	8215	11025	14323.1	15157	14032.6	8068.4	6924.3	10811.1	23997.5	11317.9	16079.5	9986.24	15831.8	10959.5	9791.32	10933.3	10448.2	7134.39	8416.88	8697.47	13311.6
0.25_284.9207n	5904.8	5891.67	7669.53	5603.19	8321.28	4605.06	4309.53	5621.97	8057.65	2792.88	6229.73	3950.11	4658.22	4187.29	2495.35	5085.05	2545.68	6430.45	6280.81	5928.52	4598.45	6389.4	5962.68	4641.12	6042.52	6378.91	6182.46	6071.14	7437.29	4822.78	3326.02	5520.95	2614.78	5514.54	2573.84	3412.63	4407.13	3534.71	2142.54	5750.57	5144.57	5620.41	5041.41	4501.51	10347.3	7176.25	5567.77	7951.7	2876.82
0.54_538.4089n	17963.9	2527.59	64807.2	2694.36	4108.65	3186.99	4959.7	39705.2	22152.2	3059.78	22251.9	27697.9	5939.24	17059.7	29435.8	24541.8	6127.22	15176.2	9212.51	3645.58	39313.8	9485.89	16032.1	10275.4	19724.4	29125.8	15988.1	23536.1	17441	22465.1	25613.3	29318.9	8201.98	16504.6	24317.5	35920.5	25839.3	10854.4	28477.4	28582.6	80957.9	16806.3	27979.9	34802.1	21971.5	17281	3698.62	6712.91	21302
0.26_193.1394m/z	78994.5	58169.6	65327.9	57265.8	49077.1	54898.2	55026.4	52956	55914.3	42195.6	58197.6	44484.4	55436.8	58500.6	44370.6	50257.4	45372.3	60572.8	59406.9	60243.7	63358.2	61921.8	70641.3	62125.5	54487.5	52666.3	51784	61754.7	47512.8	57231.6	45951.8	55495.2	45972.1	51509.1	51665.1	51570.7	42608	47323.6	45312	46867.4	42377.7	50290.5	57125.6	47288.1	117315	56273.6	57749.9	58023	61933.1
8.95_634.4545m/z	59313.6	59988	75100.5	78382	58271.8	80869.9	54231.7	61351.7	53155.1	72363.9	46430.5	64362.3	73378.3	63034.5	62804.2	45532.5	66966.7	59153.3	58748.3	67473.3	71698.4	65097.2	63114.5	66663	56653.9	60475	51132	52826.1	50729.9	49545.4	64502.3	52036.9	70557.9	56791.3	64405	52322.8	51370.9	54281.7	54677.1	70140.8	61656.2	50136.3	53238.5	66733.1	71027.7	55482.8	55420.7	62502.8	54920.9
0.27_236.0088n	3975.42	3608.91	3232.8	3200.93	7125.12	4450.01	2064.49	5000.3	4741.86	3205.89	4273.87	4706.74	4397.97	4902.01	4790.18	3320.18	5325.41	4304.67	6875.85	4903.2	4646.68	3880.63	4906.61	5885.2	6218.72	3726.91	6961.02	6022.73	6564.19	5517.29	4823.27	6329.1	2669.42	7167.83	6129.56	3608.99	5486.01	5521.97	7808.67	7315.88	4791.66	7401.03	5110.31	4539.78	5351.91	5976.01	5254.69	4969.83	5503.05
0.49_434.3193m/z	132091	85268.8	99125.5	70172	79603	93443.1	57727.9	58701.1	92393.7	50790.1	85243.3	51807.3	93725.4	76392	62054.1	74800.9	54849.6	95973.3	91843.4	97422.2	98074.3	78066.5	114091	70032.4	92960.1	82468.8	82482	84729.2	83511.1	83981.8	61685.7	93549.5	59082.2	76640.9	82699.5	71401.8	68183.5	67281.8	61358.5	75323.9	69043.9	82962.6	74731	63004.1	303631	84596.7	69762.6	94279.8	85722.9
0.47_182.9864m/z	38954.8	20734.2	19125.8	24020.9	21493.7	15506.5	18817.6	14253.2	36022.8	32009.5	35591.8	40742.5	35488.6	39144.8	36564.2	30532.8	35715.7	42299.2	25958.3	31775.2	31133	29738.1	39325.5	25792.9	38924	19975.1	37809.7	35451.5	33983.9	34724.9	34621.4	33282.2	31559.8	33011.3	36701.2	41294	37516.8	34864	40026.3	31799.9	36810.9	30673.6	32291.3	36953.9	22209.7	41570.6	30353.6	33150	42326.3
0.24_403.9311m/z	20945.6	18141.1	14768.3	16702.9	12551.3	16256.5	15602	17439.9	20212.1	16238	16312	12176.7	17502.3	16188.1	13400.6	16953	16321.5	18010.9	14723.4	14317.7	16396.1	16768.3	21951.9	17270.6	17525.7	13265.4	15755.6	17566.2	16554.3	19415.1	16961.7	19826.1	16499.9	19950.6	16535.5	17310.5	20210.4	17242.9	18922.5	19408.3	18902.1	16907.6	18123.7	20008.3	38097.6	17023	15659.7	17632.5	16445.2
8.98_279.3142n	285781	537557	647232	601395	623530	548283	510137	543919	257464	380002	216376	366009	370834	284525	357969	202523	341538	267770	468881	512635	476158	510445	311942	525970	260129	541756	240110	242069	228594	222577	349196	232614	366760	240165	279895	203144	223862	310969	285283	348349	321070	216515	239078	385414	367330	249764	438851	479660	250665
9.87_655.3445m/z	52019.1	51186.8	59543.6	44444	61636.5	64208.8	28814.6	50832.2	45667.2	77890.4	43645.2	73426	69953.4	57907.1	48550.6	50018.5	62923.3	49388.2	61537.5	69766	74482.3	69992.8	58848.3	44820.7	50309.8	65279.5	45732.6	47657.8	43516.2	43262.3	63225.2	45509.4	71822.7	53205.7	52250	51619.8	45604.1	46694.3	49843.6	55300.6	63523	54596.7	49315.8	65698.9	61385.7	45796.6	62719.6	61420.8	45991.3
1.79_798.2626m/z	11426.7	6403.23	5362.55	5473.35	7200.02	5869.82	5124.6	6969.06	5061.65	9856.26	12281.2	12415.7	13410.9	6625.1	8196.34	9197.32	17818.5	8377.9	8722.24	12765.8	14808.5	13325.5	8225.5	6472.99	14159.4	6491.66	8474.65	9109.35	14924.1	11772.5	13110.1	9088.69	11063.7	8333.12	6193.55	13052.4	12981.8	16004.3	10203.2	10078.2	17497	6126.73	11277.2	6239.56	12315.5	10079.9	9043.39	11717.3	10721.8
0.89_182.9864m/z	48854.3	28194.5	33757.3	27829.2	29357	29138	27358.8	30647.1	39889	33395	36549.5	39031.5	41263.8	41000.9	42081.6	40653.2	41560	42046.6	37350.2	37741.2	50701.9	41558.1	44414.6	27451	36611.4	29390.7	41299.1	39353.7	39510.5	42304	36479.6	38491.3	38286.6	38120.1	43920.5	40090	38273.9	37699.1	43280.9	36286.1	39946	41688	40883.6	40693.5	42523.8	39568.2	34236.4	41661.3	42421.2
0.47_118.0602n	3038.74	3840.08	1641.71	2531.47	1580.43	4416.11	4156.37	1493.88	2817.22	3742.69	3245.83	4652.59	4947.8	4254.96	3516.68	2921.21	4155.66	3036.68	4891.62	3036.75	5234.19	3756.6	3469.11	4184.92	3284.29	2441.87	3125.95	2662.09	3073.75	2827.42	2975.32	2014.3	5604.05	4466.49	4443.43	4516.32	4174.71	5298.66	5677.73	2774.81	3103.41	2812.84	2662.65	6674.45	2857.12	3420.61	5606.27	6078.09	3087.88
8.60_227.2016m/z	68957.3	140039	152521	148832	175998	161571	131980	113718	64005	108316	50912	90491.8	92574.3	73367.4	86883.2	49116.5	92545.4	66523.9	121952	135627	104596	137658	78659	151914	61715.9	125666	58385.4	56785.6	55721.3	54454.5	88835.7	57140.7	84160	67025.5	72179.5	53126.4	62806.8	69111.9	65734.3	87203.3	85853.3	56747.5	56208.9	100820	91562.6	60337.8	105283	122423	61798.8
3.28_809.5848m/z	32375.7	29687.5	32764.2	35226.4	26629	34209.2	56580.8	24602.5	33037.6	42308.7	41008.5	29523	39739.5	65629.2	35331.9	41684.7	32143	37190.4	27720.2	37516.2	24382.3	37598.2	37479.9	40196.5	37040	41403.3	26803.3	34104.3	36880	50814	35562.3	29965.9	29699.5	52407.3	28299	30704.3	22904.3	39298.5	46211.3	53020.3	46272.9	55824.7	57677.6	44914	29393	46315.6	43477.1	25999.4	35298.2
2.16_427.2522m/z	190934	160905	162173	173461	159266	124665	157165	187917	105100	105556	112729	88162.5	68211.3	140991	126983	101146	96503.4	129686	134923	142622	165648	179659	88191	158350	137276	138007	147813	130272	126970	139280	93974.6	97731.2	121357	102191	104712	88286.3	95493.3	110885	92788.2	115840	75084.8	113552	116438	126955	361530	121798	217692	132157	130169
0.25_280.5205m/z	27205.9	22585.7	26290.2	22577	22403.4	23544.6	24176.5	23593.1	19513.7	19926.3	22148.2	21504.7	20086.6	20615.4	22745.9	19216.3	20915.5	25110.3	24182.9	21990	24356.9	22697.8	26641.7	22965.7	23106.6	19585.1	23755.1	22226.3	19702.7	22127.5	23261.1	21724.2	24334.9	21594.6	23453.6	24440.8	24211.9	19771.8	22130.3	22774	18001.5	21764.1	19797.7	22281.9	50717.1	24310.6	24273.1	23962.2	20365.7
0.30_315.2057n	2.14289e+06	1.80396e+06	2.06106e+06	2.04403e+06	1.58541e+06	1.78932e+06	1.9291e+06	1.66503e+06	2.13146e+06	1.70564e+06	1.44019e+06	1.87038e+06	1.29803e+06	2.1049e+06	1.75801e+06	1.59986e+06	1.74274e+06	1.87658e+06	1.86348e+06	1.96102e+06	2.01184e+06	1.93104e+06	1.98659e+06	2.02428e+06	1.37218e+06	1.39659e+06	1.71238e+06	1.81939e+06	1.68612e+06	1.84991e+06	1.76296e+06	1.83968e+06	1.7362e+06	1.73029e+06	1.55833e+06	1.8095e+06	1.65361e+06	1.21436e+06	1.61939e+06	1.40958e+06	1.28394e+06	1.59007e+06	1.9234e+06	1.7381e+06	2.31883e+06	1.88025e+06	1.99581e+06	1.81196e+06	1.93549e+06
1.08_467.2351m/z	2976.45	2593.47	2778.01	996.468	3891.41	1660.79	1336.77	145.542	4107.87	3834.79	3618.28	3617.38	4724.43	3088.39	2967.35	4518.86	5799.08	5334.24	3580.34	3525	4827.15	3778.22	6533.53	799.879	5368.73	7008.76	4285.62	5172.8	4525.79	4388.58	4588.02	4465.51	5210.93	4170.29	3673.83	3286.03	4890.93	2784.18	3129.43	4525.34	4440.98	2978.67	2652.51	4586.79	4370.12	5435.06	3566.85	3661.56	5829.35
0.24_419.5962n	24276.2	14699.7	15103.2	14008.2	15400.4	14690.7	19052.2	13439.8	18337	11062.7	12216.7	14950.8	13551.8	18355.8	15640.9	15388.8	16064.9	20575.6	9791.03	19282.6	15936.6	17776.7	17629.6	15031.9	21352.5	6978.62	18098.5	16703.1	17133.8	19614.7	16813.1	10985.8	16029.9	23769.6	20055.7	19161.5	13986	17851	18450.5	21805.4	17549.4	17143.7	16819.3	21307.8	19343.2	19667.9	15740.7	16942.6	18576.5
0.27_618.4482n	349503	192968	215593	170696	157579	182669	133088	139395	161131	140226	166906	144930	141568	185217	139182	138004	155089	217262	207096	204147	208601	196127	204022	161562	180454	117445	179429	166203	159082	192500	137897	155824	145023	174961	157831	130818	136770	116679	152658	147262	117593	157309	157547	150544	229519	172069	182057	199200	181978
0.25_287.8694n	113197	92988.1	100869	74764.5	84722.8	83514.2	66706.4	79630.5	84199.2	57202	84258.6	56133.1	84340.1	74043.9	65593.9	90560.1	62339.4	91323.4	89631.2	92007.8	91867.4	81521.4	114466	65674	79235.5	58616.8	76957.7	78240.8	76240.9	82316.6	73478.9	92240.6	75717.6	85420.1	64931.5	61634.7	66544.5	52798.6	61423.9	71093.1	71784.8	86757.5	77966.1	70908.8	90439.9	80861.2	76982.1	94417.9	85131.2
3.61_966.8742n	135758	195261	51685.9	106636	182251	139478	110905	96878.2	157923	224216	139403	214671	163968	95928	159770	152828	190811	155020	176016	111894	74922.3	87697.3	190605	92685.9	149631	120103	124978	129190	145026	137942	205486	132607	232091	117880	152058	170363	172252	223472	255454	195411	228031	109970	149963	184406	60924	145624	136076	129684	156158
0.89_81.5210m/z	5885.17	4426.71	3886.81	4903.18	5053.12	5307.07	3463.49	2256.52	5572.39	6547.21	5542.32	5753.4	7008.41	5584.32	7221.08	6282.29	6978.25	4647.71	2693.27	3537.88	6629.24	4476.7	5395.92	5318.87	3424.69	6415.01	5072.26	4975.44	4419.41	6456.43	3279.31	4754.22	7244.41	4395.06	4970.43	6488.35	6260.4	5553.04	7758.5	4625.26	7087.04	6278.27	4129.51	5331.06	3978.69	4812.02	5725.95	4537.04	5965.16
0.25_242.8440m/z	11005	5964.05	5590.56	5661.34	4650.82	7451.3	5245.9	6009.29	7222.55	5425.87	4745.06	5505.94	5872.88	8856.61	4717.02	7135.22	5502.06	8424.54	6231.94	7453.27	8075.61	7488.9	9344.07	6639.95	7903.2	6243.92	3861.4	7109.52	5742.79	4535.17	7509.29	6939.51	6895.59	5925	5379.51	5717.38	4623.35	7377.62	5411.13	4810.25	5779.9	4559.24	6112.45	6241.67	6331.79	6602.5	8139.75	5887.87	6401.9
2.58_495.2670m/z	1.37714e+06	1.19159e+06	1.12979e+06	962177	946602	960415	979934	981821	838434	449524	1.00331e+06	293665	450905	480248	420221	1.0198e+06	608721	885480	977824	1.13743e+06	1.09577e+06	1.23074e+06	813141	949718	921822	1.03287e+06	868445	760969	1.00222e+06	959419	435647	904293	610355	978806	417094	286017	381628	634431	394825	408607	457598	950299	947004	462660	1.3386e+06	703525	986196	1.07724e+06	971451
0.24_416.9296n	8279.96	5811.52	6043.91	2845.18	6831.52	6192.08	1738.57	4214.13	3809.07	4769.5	2759.26	4805.87	1625.44	4890.63	3714.83	3232.53	3876.08	4994.07	5581.01	4627.48	3851.87	4727.08	3733.15	5514.56	5479.89	1692.88	5066.8	2045.52	4842.98	1980.51	3964.42	5199.96	4582.8	3626.46	3837.12	4240.74	4004.8	4993.41	3156.14	4903.22	5275.14	3056.47	2777.73	4634.65	6885.97	6260.82	4108.84	5314.15	3095.5
0.25_270.5208n	43239.2	37409	39337.3	30986.1	34712.1	33878.1	28561.7	29676	38459.8	25926.8	36435.5	28468.4	36620.1	27933.8	33778.6	34645.7	28968.9	39053.3	40994.1	37451.1	37592.8	33680.1	48270.7	31026.1	39149.4	27605.6	33538.3	33210.7	34380.3	33123.8	31841.6	38915.9	29977.4	34468.9	33700.5	32585.5	30462.6	24385.9	33111.5	32072.8	28763	32980	29040.5	29961.9	55066	35369.8	32609.8	40604.2	32901.3
0.52_331.2618m/z	4972.68	4624.01	4289.02	4247.73	3198.3	5981.76	2498.48	3409.41	3384.5	2121.45	5056.21	1548.19	6360.77	1543.34	2139.65	3184.92	1475.5	4891.55	3942.02	5063.48	3931.4	4314.34	5532.55	5162.93	4199.95	5629.02	4838	2944.65	5669.97	3754.95	3226.64	4990.7	3750.81	4745.02	4692.9	3565.13	3940.66	3944.24	2760.43	4499.28	4708.38	4549.75	2887.51	2893.71	17879	3597.96	3361.27	5466.11	3520.82
0.25_257.8293n	5517.89	2460.62	3230.5	3414.66	2658.41	3660.39	4238.51	3982.1	4235.17	735.179	2795.85	947.465	4089.3	2022.06	3208.47	2741.7	979.519	3705.26	2366.04	3365.55	2485.77	2909.33	5092.33	682.569	4982.04	737.47	2314.81	3894.03	3724.38	2306.76	1212.98	4303.78	4239.99	4397.58	2175.46	82.9068	3227.82	1258.71	2617.64	3444.71	3856.3	2169.87	3141.22	2520.8	4574.1	2591.95	1393.86	2523.06	1961.3
2.86_495.4277m/z	58812	46925.8	27168.8	26133.7	37391.5	28712	23808.9	12944.8	28829.5	21278	32301.8	18232.5	36216.7	24006.2	23835.5	36065.5	15013.8	29483.7	45579.7	52810.7	60953.8	52959.3	37818.9	34966.5	37771.5	55683.1	29413.6	35000.4	44079	32188.4	20418.2	34217.4	24833.6	44036.5	28174.6	25569.5	23368.4	29763.5	11099.7	47109.8	33986.3	35148.7	31381.2	29368.9	55919.5	30329.5	35706.1	53603.7	30592.7
0.41_503.8877m/z	357514	285135	302796	217362	276439	306096	181008	186402	280529	130227	265392	153299	364989	214724	204695	298097	133390	299099	302222	301738	328931	263569	375797	204634	272282	362597	248841	254048	288745	234811	187964	340397	184626	266862	250243	190008	177780	206864	164554	315390	283513	254115	231000	206113	925040	257001	198554	324569	241241
0.39_515.1385m/z	9724.3	3891.22	9841.89	9155.16	4179.35	6799.22	5026.56	2638.13	6258.69	8573.17	4630.51	5336.27	9907.8	6646.59	8285.23	7175.33	5816.41	7214.54	10527	10876.6	11331	9537.39	6748.6	9879.51	6131.22	4736.04	5160.65	4124.98	6417.25	4617.61	8897.85	5138.65	8893.82	7876.27	8101.64	6888.7	10202.9	4950.73	7896.39	6986.82	7761.24	5937.79	5035.5	5566.36	7084.19	5377.15	5587.18	12665.4	4609.15
2.58_439.2042m/z	482408	389308	367662	263108	278991	276257	273204	270941	277931	137373	328480	84406.1	149561	146677	131052	315283	198144	280318	306165	374047	355712	406997	306978	273147	319823	334736	281363	247486	322083	333157	128719	303162	186033	300350	128284	88593.3	123588	205504	124244	134085	143887	295615	293160	142190	450516	233251	297711	345612	336122
0.51_1011.8100n	236557	208918	195348	137158	194218	184686	133446	111119	156524	70692.4	163532	93879.4	199555	98941.9	97368.6	168155	76576.3	156535	197226	185162	188540	178477	208816	153039	145543	210604	148697	161167	165903	149106	109168	181836	95856.2	158218	152104	110243	115683	112386	85998.1	163538	147330	157033	127392	104723	771778	161603	149173	216109	151773
0.24_465.9747n	70289.5	31718.6	41483.4	31043.9	38892.5	38255.5	33640.5	35972.1	34017.6	28909	34674.9	25429.1	37139.5	33896.8	31214.2	30625.3	29942.1	37638.3	42818.9	36625.3	32855.9	31439.7	32294	32322.9	36415.9	23961.9	33881.1	31681.6	34097.3	36721.9	32781.8	38464	34046.5	42098.8	38296.3	35428	35055.9	24724.5	38320.8	38306.4	29535.4	34702.7	37621	31009.1	53150	29320	34202.4	38764.7	27513.9
0.39_641.2887m/z	210287	123911	121507	141596	124315	119329	183226	151630	128650	146462	133874	133328	127778	112248	139070	118776	116293	137547	145371	164472	138735	126731	128686	176653	125892	172867	108932	112040	113974	91530.1	131084	124246	113474	132680	119527	147573	149425	107986	121187	105782	90336.7	138063	129547	89529.6	166987	128135	132269	139311	115171
0.30_284.1861m/z	105226	38962.2	56943.2	45148.9	30998.8	40918.1	38324.7	30283	32305	34913.2	42054.5	31458	31180.9	50556.5	36662.6	28052.9	33824.3	51756.2	44779.9	46811.7	45455.6	44666.7	44181.5	39402.5	49618.3	27822.4	42094.9	39695.5	36761.2	46143.1	39502.9	33018.3	39174.4	37892.4	37133.8	35048.3	35255.4	31921	36668.6	33819.3	27165.2	39560.4	36178	34641.7	121734	35449.9	44736	41001	46348.9
2.58_327.0791m/z	244444	170297	155223	96068.2	109021	106894	105157	98811.8	124179	58838.5	150703	34247.2	65728.3	62927.9	54264.6	138908	83101.4	118525	118653	159688	153983	176097	137556	102954	150669	139190	119285	106574	145736	153567	59518.5	126219	83622	119949	53009.8	40547.6	51678.9	92430.9	56100.8	50186.5	58563.2	125143	116361	57432.3	198226	105171	114671	150184	160631
0.25_309.2109m/z	36821.5	26775.5	29633.3	22601.6	25286.6	25583.2	22043.8	26158.8	26956.4	18926.4	29644.9	18161.4	23333.3	29626.8	23292.5	24879.8	18020.6	32386.9	25259.8	24679	27546.1	25052.3	33104	27136.1	28841.3	25477.7	35987.9	26968.1	26821.2	28369.1	21147.6	27324.4	22800.6	24582	29829.5	24346.2	24629.5	21185.7	24000.7	21113.7	21544.9	24545.2	23265.1	21989.9	39512.3	27367.2	26675	25215.6	26304.5
0.25_227.6557m/z	10221.3	8848.34	8968.69	8985.06	6697.34	6567.02	8012.21	9007.48	8885.85	5944.32	7286.09	8625.4	6470.42	9536.93	5808.49	6584.49	6536.27	9893.82	7775.16	8308.62	8151.48	8060.67	9542.55	9610.11	7622.89	5319.79	7393.22	8602	8810.39	9014.42	9372.85	7779.69	8707.34	8090.91	7799.68	8106.46	6581.64	8115.94	7166.57	6972.7	6860.84	9174.15	7330.51	8890	12493.7	8031.27	7892.59	8346.1	8548.79
1.74_407.3442m/z	68851.5	84226.6	79604.9	66843	98929.4	75052.2	76557.9	69269.7	61177.6	77230.2	55311.3	93860.1	89512.9	69905.7	88527.9	52466.8	79452.3	62775.9	116383	82190.9	81542.5	129926	73089.4	81393.2	64295.5	92870.2	62261.5	60651.3	60163	54821.2	72594	61007.6	78230.2	60480.3	60787.4	64044.1	72204.6	82249.4	74584.9	81192.8	80581.7	60091.6	57645.5	86685.2	78157.9	63926.9	94542	74544.4	63335.1
5.59_867.6921m/z	274812	215080	288805	375516	277473	366747	283148	527395	242824	392699	234476	303614	338975	271623	343702	221757	222354	347740	378959	369797	389348	265644	260853	519791	194779	154450	216003	168033	177441	146324	188859	211791	231232	211804	198222	231184	232277	218243	173914	242059	163330	183531	165679	216714	147595	210946	232818	330794	202247
0.64_448.3361m/z	77639	49467.9	48000.9	41403.4	47965.3	47407.3	39453.5	32281.9	47744.4	24366.8	49757.2	30392.3	58508.2	40106.9	35270.6	40654.2	31867.2	52280.4	44396.5	48196.3	46352.1	45992.9	61298.7	38852.1	52395.8	48246.8	50114.1	52352.3	47447.2	50565.5	35382.2	50597.5	33548.7	47921.2	45204	39985.3	30167.1	38931.9	33006.3	39055.2	34870.3	51414.6	41535.9	38500.2	146509	45147.9	39730.2	50233.8	45709.4
2.46_481.4125m/z	49082.7	34824.5	14063.6	22775.4	27707.2	24396.1	22602.4	16569.1	21240.7	14921.1	22321.1	13254.5	27190.4	19364.1	23092.3	25886.4	11302.8	33129.7	38920.9	43605.1	52229.4	44893	26431.4	27656.4	33565.6	29940.8	27038.1	32379.1	34655.2	21867.4	11850.5	27385.6	18268.2	31030.2	26358.2	15101.9	15225.3	24326	9364.5	37335.9	20912.4	21231.1	28534.3	15515.9	56457.7	23968.1	24789.6	44063.2	24719.9
1.52_385.2967m/z	14554.5	7614.7	10295.7	8256.62	12487.6	11124.2	21881.1	29520.7	11318.6	13683.6	12529.3	14216.9	16215.7	22380.1	12093.4	13606.5	11341.8	12468.7	17476.9	14001.4	10340.9	17173.9	12902.9	26320.7	13581.7	20942.1	11882.4	12441	11861.2	13499.9	13318.9	10067.8	11866.6	10447.2	41989.3	19944.3	17847.1	10925.5	16338.6	12903.6	11793.4	10290.3	11761	12224.3	14647.6	14239.2	12136.9	17572.3	13140.6
9.32_345.6858m/z	66256.4	114633	141874	131222	139780	138609	91596.4	118131	58385.9	99936.5	56762.9	93664	87786.4	80822.3	62602.9	59604.6	86968.3	61459.9	101208	102468	89742.5	92526.2	68665.8	103837	59954.2	112413	55011.1	57183.7	55509	59380.8	72426.1	59819	104516	70595.8	72095.1	71399	70541.2	59583.3	79679.2	68429	70535.4	74130.4	67904.2	78538.9	81202.1	60912.1	92939.2	120097	55694.5
0.04_467.2759m/z	19197.3	36427.7	29187.8	30415.3	26195.7	31117.6	33017.4	31419.1	15017.4	16847.4	15673.4	24751.8	23875.6	18221.2	14737.6	15408.4	23716.3	17735.7	25843.8	23584.9	23532.8	27103.6	21195.2	29728.9	16136.8	21732.1	14591.1	16992.8	18780.5	15927.6	22062.4	17389.9	23896.8	18113.7	20975.5	19144.4	17853.4	21277.4	19177.4	18695.8	23071.5	15633.9	14510	21054	14114	15408.8	22720.5	27822.6	16522.2
9.18_674.8824m/z	18001.3	28945.3	24398.8	16493.1	19095.9	17176.6	6082.84	19127.9	15792.7	21718.5	14104.2	21489.2	13393.3	17626.5	23212.2	13180.1	16864.8	16252.6	20125.2	30719.3	31970.3	32911.5	18597.2	20083.7	17333.2	25334.2	12782.7	14924.4	13163.8	14773.3	18131.7	13505.7	20836.3	13833.7	20871.3	20587.5	21572.2	17112.1	19682.2	12138.4	20905.4	11924.6	14988	21005	23660.2	16346	22491.5	30379.5	15275
9.14_67.9882n	7106.72	5273.19	6037.66	7520.43	7451.46	6329.93	3741.31	6232.27	6472.74	8489.37	6662.93	5866.55	7846.57	6832.42	9344.72	6831.18	8175.84	6533.98	6852.95	8651.29	6302.57	4550.94	6953.9	3559.48	7160.43	7658.95	6356.48	5836.89	5407.87	5554.98	6653.4	5492.4	7900.19	7785.13	7561.11	6822.12	7608.6	9144.27	8803.91	8473.38	7229.37	7584.21	7650.76	8038.28	7789.15	6391.33	7179.14	7006.82	6900.65
0.53_382.3092n	130262	75035.6	60764.3	137822	349576	150818	104779	110885	111904	188682	119847	50031.6	126318	128223	163917	281631	135783	165004	182684	211127	234567	114207	149884	47779	300312	48616.5	215775	216532	220544	129729	70886.5	142510	101632	145988	133731	114591	121498	206432	163948	151130	130325	161069	220580	208027	145308	200020	137699	178187	98794.1
0.26_322.2137m/z	135342	95756.9	104488	95035.8	81469	91922.1	85751	92710.8	105437	70369.9	89299.3	77262.7	70508.8	97711.3	87757.8	81964	81451.9	108468	97787.1	99491.6	99392.4	103624	106656	93565.2	98529.4	62323.3	99119.2	96793.4	95604.2	90987.4	88630.5	95782.2	89256.3	90577.3	86938.8	84640.3	76231.3	78647.4	87771.4	74384.3	73341.4	87386.7	93082	77547.3	177752	99120.4	99206.2	102855	97424.2
0.43_355.2875m/z	3929.67	3023.05	6307.67	6087.31	4106	7832.57	4922.95	5593.03	3481.94	1808.35	4516.53	3577.69	5603.42	5008.5	2571.79	3724.8	3002.82	4346.74	7985.35	6094.31	5140.11	6131.27	3721.64	4666.53	3241.18	3329.18	2918.73	3251.29	3121.36	2714.94	4015.09	3589.5	3111.61	3873.73	4940.59	2979.83	2221.43	3592.53	2659.21	2481.07	2595.18	2851.51	3584.95	1855.61	9624.34	3523.23	3334.22	6322.76	3631.14
9.19_355.9025n	5831.92	9177.49	10357.6	7336.93	12358.5	8869.28	6389.58	3672.7	4964.56	7490.14	5777.21	9986.89	8642.59	4588.37	8611.09	5537.25	7410.6	6363.01	11009.7	9749.88	12657.9	10853.3	8466.84	7384.78	6406.88	4696.43	5716.29	5929.09	4915.26	4767.94	5781.69	4800.9	11036.4	4925.48	6522.77	6174.22	7359.68	7822.63	5422.42	7312.46	6465.37	5652.51	5404.22	8859.22	7516.67	5346.62	5811.11	7074.01	5143
0.25_257.5196m/z	32945.2	27377.7	30403.4	26649	26531.3	27821.5	24556.7	24216.4	29740.2	15608.9	27864.2	20659.8	24339.9	25682.6	24970.1	30805.1	19161.4	29799.5	28633.3	29147.7	30391	25496.6	35553.3	26505	25451.2	26280.1	24651.6	27761.3	28036.7	28383	24301.2	31504.2	26152.2	27219.1	26354.1	23149.1	24263.5	22459.8	23700.6	26613.6	24482.4	30380.6	26959.6	22189.6	39827.3	26905.9	25700.9	28741.5	30426.3
0.62_399.3242m/z	10059.2	22711.2	20929.8	10307.5	24476	19415	12006.9	8425.22	9561.64	5049.85	11346.9	16663.3	15810.4	8381.52	7483.94	10192.5	11853.8	14321.2	18797.7	18875.8	16257.7	16722.7	9243.41	14334.6	11442.1	6664.99	10438.2	10280.5	9114.76	8773.92	12637.1	9155.41	12896.6	11136.8	9255.32	5869.35	4580.65	12186.1	6710.45	19877.8	18073	16286.5	8939.04	11382	14792.4	12069.8	16512.6	19363	11655
0.25_370.4892m/z	10960	5351.24	6953.62	6170.22	9055.15	6216.25	4411.45	7266.62	6738.35	2531.09	7923.43	5322.76	7206.87	4364.58	7896.15	5646.73	3439.93	6382.68	6631.08	7792.03	3796.51	3798.67	4853.76	4369.8	10062.4	3470.48	8383.01	9683.81	6476.2	7884.27	4510.65	6238.84	6114.36	9030.02	8319.67	6999.65	8821.82	3012.73	4989.79	6606.41	3937.04	7122.23	11024.9	3219.12	9658.85	8602.95	8540.11	7353.73	8036.65
9.27_171.0066m/z	7087.05	5572.09	7804	8591.31	7205.76	9155.6	8001.88	11127	7619.66	10607.4	6721.33	6266.66	11066.1	7850.64	8065.14	8256.44	9450.59	7986.67	8366.69	7577.66	6803.62	8059.41	8754.54	8229.25	7327.48	9022.01	7712.07	7550.2	6590.75	7594.35	7551.03	6471.24	12298.3	7586.4	9428.42	9857.96	8904.92	9672.79	9989.23	7581.68	7399.79	8914.34	7655.6	10149.9	11159.3	6711.32	9868.69	10741.4	6523.37
9.17_318.9374m/z	6280.12	8418.37	7074.29	3547.82	7328.38	9994.71	5737.51	6601.11	5702.09	9693.25	5268.86	5345.14	5235.54	6370.95	7004.5	7582.53	5176.72	6889.38	2835.47	9720.36	11997.9	6109.77	7827.6	6815.34	6619.36	7154.26	5748.39	5451.44	5824.77	5066.96	4727.83	4677.22	6451.3	7787.16	6566.55	4519.84	8538.08	5560.51	6264.67	4069.41	5932.79	7043.41	8820.83	6173.44	10174.2	6252.16	6290.14	7676.57	5409.97
9.83_425.2177m/z	47628.1	38169.2	49405.5	39831.4	52718.4	55133.9	30560.8	36932	43090	52890.9	39884.3	51617.3	54039.7	49288.8	50906.4	41966.9	53776.5	46695.2	57141.2	58594.5	61469.8	61784.7	53220	34774.9	47070.7	59696.1	40562.7	43097.4	41145.7	40348.6	50776.4	37999.1	58665.6	45107.7	50906.7	41002.4	46783.2	50092.2	49815.6	50844.7	50820.2	39965.6	45302.9	60689.8	58133.3	48413.1	56396.1	55275.8	42834.7
9.96_667.3676n	105444	135496	125443	109122	92666	146190	86242.1	105426	94137.3	140529	84412.4	127429	131085	109706	104670	80873.3	127123	100162	139253	127246	129086	132082	110646	95836.5	99754.3	124878	90810.9	97936.4	90856.2	88077.2	124857	88584	154440	96399.8	108746	95632.8	101292	93016	105978	121088	129637	98062.6	93468.7	127811	134472	92888.6	128042	129223	90684.5
0.25_263.9351m/z	53390.4	38322	47691	37986	42367.5	40140.2	35929	39161.8	40576.8	29419.4	35681.5	30513.6	41589.7	33754.1	32762.3	41139.1	28194.2	40243.7	39636.5	40464.2	40216.6	36769.5	43225.1	39740.6	40664.8	38295	36964.1	36969.6	37780.1	32865.8	36327.9	41908.6	32646.6	39600.3	37073.5	30988.8	37334.8	35487.8	36805.1	41528.1	38051.7	35272.9	39407.1	35600.8	92001	34071.8	37273.5	46817.7	36588.1
8.08_481.3256m/z	5857.72	2868.66	4367.91	2222.18	4162.79	2226.17	1052.54	3606.41	5027.93	6274.53	5716.7	4327.33	5259.76	3722.4	6435.38	4074.11	3711.8	3705.89	5387.65	5585.92	7427.39	3829.62	6212.31	4241.74	5631.78	3560.67	5171.31	5527.39	4569.9	4889.59	6094.91	4799.95	5602.41	4964.27	4227.79	3863.37	4302.63	5626.17	3859.21	4194.12	5347.11	3635.54	4411.33	5275.38	5081.53	4881.02	5641.64	4629.76	5079.83
0.25_242.5099m/z	37939.1	25630	29302.8	26437	26301.4	26145.5	27394.8	21846.5	28437.1	21436.1	24561.7	22623.1	26156.8	24078.9	25062.1	28014.9	24756	30646.3	27856.2	27603.4	28069.6	26993	30514	25842.2	30902.8	23282	28390	27510.2	26696	27485.8	25971.9	29056.6	24608.4	24894.4	26713.1	25562.1	28204.1	25712.8	25875.2	26302.1	25503.7	24118.6	28123.1	23400.8	39644.1	28327.2	27545.8	30573.2	26254.9
0.39_119.0863m/z	843833	532252	465896	572474	508333	514288	570966	542325	542592	579172	579310	563166	562341	531183	581562	516019	537647	555385	521106	558534	515082	539957	561938	588990	556805	581717	501478	560728	495586	478725	551230	527903	521045	550812	532319	601615	626508	516632	529726	503969	424992	568393	556193	471388	505861	549141	601946	518622	532329
0.25_263.6844m/z	147356	106272	119325	100704	113285	110664	106681	111785	113238	96903.4	98965.6	91420.7	91542.1	73300.4	110545	122270	96410.1	114740	125396	117625	112829	103414	119336	100458	109528	84021	102432	110857	111578	102658	108482	125168	105102	78060.1	75989.3	73981.2	84774.7	86217.2	105669	94150	92983.9	92666.2	118726	100569	158613	107279	110433	118692	102661
8.14_565.3691m/z	203744	259045	267168	289079	298071	263337	191586	209489	190962	289642	162223	291864	243174	224292	204699	155635	208332	196657	283981	308796	277852	272181	222963	246341	196771	291285	182636	187421	178109	169233	201734	176289	256082	186123	228893	186572	188681	205284	210484	202129	201466	167438	189004	263659	242463	190161	252585	288297	183198
0.26_171.1262m/z	14755.9	8115.49	9515.77	10498.5	9812.87	10574.3	10184.2	8376.57	8972.37	8612.56	11274.2	8992.58	8845.83	10954.4	10271.3	10935.1	10270.9	12026.8	9141.66	10283.1	10065.8	10513.8	11102.6	8431.79	12189.6	7730.15	9571.11	11096.1	9279.31	10434.4	7503.86	9225.1	10429.7	9944.84	7539.07	10847	10277	9160.25	9155.38	9672.28	7290.12	10490.1	8664.22	8895.87	11531.7	12756.8	10687	10163.6	10680.1
1.08_394.2670m/z	1211.77	2599.25	1691.01	1355.18	829.566	896.534	958.098	1206.34	1257.99	2069.92	1753.63	1288.55	1631.4	448.789	312.566	1607.5	1127.9	1479.64	1802.69	1360.14	926.768	856.096	929.042	1070.35	1980.09	1155.65	1018.75	1046.21	1868	1264.86	1084.64	1157.54	943.687	1165.49	1183.42	350.519	761.085	550.152	727.434	1482.89	1878.26	622.222	538.298	1639.11	1085.13	1127.84	2840.1	764.119	1327.81
2.53_637.0170m/z	33174.6	35717.8	14964.6	16191.8	29181.7	21632.7	16684.8	12098.7	28690.7	12528.1	27453.6	6366.03	31903.2	33088.8	18731.6	23333	19320.7	27716.2	32939	28831.2	30604.3	33018.5	31196	22918.5	23152.3	33156.9	19803.3	24549.2	24109.6	23052.7	12316.5	21909.1	13519.6	19349.5	15728.4	14624	18920.8	26702.5	14326.4	28708	27414.3	23286.9	19932.5	19320.3	42579.2	17624.7	20776.1	28952.7	24854
6.78_913.8175m/z	9015.94	11744.5	10603.7	8722.65	9795.89	11718.1	14475.7	5959.86	10001.8	12903.8	8089.83	8700.3	11997.4	6575.44	10905	7852.7	11650.3	10069.6	13773.4	13021.8	9179.02	14816.8	10260.1	13879.8	9216.66	13589.2	8953.51	9045.67	8828.41	8587.37	11712.4	8500	11775.3	7439.67	10878.9	8484.47	9124.57	10439.9	7335.11	10087.3	12033.7	6296.01	8102.24	12718.4	14721.3	8182.51	10932.4	11883.8	8749.26
0.39_848.3960m/z	51874	25088.5	20749	37510.7	17027.2	18722.8	37589	49520.7	23652.4	41512.6	37658.5	30463.5	33546.3	21919.4	29443.5	15880.8	26602.4	24269.7	31830.8	33713.4	25901.6	30591.3	28532.9	51022.2	24322.5	48296.9	15780.2	23445.9	14843.9	14085.4	24464.6	18651	21032.7	16997.6	17358.9	52829.3	44486	26622	21880.6	11435.1	7819.63	20658.2	17890.3	22330.6	34532	20584.6	37296.6	29741.6	27990.9
0.25_295.1960m/z	192562	162791	194418	162792	156816	165713	158080	157142	144918	110203	149985	120607	117396	155126	134906	153015	120019	159810	162152	148900	167805	151846	169159	153182	150765	147415	145828	141446	144574	141183	134380	154642	129612	139360	144621	135744	127644	124403	126165	145117	129404	152567	158601	137632	449876	151206	156092	170490	139809
9.15_655.3537m/z	19851.3	17953.8	23677.5	26966.1	15340.9	21623	19844.2	19679.9	19070.2	20376.7	18362.6	23508.4	22929.5	22081.6	22514.1	17941.6	17641.9	19607.6	33058.8	17953.8	33612.5	23597.2	22080.4	16779.3	18884.8	23392.5	18034.7	18407.6	15228.2	17497.6	16480.3	16422	20437.6	18670.1	21515.3	20728.4	19927.6	17369	22725.8	16114.4	17671.6	18327.7	17969.9	21593.2	26700.2	17392.1	26384.7	30605.1	17792.6
0.36_375.2114m/z	18986.3	16165	15649.6	16674.9	17889.5	12196.2	15541.1	8468.71	17609.3	24466.8	16757.8	19662.3	18543.2	15536.3	15100.2	16845.8	21583.7	20300	21044.1	23024.6	26754.9	26961.6	20727.5	19679.2	20635.7	20834.7	19272.6	16716.4	16551	14816.5	21334.1	16466.2	19569.2	19427.6	19530.2	24094.3	19332.5	16340.5	19270.5	13566.5	16802.8	16837.9	15748	22813.2	18854.3	18227.8	29323.1	24262.6	18848.3
1.28_358.7129m/z	17781.8	21257.3	24149.6	32008.6	28897.8	17942.1	19056.4	15058.1	19507.3	27070.1	18550.9	23989.6	36315.2	20648.8	27213.3	22345.8	29294.7	20402.6	31918.3	25994	35215	30742.4	25087	25850.6	17271.9	30971.8	19236	20466.3	17334.7	19816.5	23513.2	20619.4	23423.6	19044.7	16014.2	19685.9	17829.9	21922.6	24449.4	28421.7	22852.8	17864.3	20005.3	24092.2	24431.3	18919.9	33800.2	26334.4	18817.7
0.25_238.9129m/z	12019.4	7993.55	9242.34	7884.59	8254.92	9100.5	6248.25	7529.76	6589.7	3511.83	5454.68	3537.1	4546.25	4577.51	5215.39	6479.12	4612.05	7397.65	8280.25	8666.93	8740.14	6911.09	6619.2	6688.76	5114.7	7810.06	8278.53	6452.89	7919.11	5502.25	6136.25	6898.65	5442.56	8424.31	5337.71	3774.76	6861.18	6750.65	5587.14	6662.48	5557.44	6180.67	6274.58	4283.04	26849.9	4558.13	7794.57	8752.32	5916.28
2.58_383.1417m/z	184154	131852	123230	68759.7	76987.9	78408.4	70180.9	70012.6	82713.6	39765.6	110536	19396.1	43374.8	42750.9	39905.1	93136.9	56563.9	88317.7	88822	127267	119402	139523	105614	72730.7	119855	110000	81725	75538.5	103307	116419	41201.1	89297.3	56475.8	86022.9	37318.9	28943.4	37183.1	68155.2	32360.4	34685.8	41658.4	86002.4	87216.8	37194.1	154842	70875.8	80428.9	116392	121892
0.30_627.3011m/z	19532.3	20304	17317.3	17731.5	15417.8	17646.8	30946.5	10863.8	16702.6	14070.9	15044.5	18373.4	19874.4	18656.7	16023.6	9374.8	20897.7	21244.9	25507.6	16376.3	22355.6	15771.1	19359.7	19114.5	21494	41027.7	22991.2	16554.9	16490.1	16329.6	16830.9	20304.3	16938.6	20809.5	25737.8	22103.5	17539.6	23501.5	23619.3	18345.9	18565	21006	15852	21471.7	18206	19335.9	22503.5	21034.4	18796.7
0.42_444.6687m/z	3902.68	3065.9	2456.15	1202.35	3680.53	4327.27	2685.63	2655.31	4073.5	1377.97	5952.65	305.446	4650.88	1313.44	3412.54	2511.8	1986.64	3417.95	3890.19	3917.87	3380.84	1945.83	5498.36	1868.84	4037.25	4823.71	4860.08	3935.87	5388.01	4454.03	1205.78	3945.59	4163.79	4254.89	3728.09	3137.3	4650.07	3142.67	2949.43	6131.83	7474.62	5830.4	4111.94	3073.72	3519.55	3939.31	3193.13	4066.14	3968.85
0.24_351.5779m/z	68851.5	49498.2	52562.3	47950.1	55394.4	52717.4	47459.7	52211.6	64111.9	41289	53513.4	47582.7	51954.1	51721	53970.6	58785	51098.9	61532.4	54070.2	53621.5	53880.3	50712.9	60949.2	48089.4	58415.4	48612.1	55829.8	55880	62622.5	52044.7	52069.3	64211.3	48554.8	58538.9	54563.5	53783.4	54919.6	50523.4	55538.5	62073	56050.2	56672.5	53106.2	50409.6	98166.3	54059.1	48300.1	56996.3	51560.6
9.33_427.2368m/z	70785	49442.6	61612.9	58797.5	65846.4	53444.2	31865.1	47591.8	62430.1	84336.1	58746.6	78571	76268.9	63493.7	72930.3	55420.4	72336.1	66069.5	69590.5	73194.5	77855.6	79796.8	72470.9	51704.2	66543.6	85913.9	60592.6	62473.9	57215.6	59918.2	77264.5	58913.3	80465.4	59965.4	70015.7	60812.8	63000.7	73221.1	59746.5	69371	78742.6	60790.7	61005.4	77222.4	77966.8	64072.9	79777.7	75003	60110.4
0.24_400.6070n	20667	20907.4	17764.1	19632.5	21613.9	13225.6	21671.8	17162.4	22793.7	14706.4	17253	15240.4	24656.6	14209.4	19738.7	21283.3	12962.7	18597.9	17750.5	17125.1	15564.1	16447.6	23346.9	18998.5	17676.4	15682	16577.9	17900.6	19398.3	18495.6	21250	25281	20859	17268.6	14796.8	13861.2	17057	18145.2	21137.3	17162.6	21355.3	21867.9	19902.9	18433.1	18209.2	17689.1	20413.1	18864.2	16983
0.25_374.2431m/z	12684.8	6287.88	7894.21	6453.5	8124.17	9875.35	5285.73	5152.64	9349.14	6223.79	8178.97	4476.09	4457.35	8461.93	8585.9	7966.91	7631.09	7914.36	8137.13	7106.87	5587.5	6386.39	10969.7	7801.33	9760.35	2554.83	8418.46	6417.86	9908.29	7349.57	6839.96	9660.89	7704.71	9320.63	7882.12	5690.85	11496.6	5705.76	6438.17	5690.22	5242.02	6659.34	9567.5	9105.6	9210.47	8237.68	7239.9	6724.84	8684.61
0.30_553.2777m/z	13393.8	12163.1	15678.8	13403.9	8728.91	17780.8	17445	11955.1	11467.3	16939	11094.9	16723.9	12831.4	15457.1	12112.1	8476.52	17755.8	16174.6	14259	13143.6	8962.08	13842.9	12270.5	15352.8	16868.6	21314.5	13064.4	10633.3	10645.1	11889.5	13530.9	14934.1	14179.1	13121.7	16888	14997	13020.1	17774.9	15483.2	15866.8	15968.9	14165.2	12130.4	15499.7	11198.3	13357.5	11648.8	13054.5	13621
0.28_378.2377m/z	39377.6	22033	28944	24933.3	18946.9	23046	22999.5	20696.4	18248.5	17566	27948.5	18385.5	19780.1	29300.1	19712.9	19173.3	18543.8	31404.9	23554.3	23578.3	24011.7	28932.2	25533.9	26187.1	29479.7	21678.2	24558.5	23866.8	27471.1	29417.4	22376.9	19178.9	19888.1	21994.9	24767.5	19364.7	21748.3	20849.1	24861.5	20240.5	15730.1	24814	21885.3	20706.7	56560.8	26868.7	27110.5	24366	28878.7
0.25_310.2054m/z	15110.7	10560.8	11684.4	9364.43	10536.7	10388.5	8184.14	9837.34	10277.6	7083.09	9975.49	9101.93	9915.64	9487.47	8861.92	10516.3	7378.61	10288.4	11031.7	9730.1	8841.24	9339.9	12215.6	8889.33	9979.16	8676.36	12296.4	10194.8	11820.3	13037.2	11315.7	12093.7	7695.21	10819.6	10449.8	9089.49	9491.71	7001.91	6918.62	12328.4	9792.28	12045.4	10597.2	9192.03	22550.8	9512.99	8719.65	12038.3	11585.5
0.24_365.9216m/z	25118.4	14724.4	16129	12910.1	17933.3	16914.2	12992.1	15151.4	20523.5	12429.5	18678.7	12255	16597.7	18089.2	17852.5	19574.7	14780.5	20796.2	15536.5	16595.2	16681.9	18182.1	21938.1	14094.7	18903.7	11753.7	17560.7	17993.6	18141.6	19278.8	16605.8	20267	16103.1	20089.3	18405.4	17906.5	19455.5	13995.4	15082.1	19569.9	17777.4	17784.8	16164	16040.4	21021.2	17250.2	15015.9	16558.7	18283.1
0.23_689.4702m/z	14808	10350.1	13388.6	6424.09	16625	12683.8	9712.56	5914.15	11721.7	12016.4	9937.46	11938.8	12522.1	11429.8	10545.7	11502.5	11654.1	11258.2	14629.5	12833.1	11648.7	12559	12384.8	9229.8	8970.61	35481.3	10439.4	8989.91	11573	10331	12723.9	11301.4	13230.4	10784.8	13210.5	12662.6	14706.1	9256.81	11176	13538	14635	10552.3	10896.2	12796.6	9368.08	10334.2	12563.4	11344.4	10247
3.48_740.6439m/z	7304.61	10214.7	12494.2	9683.3	11726	8963.99	8744.48	10796.6	7677.22	8174.96	7363.46	5342.87	6540.59	5104.57	7394.37	6634.09	8762.2	7632.98	6336.5	6497.22	7984.48	4912.14	7663.01	7905.43	6670.41	6485.09	7624.3	8461.43	7293.73	6760.2	8163.55	8207.93	6948.5	7912.43	9505.98	7549.79	11121.8	7514.04	10179	6922.36	6564.69	5282.73	5464.67	6545.56	6570.86	6455.36	5844.88	7927.3	7770.72
0.25_318.5348n	69279	36936.5	31970.8	32337.6	38167.4	33997.9	34395.2	31267.4	36317.6	35662.6	38536.6	34639	41885.2	36341	36988.3	37380.5	34153.7	38799.1	35912.4	35353.7	35907.3	33574.9	41509.5	34422.1	38778.8	27737.7	34323.4	34847.6	34217.3	39822.4	37783	38778.4	35838.7	35369	36857.4	35216.4	34693.2	34531.5	40716.1	40400.9	36649.1	31309	35037.7	35647.4	57690.6	35344.5	32856.8	34210.6	32725.1
0.37_546.2975m/z	8650.2	7440.32	6919.27	7093.49	11311.7	6748.53	8112.03	9772.54	6566.58	6010.59	6859.58	7796.58	6663.59	4692.33	8275.23	4531.07	7353.11	7394.25	8316.36	7574.05	7788.24	10828.8	8217.18	8348.21	6913.37	9070.28	5746.98	6379.63	5221.68	4705.71	7254.31	6943.07	6076.37	6245.09	5988.69	4501.97	5027.53	7670.64	7010.44	9764.66	6388.18	5614.35	5213.7	7484.29	8652.58	6362.8	5542.8	7561.91	6577.64
9.33_394.6718m/z	36806.3	33513.6	21067.7	27680.2	31911.9	33325.1	32966.9	34620.1	35090.9	51055.9	35714.1	49592.4	46541.4	39675.6	40427.6	33771.4	47176.1	38630.6	33772.1	42161.5	41216.2	36357.4	40773.8	24429.5	34869.6	37619.9	32116.4	35231.9	32758.3	32753.9	47331.7	29314.4	51311.2	38628.1	33961	39772.2	37229.6	41570.8	35349.6	42526.5	44789.4	39338.6	42407.7	39883	50508.9	35882.1	41210.9	37236	31594.8
1.46_737.3335m/z	44364.2	36081.3	23926	26832.4	26788.8	19323.6	26528.4	24471.6	30115.7	14448.9	34005.6	18011.6	52872.4	24816.4	18605	27192.7	13350.7	26360.6	24244.4	28734.8	19627.8	27858.9	40515.1	26356.6	33854.5	40737.3	27004.8	26406.9	27002.6	35037.5	31458.7	30406.3	17592.4	25855.8	32847.7	16592.4	24358.4	19115.7	18790.9	24484.4	29464.9	34268.9	29540.1	17180	44423.2	25793	32449.6	22192.3	26669.9
9.11_648.1061m/z	3025.26	1119.61	2317.62	66.4557	859.354	534.484	1783.55	2241.72	2480.79	600.166	2582.79	1642.06	1061.86	2324.2	1183.87	4498.78	367.961	4224	2717.83	1163.21	2740.05	1938.19	3338.23	1108.63	3370.17	2260.91	3964.19	2852.63	2959.21	4296.16	1478.24	3782.17	3848.98	3312.64	4120.67	1422.41	1809.31	2280.21	2897.34	4080.83	1611.78	2371.59	4135.02	1628	1546.02	2883.81	1759.61	2057.91	3612.92
5.29_920.8007n	200709	309106	353811	291472	348645	335395	246610	207677	175145	248700	142845	267953	270073	204115	253977	139097	261385	202544	321191	293069	255078	314059	223010	302063	196933	329357	179408	176919	174486	154801	258961	169178	258767	186138	225225	246990	242012	256198	261630	249812	258023	168168	180777	293154	292362	182932	329614	290147	183379
2.41_847.5522m/z	25234.6	30316.9	23594.4	24437.5	28074.8	31569.7	19309.5	21497	24745.5	39412.6	23655.3	32082.8	34025.5	24091.5	27149.9	22702.5	29019.7	27599.3	37604.6	27185.9	34763.1	37315.2	25799.6	36637.2	23945.6	28555.2	21876.3	21943.3	22881.2	19261.6	27020.1	22289.5	31694.6	22122.6	27340.1	24340.6	28996.2	23678	28397.6	36172.6	31301.2	21364.5	22932.2	33097.2	34959.5	24447.2	37078.3	30508.6	21684.7
9.86_589.3173m/z	34775.4	37196.8	36374.1	26064.9	48218.1	47358.2	26019.2	32110.4	28378	38601.4	32130.3	32143.1	33392	40842.3	35561.7	29635.4	29943.7	33615.1	50678	47617.7	65782.4	47904	38110	30670.5	34200.8	35708.7	27789.1	29618.4	29349.4	29284.1	34661.1	27606.2	36781.4	37913.1	39817.1	39444.7	35468.2	28739	38479.9	35042	29195.9	35797.7	36684.4	34908.2	35673.1	32025.9	60528.4	53688.6	28890.4
9.12_437.1918m/z	2968.67	5938.46	9994	5453.65	4478.01	5572.33	5622.91	7917.32	2996.82	5328.71	2290.5	5249.72	4383.27	3286.19	3221.82	2054.87	3435.46	2787.91	3979.42	9237.92	8663.1	6273.63	2916.15	2815.81	2632.08	8208.68	2792.37	2505.56	2373.85	2560.87	5198.41	2109.06	4591.85	2214.34	2965.12	1858.92	1242.66	3049.17	2243.09	3805.27	3216.11	2197.02	2013.09	4977.35	5320.87	2556.79	10037.6	5719.56	2481.58
0.25_359.8788n	51697.9	40797.5	46234.3	36988.3	40166.5	40372	35880.4	32713.6	42742.7	30508.4	40270.5	31640.1	36399.6	39732	37556.2	42453.4	34434.8	41239.7	37078.1	38867.3	35893.1	38665.6	46833	37027.3	44699.8	33576.8	43452.9	40909	43480.1	41823.6	32402.4	42875.4	32034.5	38187.5	45185.1	35672.7	39154.8	34935.8	32378.6	37973.5	35110.7	42994.8	41822.5	37573.5	108006	43066.6	37906.4	39916.3	40629.6
9.11_590.3305m/z	11769.2	10930.4	13691.1	15931.2	11872.3	16992.7	9045.68	12900.2	10247.1	12336.9	9818.85	17364.2	10070.7	8497.46	10826.9	10163.1	11668.3	12367.5	11633.9	11747.1	22841.3	18560.9	11894.2	11628.7	11386.3	11774	9547.41	11227.5	8872.71	8904.56	8821.56	9031.99	10822.6	8851.94	9033.41	9960.76	7417.27	11221.4	8423	12973.9	7762.45	8192.31	8195.25	10145.9	12957.2	11121.6	14939.8	17463.8	9851.5
6.03_551.5043m/z	379337	458187	400032	400442	395584	393361	467614	379094	356802	384549	339088	417574	331321	341559	406111	375713	364651	525539	360846	356323	397639	412061	414658	347946	381592	396530	336477	340668	359320	359482	390499	340859	371515	391892	399380	404322	389628	418782	394414	397608	387551	365671	383099	389913	390541	369615	362384	330236	363446
9.18_560.8693m/z	4011.01	207.102	4761.41	4798.23	5110.64	589.225	5200.04	725.084	4122.44	10668	3347.86	5785.61	15881	3698.92	5609.03	4486.66	5536.13	3557.65	12317.2	12613.5	5209.21	5285.76	3969.5	41.4205	3163.61	5318.61	3241.43	3710.22	3147.1	3453.37	3231.5	3973.78	5284.27	2493.21	4801.11	4794.94	5290.37	5233.98	4599.94	3056.91	8791.71	4747.63	4400.41	5041.76	8650.79	4106.67	11063.6	2806.24	3594.18
0.24_389.5886m/z	110138	73276	82489.1	69363.7	77300.5	73571.3	67777.3	72541.1	76791.4	65756.8	70343.8	59742.4	63396.9	70944.9	61990.1	68351.7	63511.2	78585.1	67688.7	69347.7	69607.7	67802.4	79801.6	67237.4	70954.6	60796.7	69773.4	70105.1	80533.7	67777.1	73213.9	77511.9	69159.8	70901	72274.6	69217.1	73147.3	66826.6	69101.9	71984.5	73695.1	72946.8	75422.1	78643.6	187228	71469.6	69421.2	74061.7	73790.2
2.10_686.6284m/z	564703	584400	464600	523965	576004	414819	425232	439317	568180	562574	550422	512450	555468	476269	651919	524452	631247	541452	593928	524813	482859	632072	541097	467088	598540	465864	542984	582954	537763	512572	558852	496659	542295	485792	561081	508540	557272	583958	655885	582154	541171	578272	567407	580648	646044	502921	458173	570930	574116
0.25_329.8755n	372748	310103	401760	325087	317643	331925	308924	335197	272561	228012	268819	224450	201759	300597	263657	271129	242160	298621	316250	289118	323909	290477	306388	291260	266359	266264	280446	253964	285257	259388	260343	291492	268111	281790	274068	265326	265919	248994	263895	269493	247398	273161	298317	277041	915123	292904	327291	321614	287135
0.26_271.1746m/z	30844.3	21472.7	23999.5	21275.4	24851.5	23538.6	25103.1	30936.3	27125.3	19056.4	23062.4	22415.6	27413.1	15119.6	27761.8	28412.4	23573.7	27099.3	23785.2	21987.4	23939.8	18811	24665.4	24215.5	24093.9	24198	21849.6	22452.1	23171.3	24983.1	22395.3	22167.8	23851.2	16148.8	16725.7	18536.9	17936.6	24262.8	24198.3	28966.8	22728.1	28980.5	21064.6	28906.7	27116.7	25160.8	22965.8	22153.4	26523
8.98_643.1503m/z	25632.1	20455.6	23361.9	29755.9	24785	25126.1	20009.3	25481.9	24161.7	39190.2	24832.7	33365.7	23143.6	19586.3	33770.1	25978.4	31862.5	29288.6	33927.6	30155.2	25810.2	33674.2	29843.9	24239.2	26132.1	29871.9	23148.4	30214.6	29550	23680.6	33986.2	26692.3	33374.7	23261.2	22839.9	39933.1	43849.6	35439	34204.5	40278.2	37134.9	17231.8	15418.2	33522.4	31176.8	25112.9	28966.3	32200.5	29133.1
0.31_228.2333m/z	41137.1	25546.2	25096.5	39803.7	23636.1	22368.9	20489.4	27542.9	26474.5	25464.3	25782.9	17300.3	19498.1	35636	25189.7	21715.3	18031.8	40408.8	25257.3	28545.9	26388.4	23028.9	23385.1	29036.7	24987.8	15889.4	23151.1	26768.9	23518.8	28696.8	24745.1	20357.3	24552.8	24050.1	18195.2	22405.8	21895.7	11767.6	24093.8	17193.3	11688.8	16007.5	29466.4	20460.5	38090.7	33382.2	32536.6	19999.2	26947.1
0.75_385.2929m/z	16099.8	5014.16	10772.2	7013.86	9903.5	7644.72	7939.9	14509.2	13152.5	14260.8	13926.7	9939.84	11977.6	11900	12410.3	15580.5	12064.5	14192.1	8882.86	7903.52	13508.2	11996.4	13586.4	11792.6	12483.5	9393.66	17190.5	11834	14007.5	16668.7	12177.7	11646.5	11377.4	10093.8	24918.3	26294.8	21019.3	15867	27718.7	20303.2	14498.5	21467.9	10419.7	12488.8	17157.9	12133	11414.4	8699.32	9733.72
8.94_517.2586m/z	164589	142037	185121	168031	183708	184850	117559	141705	147915	208492	132400	199172	200711	186517	167438	126690	166200	156625	171847	198548	184569	154396	182900	135513	152640	175557	139814	144962	139856	133843	161013	137809	185168	166093	163853	161357	154841	151193	166242	174493	165906	147255	151792	190783	184730	151920	178904	194842	145168
0.25_290.1894m/z	42063.7	18154.4	18865.2	15735.5	18725.1	19732	18929.7	15852.4	20235.9	14787.7	23324.2	16693.4	17333.9	20405.2	20450.1	23280.3	17048.1	21128.9	20903	20043.5	21606.2	23406.4	23451.5	17491.9	22989.7	20921.1	21849.2	21979.5	21761.2	21077.3	18273.6	22307.5	18914.4	24955.8	22204	19603.1	17916.6	18648.4	21152.1	19243.2	19947.8	23671.9	24796.7	20523.1	26247	19133	21230.5	22103.8	23830.1
0.24_400.2723n	55999.4	49516.6	39199.4	45609.3	43423.2	42850.3	39154.6	37942.6	49227.6	35458.4	49664.5	34403.8	50977.9	39091.5	40859.6	49775.1	36507.7	48214.1	44321.6	41602.7	43014.4	42585.5	57306.1	36489.2	42516.6	32453.5	42565.6	43444.5	46164.1	42058.1	48633.1	54290.2	47449.5	46825.2	34624.8	40937.1	42052.9	38522	42634.4	41984.4	49257.7	50314.3	35765.3	43492.2	42804.3	46557.2	40453	42023.4	45437.6
9.08_542.9272m/z	7910.63	10934.3	33205	42985.3	22328.8	17433.7	4023.06	10139	7109.61	16885	5761.67	12907	10705.6	7810.04	7214.78	5911.56	14174.5	7084.36	11817.7	22775	23201.3	25716.4	8263.79	10386.6	7214.97	31206.2	6653.79	6089.35	5531.37	5587.26	8761.34	4646.16	7750.64	6619.29	10898.8	7666.9	5614.91	6548.42	6701.95	5116.25	11831	6551.95	6677.81	4980.07	18008.7	6634.23	18854.3	16120.8	7237.32
0.43_743.9548m/z	10298.8	3861.2	6962.78	3476.36	4163.79	8363	15141.9	5903.95	11158.6	11600.4	8960.27	11585.4	7719.67	8904.29	10311.9	9324.08	10202.7	10339.9	11326.9	10184.7	8706.58	11184	11847.5	3136.78	8975.2	11271.1	10377.2	9301.17	8909.58	6806.26	9351.64	9482.53	10844.7	12438.1	8922.67	10291	9834.66	7909.59	5939.96	11792.5	8499.26	7717.91	11622.2	8781.2	4802.11	8554.21	10747.1	12901.3	10736.8
0.48_345.6876m/z	2097.19	1207.67	2923.36	1072.67	1591.03	1380.65	2208.02	832.013	2648.19	1802.47	1682.85	3451.96	2832.81	2443.91	2086.35	1439.91	1380.1	2047.8	540.148	2098.96	2075.79	1666.58	2625.46	642.202	2042.4	711.778	1319.69	1774.59	1803.67	1925.87	3117.97	1915.69	1246.11	2198.97	2044.13	3245.37	1570.65	1608.34	1409.76	1669.64	1739.82	1707.16	1697.89	3054	1918.99	1663.48	1323.44	2024.48	2312.37
0.26_256.2080m/z	11698.4	9050.8	7788.49	7769.61	8649.49	7883.47	6906.52	7169.87	7623.28	4722.22	6572.43	5189.67	5670.28	8293.46	6998.74	5826.81	6022.29	11735.3	8706.25	7746.31	9632.97	7717.39	11143.4	7949.92	6863	6709.34	7787.3	7448.63	9459.84	7979.66	6092.02	8228.99	7715.21	8369.25	8067.53	10087.4	7990.36	5222.84	5595.72	7380.76	6942.44	6900.85	5903.23	5459.7	7467.52	8625.13	8607.54	9997.72	6521.42
0.89_134.9875m/z	20973.3	17331.4	16870.5	13407.7	14697.6	11229.5	12980.2	11743.8	18054.2	19572.5	15953.8	22074.3	21057	21604.2	19649.1	17112.3	20246.3	18944.5	24260.8	25965	23506.5	24004.7	20294.3	17523	16104.9	22767.4	19058	18221.4	16804.2	17766.6	18706.1	18351.2	19328.7	21603.6	18494.4	22978.6	19620.6	20040.9	20319.8	18369.7	21087.1	17504	20622.2	20802.9	16920.1	17687.8	19902.7	23607.9	19011.2
9.33_274.6460m/z	11446	14655.9	11415.7	10754.4	18564.3	17026	12567.9	16353.7	11304.1	16160.7	9922.45	16265.4	13654	13065.9	15383.2	9762.69	17690.4	13456.1	14897.8	21189.9	22902.6	14891.1	12888.4	10317.7	13252.8	15850.9	10459.8	10786.3	9830.19	9858.26	12669	9552.21	16651.1	13583.8	13693.4	15926.1	15694.4	14306.1	15626.3	12435	14948.3	11590.1	10332.6	18405.8	18984.1	10675.2	25334.2	16877.4	11349.6
0.24_351.2433m/z	165794	102180	105359	96060.8	105016	100037	104659	103340	110197	88206.4	102004	96455.9	108760	96357.7	103929	106141	102547	109739	97761.9	98264.2	98798.9	96672.6	117533	101090	103963	99331.3	100845	106399	107242	97059.3	105233	116599	106414	101933	103098	97385.6	102290	105486	117657	107743	111264	107861	102763	107627	184002	103615	95589.5	105622	105041
0.28_599.1347m/z	1.1957	1.1957	1.1957	1.1957	1.1957	1.1957	1.1957	1.1957	1.1957	1.1957	1.1957	1.1957	1.1957	1.1957	1.1957	5.9785	1.1957	1.1957	1.1957	1.1957	1.1957	1.1957	1.1957	1.1957	1.1957	1467.87	15589.4	1.1957	1.1957	7.60802	1.1957	1.1957	1.1957	1.1957	1.1957	1.1957	1.1957	1.1957	1.1957	1.1957	1.1957	1.1957	1.1957	1.1957	1.1957	1.1957	1.1957	1.1957	1.1957
0.72_397.3368m/z	168497	109795	82481.4	53336.6	83314.2	68883	52896.6	54721.1	79356.5	60411.8	80930.8	61434.8	108246	61928.7	68391.1	91585.9	56019.1	78984.8	110082	122446	134078	124971	104789	81175.7	98712.5	111975	97460.4	102105	94169.4	86503.4	76635.6	82800.4	69532.5	99703.8	66452	42007.8	62310.4	74858	42999.6	77335.4	93517.1	96843.8	87159.6	75118.5	74236.1	72310.1	91306.8	134689	88239.7
0.24_427.2649m/z	72924.5	43560.3	48659.2	41835.6	50670.2	47511.5	41581.9	40510.1	48074.1	44938.4	47164.7	43024.8	40626.1	45840	43816.5	47772.4	39371.7	47656.5	45557.9	41792.5	42873.7	40817.8	47706.9	39491	44069.8	35401.7	42020.5	39290.1	44091.1	42461.8	50602.6	47514.9	43982.6	43381.9	46729.8	46498.5	49319.2	42077.3	44431.9	49850.6	49051.8	45002.1	48507.3	46121.9	106071	42335.7	42578.6	43429.8	43751.8
0.26_202.1086m/z	22724.8	16247.2	15630.3	15667.3	15831.4	16589.7	15118.5	15664.1	17095.7	13234.5	17476.7	13120.6	15463.4	16231.6	14232.4	15803.7	13053.2	17636.7	15492.5	16459.5	15371.1	15144.9	17983.8	15446.1	16038.1	11602.1	15374.1	15536.3	16096.9	17965.3	14157.7	15850.3	13495.2	16355	18064	13495.1	15143	13414.8	13779.5	14216.4	13867.9	16426.1	14860.5	14994.1	19587.8	17520.1	16947.9	16954.6	15911.1
0.58_595.2690m/z	13989.7	16569.6	8563.55	7394.86	11130.4	8073.67	10085.8	6604.32	12886.2	9293.9	10328.1	11344.3	11738.7	11263.8	9746.54	11454.6	14793.7	11035.8	12330.5	11825	9119.41	9384.87	13004.2	12244.1	14803.4	10047.3	10802.7	12182.8	9990.55	8133.07	12225.2	10494.7	8821.25	10739.6	10271.6	12192.9	9944.59	10123.7	14530.8	10551.5	11769.9	10784.1	9367.94	10689.1	15277.2	10948.5	12341.3	13610.3	11746.8
8.57_798.2620m/z	74930.2	70955.3	65628.2	64169.3	85729.8	68189.7	66912.8	66029.2	75956.5	64673.3	66647.9	63499.2	65535.7	54564.6	64243.6	56383.2	69609.8	69314.7	68445.7	70279.8	57525.8	76168.6	63848.7	71000.4	73924.2	67305.4	71491.4	72930.3	54341.5	68509.9	60249.1	71128.9	76310.3	48208.7	53277.8	68383.3	71123.5	71733	68456.8	63614.3	63593.6	64434	61431.3	64848	65740.4	70119.8	66895.3	67422.1	69836.2
0.24_373.5814n	29917.9	22521.5	21781	20589.3	23447.4	21748.8	22549.9	20592.3	18848.3	17764.1	19348.3	15281.2	16102.2	24550.8	18791	18367.7	18718.1	26861.1	22218.5	20055.5	20101.8	23961.5	23929.3	24135.9	25877.8	15664.5	20639.8	24116.9	21741.8	22599.5	20623.3	24765	21543.5	22189.5	21846.1	21359.8	25122.7	19974.2	21225.8	23746.9	22502.5	24240.4	22664	23719.2	45547.6	20572.7	21608.3	21778.3	25077.5
0.49_456.3357m/z	9125.64	5199.82	5618.75	5024.07	5983.78	7085.87	4066.47	2497.16	7095.2	5842.71	7494.33	6841.3	10376.1	7123.58	5162.78	6324.91	7863.59	6796.03	7282.72	7131.23	6178.04	6988.19	9206.65	6470.14	7935.47	6499.84	6619.52	6724.68	6621.89	8186.05	7731.06	6824.92	5708.84	8390.41	8428.72	8970.6	8205.92	7982.29	9289	7310.97	7850.47	8811.22	6103	7087.58	8890.47	6506.51	4026.44	6089.9	6621
0.25_281.8606n	53436.6	39756.1	43606	37620.5	37592.8	40402.4	36012.7	35105.8	42408.7	32567	41738.6	32609.8	37422.2	39425.3	35110.6	35798.6	39127.1	42615.6	40877.2	39170.9	38054.2	37635.1	50414.9	39484.9	43743.4	40320.9	39638.6	41427.4	39552.9	42498.8	35754.3	46851.7	39178.5	40151.2	36289.1	36847.9	39351.7	37382.7	41991.9	37817.8	37320.3	39784.5	43114.1	33086.5	79750.2	41820.6	37450.8	43009.2	42002.9
0.25_256.8511m/z	316645	273431	294674	249506	258188	269125	237528	244602	241212	177528	232466	180087	214515	217566	217520	246844	182349	242637	271032	256241	264546	240614	283355	227078	232856	209089	223289	224709	235049	223392	226546	256814	225180	233058	220141	215673	237293	194992	210984	235257	218884	244557	240291	211832	537010	242522	257346	267596	232544
1.53_378.2885m/z	14277.9	1382.28	3421.76	651.165	883.239	2043.85	2245.72	2466.07	13739	5659.22	11515.8	3003.45	4576.03	8023.16	6875.86	10672.1	5697.46	12612.8	2753.52	4132.65	2825.69	2462.69	13340.8	1283.6	17201.3	7959.88	13140.5	9874.91	10306	9873.65	4414.81	10358.6	7086.51	10812.8	8753.58	9204.17	6672.44	5499.83	5860.67	4693.37	4517.51	8338.53	10044.1	7212.03	5454.59	13185.6	4799.33	3442.73	15353.4
2.16_586.3372n	1.13968e+06	901053	766182	791368	951754	758522	730033	770248	564098	529190	573397	398651	469011	811426	614585	539610	486293	768962	927069	809655	858209	927153	644956	740284	849120	662360	798615	747548	680825	737918	464413	566689	567111	575651	778845	405023	481836	665594	482534	748776	379738	670701	597966	675415	1.92462e+06	707432	820863	783812	686845
0.24_662.3970m/z	12754.2	13777.7	12599	6045.57	18764.3	15236.8	7967.76	5437.61	9715.89	12829.3	7372.31	11047.4	11624.5	10985.2	14831.8	10667.9	14026.5	10797.4	11363.9	14461.4	18075.3	14525.7	12171.1	9500.56	9667.23	32604.7	11241.9	8108.17	8835.2	11791.6	13696.7	9496.31	10553.4	9500.38	12101.2	9814.02	10850	12354.6	11634.5	11487.4	17577.4	11995.4	10861.8	16443.1	12515.6	9013.87	13278.1	11429.8	10430.7
0.36_391.2153m/z	1961.01	2106.21	2149.29	1038.11	512.34	578.079	1065.26	1367.16	1506.89	41.4371	2199.36	2907.05	1474.1	1361.2	562.189	1290.03	1926.95	1673.26	2952.06	4031.81	1720.74	2094.07	1715.31	41.4371	2533.7	3291.1	1635.46	1559.04	1883.66	1485.54	377.009	1768.6	746.774	2488.18	1434.83	1298.75	1805.16	1963.18	750.303	551.393	2948.78	1794.17	1743.19	2409.27	1351.18	1785.46	3277.41	4197.07	1945.03
3.90_697.6559m/z	9145.36	12820.5	3052.87	3413.02	1810.9	6833.7	7331.47	1688.3	7730.95	5464.96	7230.6	7017.36	6414.82	3459.1	9890.3	6288.05	8522.79	8570.2	8226.35	7727.29	6621.13	9336.26	7783.25	7340.19	7876.8	8210.8	7950.98	7311.53	9980.56	6312.12	4822.55	5298.41	4553.17	6592.56	6852.55	6780.25	6753.65	6992.05	4483.43	10289.6	6653.24	4949.07	5882.05	4461.45	5901.92	8603.46	6154.25	4880.78	8121.66
0.54_659.4871m/z	35239.6	21099.4	19435.4	11354.4	19876.1	22955.9	17975.3	9539.74	17005.8	6730.12	21739.4	10199.1	27070.3	12421.6	13630.9	15433.1	9592.63	18701.2	20459.8	19283.3	17050.1	17367	23341	21776.2	18375.9	36200.7	16203.1	19207	19830.8	15077.6	10071.2	22125	6230.47	17672	19112.7	20126.1	18507.4	12482.6	10053.7	16963.2	26220.1	15539.6	13026.1	12809.7	116173	20327.7	15988.4	18500.3	14386
0.30_455.8995n	5595.25	2507.18	6067.97	7679.61	7859.29	7957.74	10780.6	4768.62	6797.18	11343	6840.65	8400.8	6540.33	7849.53	9112.93	14820.6	6765.67	6355.99	15233.2	13161.9	1963.21	10413	10237.8	8188.88	7485.62	7661.06	5209.84	7811.73	6904.02	5969.38	10823.1	10572.2	9546.51	9342.91	4635.73	7977.89	8101.42	8115.3	6351.42	2948.11	4204.95	6039.56	11452	6006.23	4641	5353.4	8485.51	13877.8	6779.31
0.25_383.7802m/z	10469.4	8276.07	11021.3	9242.5	11753	12890.7	7797.85	6580.97	10174.6	5746.39	7553.84	5092.48	12202.9	9144.85	13891.1	11649.5	7409.18	9863.17	11496.7	8022.88	12249.5	12270.6	11913.5	6101.37	8547.6	4264.7	6629.98	7527.93	8754.53	9160.75	13003.5	8312.67	9039.69	9435.79	9729.6	8868.14	7017.09	5152.49	7748.12	10013.6	8870.02	9901.96	9248.87	8064.72	6017.72	7164.08	9071.21	10566.2	8326.6
0.31_247.2171n	82283.4	47090	43392.7	66757.2	46210.9	55756.2	40127.1	54069	56280.4	35397.1	49637	34889	41748.2	49503.3	43489	80286.8	40513.5	51472	59252.8	65154.1	53495	54188.2	65661.6	61370.1	37057.4	52160.2	52770.8	54066.8	52749	68132.2	43186	49760.1	49541.2	51639.1	48869.6	46219.4	49824	22136.9	38850.6	35303.3	33722.9	52053.4	67844.1	40285.5	53977.7	58684.1	61131.9	54504.2	67589
3.33_509.4417m/z	12526	6849.08	4160.16	3127.11	5255.18	3470.61	2315.88	1127	4119.65	2796.66	4173.54	2632.79	6345.61	1635.35	2213.76	4881.84	1391.97	5556.57	8982.77	9133.55	9730.2	7882.94	6290.42	5736.27	5231.8	10320.5	3255.97	4334.76	7832.3	5047.72	2871.35	3667.77	1871.71	5369.15	4329.37	2368.77	2594.18	3501.49	1255.32	5371.91	4183.88	3812.51	5805.95	1735.31	8491.6	3246.88	6363.33	9419.4	3747.71
0.99_351.1960m/z	2253.35	2430.84	2775.1	2020.4	1917.05	2051.34	1245.29	634.371	2423.85	3310.69	2014.08	4153.27	3722.55	2704.85	2118.14	2050.23	3490.42	2856.72	2915.96	1512.44	2190.6	2416.3	2545.61	1779.11	1838.59	2532.29	3181.12	2407.81	2135.61	2167.87	1141.56	2439.15	2125.52	2993.85	2407.17	2702.59	2279.53	3658.77	3235.25	3035.07	3134.12	2560.49	2604.7	2589.83	2748.74	2882.37	1577.47	3105.28	2502.86
0.24_328.2030m/z	51811.6	34754.7	41096.1	34652.7	35327.9	34348.6	37147.6	34036.5	36928.3	33605	39565.9	33641.4	37107.9	38749.4	33802.5	34105.7	38050.1	37067.6	36479.7	40773.5	37519.9	32843.4	34355.8	34606	38016.1	34353.1	36276	37477.2	35594.4	38157.1	28694.9	37045.7	35753.2	41331	41345.3	36689.1	35521.2	34351.8	33492.6	34313	35354.5	37561.9	39904.9	36925.2	48661.8	38468.2	38629.4	37572.8	40221.3
0.88_453.1710m/z	56241.9	21903.4	13880.9	14214.9	21534.2	13764.6	16731.2	11245	18955.5	16167.3	15710.6	19226.2	19529.7	17465.2	19500.9	18998.6	17740.7	21078.3	20861.3	18804.3	12500.2	20308	24236.3	17875.4	16522.5	20578.5	19231.3	18821	17533.6	16090.7	14975.1	18995.8	16660.3	16801.7	18286.3	21190.9	19516	20455.2	18322.9	16824	16860	17426.1	21929.6	18756.6	15423.6	17439.3	19148.2	22754.8	17436.6
5.33_955.7517m/z	33110.8	35197.4	38310	36736.5	44143.1	28494.5	30082.1	20117.6	26526.1	43731.8	26364.5	43072.2	44040.1	38747.6	39974	28677.7	38270.5	32486.3	43001.6	58652	55489.2	52018.5	32385.6	37537.1	37251.8	54224.7	26521.4	31911	27755.9	29316.5	40838.4	27757.5	41071.2	32813.6	36551.8	26712.4	33995.4	45908.5	38552.8	39795.6	37660.4	30945.2	37662.8	44327.8	33749.7	29546.7	40988.4	56994.5	28409.5
0.80_482.2748m/z	4493.99	4067.75	6449.24	6868.51	5464.61	4282.36	3914.27	2635.2	3990.99	6103.34	2916.32	3223.53	6226.04	3682.66	4314.3	4011.58	5045.38	3897.85	8081.63	5780.64	3101.59	5316.67	4295.78	5430.04	3778.25	7136.99	3919.59	4041.25	4105.97	2743.27	5387.95	4387.33	4743.81	2855.66	4077.61	4947.94	5227.91	4128.51	5192.28	4305.61	6012.87	3059.51	3172.02	3914.88	3268.54	3204.91	6095.66	4301.62	3382.3
0.25_281.5629n	6432.95	3922.25	3503.65	1677.42	4682.18	2687.44	1972.91	1562.3	1867.92	658.778	3030.06	807.104	1415.72	1733.38	1678.24	1173.19	527.392	3055.76	2291.5	2969.66	3636.31	1810.65	2433.1	4315.79	3337.57	1092.8	3557.15	1597.58	2134.95	2809.19	1826.97	2486.31	2243.95	3895.72	2596.1	3406.87	1216.39	3192.99	2109.92	2780.07	4347.96	4023.84	1445.88	3923.1	5416.8	2109.1	2606.67	3584.51	66.5839
1.79_819.2623m/z	6823.01	6931.74	7590.72	5338.72	4890.91	8814.04	8015.5	3784.87	5764.02	1010.61	10044.2	10792.5	8838.24	9282.99	10178.4	8650.96	4523.79	9112	5878.64	6561.82	13210	5040.21	5758.87	5973.84	5917.79	5119.22	5172.11	7600.26	3543.69	6191.46	9605.23	6398.85	7882.56	11545.6	5403.17	5656.04	7040.58	4865.09	8160.81	2753.1	10201	8016.21	7237.96	7831.77	5220.84	5146.45	10529.2	3597.86	6180.95
0.43_434.2674m/z	37666	20733	26573.8	24798.9	17440.4	25219.1	21860.9	22815.5	25950.9	20680.7	28644.4	17525.5	29786.7	20177.5	22714.9	31230.8	21540.2	25233	23462.3	23420.3	22009.4	18375.9	34317.2	24738	25190.3	24543.8	26587.6	23344.4	23614.7	23966.2	26133.4	26797.9	23234	21849.5	17961.8	23886.2	26369.7	28608.2	27342.1	23997.4	30367.6	22302.1	26173.9	25641.5	71550.6	24719.1	18851.2	20875.9	24227.2
0.39_434.1859m/z	445271	311036	303316	352138	301919	304507	362770	346561	341287	342543	308144	336625	347461	303549	347065	278827	284523	335582	329696	354877	332597	344342	330006	374963	331455	374284	296207	311142	295938	257456	319602	328705	292037	298671	300299	352969	363245	301563	302245	274625	218005	312042	310950	275580	323243	332377	348918	330640	308582
0.29_246.2075m/z	375333	190965	149800	181595	193280	165014	160715	168918	199353	144087	184640	158113	204696	195393	172548	187198	164370	208344	174412	186766	164709	183761	235815	177629	173110	105156	163390	192039	205452	205247	174857	186910	170840	188827	186971	208386	190143	160281	185792	172971	176854	205907	197953	168592	249566	187304	193385	179689	203654
0.47_134.9874m/z	16744.3	13563.2	8617.62	12881.2	10698.4	6107.66	14213.1	5381.11	14617.5	16586.1	15129.4	22886.7	15971.6	17212.5	15195.6	11796.9	17440.8	15059.5	18196.6	16805	10631.1	10675.1	15783.1	16185.6	14610.3	10275	16470.5	14066.2	12134.5	12555.2	16795.1	15566.7	13986.4	11904.2	15123.2	19573	18305.7	17522.8	18924.6	16612.5	17988.6	12891.5	12350.4	19619.5	10820.1	17401.6	14041.7	15474.9	16280.7
0.83_311.2962m/z	16804.3	10144.7	9937.27	8220.1	10460.3	8075.87	7148.37	9199.73	9692.95	7705.76	6881.5	2824.26	13279.1	10877	5555.04	7970.48	2776.55	10566	12213.3	13681.7	11209.9	12853.3	13171.2	10358.4	10456.8	18254.3	12945.2	10823	11251.6	12675.7	3386.6	10002.7	4485.15	11137.9	8025.49	5801.43	5310.32	2306.62	5897.26	6279.48	5463.16	9270.07	8125.77	4745.8	14831.6	7028.11	9971.52	11978.4	8218.68
4.31_177.0336m/z	3033.26	2202.78	811.882	1128.94	2806.11	1717.24	1330.03	944.287	2577.63	3432.21	1898.38	3994.83	2378.11	2853.23	3244.79	3105.43	2472.07	2737.26	2639.28	2112.03	3166.28	2250.69	3312.57	2199.52	3136.16	2890.89	2590.67	2636.92	2444.77	3060.73	2744.96	2535.75	2914.8	2847.44	2844.45	3199.92	3114.1	1893.02	3189.76	3326.71	2910.84	2526.99	2688.17	2901.48	3647.39	3106.57	3225.35	2396.68	2665.25
0.25_292.1924m/z	252929	154291	183795	162161	161351	167204	156977	156305	163433	134431	150234	146758	140903	156646	162417	152820	151890	172759	161871	150970	158079	151299	162395	158254	171603	174027	159944	159403	163874	153439	165057	173639	158260	162839	175805	145330	150532	148749	157551	157657	154612	156993	166136	155636	409089	158674	153935	164379	151910
0.26_267.9845m/z	19462.2	6346.16	6711.88	4898.74	8930.49	7721.32	8622.88	7046.9	8855.7	2494.18	6860.76	6269.98	5627.55	5140.51	3557.25	6300.68	3841.09	7613.66	7888.44	9137.76	9461.15	5487.22	8334.5	3585.76	5922.75	7726.62	6989.07	6282.79	9016.92	6941.08	5913.95	8743.68	4917.82	6778.53	6272.67	5342.86	4568.12	4079.02	6667.75	5965.74	5612.57	6313.08	6924.37	5481.4	14437	7123.02	5138.45	10083	3099.16
8.54_701.1915m/z	160837	128732	132883	135031	119550	136752	113883	123857	155566	146326	152144	145728	139978	140317	148717	145312	137812	153741	158866	139612	154488	134934	157952	129390	143200	147492	151906	138254	140542	132890	148745	140578	138348	146511	149714	155034	148455	150554	152696	147040	150317	133128	134734	131821	149796	147302	150111	149594	156545
0.64_545.3482n	1.19361e+06	857871	1.15523e+06	1.38097e+06	916207	1.30372e+06	1.00374e+06	1.11418e+06	1.06319e+06	806461	848680	994124	966895	995907	950166	1.27762e+06	918110	1.16053e+06	1.11096e+06	1.38604e+06	1.10583e+06	1.4214e+06	1.23129e+06	815494	1.1556e+06	959260	920668	1.09086e+06	1.07807e+06	1.17143e+06	733717	1.24308e+06	1.04232e+06	996759	923580	905733	844904	720549	825123	975123	720363	993437	1.14186e+06	831434	956198	1.29074e+06	805262	1.22333e+06	731683
9.14_501.2661m/z	3706.15	9829.96	5505.34	4990.88	2419.31	10720.8	857.949	3759.19	3818.4	5332.11	3995.95	5939.36	4279.69	4300.17	6153.78	3910.14	4871.85	3836.41	5197.66	7601.63	4131.34	3435.4	3928.6	5262.58	4021.43	1872.61	4489.03	3672.2	3195.46	3610.62	3338.1	3700.98	2245.01	4410.95	3797.01	6618.15	2417.28	4222.68	2762.65	6687.25	2372.47	3974.79	3804.01	5909.97	7227.73	3999.3	2563.43	6280.91	3164.08
0.30_567.2975m/z	21613	25029.7	20193.5	39274	33754.5	32356.8	36959.7	35189	22774.1	43389.9	24152.2	33483.5	39341.8	24542.8	28028	30806.9	32157.1	21799.4	36282.3	43874.9	30562.5	25938.6	28476.5	36525.7	27658.9	41880.2	25870.8	21264.6	22035	19798.1	24737.9	37358.1	34464.2	32721.4	27412.1	29990	28152.6	16471.8	26377.5	19364.5	25815.3	23801.7	23175.6	29053.7	13840.3	20920.7	46300.9	43924.4	23530.8
1.73_722.1910m/z	27177.4	17671.9	26072	25668.4	34201.6	19571.3	21478.9	21790.4	24429.8	33985.9	22672.3	31124.2	39130.1	23303	26882.9	20131.7	29472.9	25815.6	20038.8	29802.6	23415	22458.8	25752.6	13440.6	32051.3	18113.6	27789.2	19763.7	26682.8	21654.8	22499.9	21452.4	24146	21120.4	25158.3	21877.3	30822.4	31505.1	26724.2	28917.7	24808.6	26725.5	20709	33707.8	25105.6	27621.7	23236.4	22869	19662.5
9.07_722.1483n	7619.58	5918.36	4887.44	4323.81	4935.61	5904.65	2471.19	2820.77	8074.92	5552.28	6082.24	12004.1	8363.95	5776.44	6337.91	7127.67	8249.09	8583.97	4352.49	4284	5734.37	9660.83	10101.5	4585.38	8833.69	3096.96	6497.88	8679.09	5609.79	7325.82	8680.09	6563.09	9374.99	5731.93	7780.74	3554.26	6535.47	5804.55	5461.02	9402.18	5572.11	8505.05	6657.7	8280.88	6499.61	8467.64	6174.95	7908.6	7139.66
0.25_345.2396m/z	37854.6	31219.3	29831.7	28202	27906.1	28362.5	28696.4	22321.6	30670.5	19140.4	29153.1	22738.8	28564.6	27259.5	25693.2	27503.3	23937.6	32439.1	30038.7	34118.9	29471.6	32267.6	31295.8	28540.1	29190.5	23725.4	27032	29473.2	28455.8	30545.3	27713.1	32566	26404.7	28412.8	27953.9	25904.9	26634.4	23256.8	23523.7	25988	25257.7	28865	25319.6	26382.7	37511.6	25799.2	26173.4	29359.9	29072.4
0.25_303.2001m/z	50751.4	23499.2	29456.4	24617	27077.4	25794.5	23516.8	28113.4	24331.1	18619.2	26756.1	23159.9	26212.3	27233.7	24289.9	28151.7	22485	25870.1	29202.3	25080.7	27893.8	26477.2	28417.2	27418	25326.4	21803.4	27315.7	27533.2	29145.6	24851	25266.4	25258	26308.3	23558.4	24517.4	22218.5	24300.7	26591.2	22953.7	25047.9	24981.1	30849.9	24758.9	26380.7	56349.7	25363.6	24460.9	29021.5	28316.7
0.24_389.2544m/z	256988	143772	165034	137683	152052	148573	136585	129056	154246	123263	139022	139429	125867	148312	137112	143604	145446	164718	142057	142843	139670	136702	165537	135627	150845	144145	188109	141814	156520	149134	142383	160466	137613	145208	154724	141522	154590	139680	144641	147463	137092	152540	146862	146029	335647	147021	133032	146986	136999
0.03_182.9617m/z	1218.37	412.279	934.755	932.537	1337.59	1430.65	1394.72	1219.36	1205.88	1468.9	778.089	789.949	1305.27	743.148	1124.03	1581.82	1298.91	827.467	1534.26	1985.83	1998.42	1953.39	1196.93	905.955	1069.84	1050.84	876.175	1199.26	1144.23	1206.05	1150.89	1380.88	1296.39	1372.64	973.181	951.655	1018.74	1401.6	836.654	1622.69	1167.07	829.883	1337.09	1557.23	1635	1132.87	2382.77	1748.83	1046.93
9.96_604.3439m/z	50290.3	40512.5	40784.9	41908.4	49835	65877.4	40801.6	44954.7	43965.7	53405	40639.6	54158.9	54462.4	56620.1	47620.2	41225.5	41581.3	46619.2	60701.8	52044.8	62902.7	56373.5	51182	41117.2	46119.4	60257.3	39765.1	43840.8	39506.7	42194	41036.6	42659	53184	47864.2	53754.3	47829.7	46292.4	44785.3	52340.7	41722.4	37879	47722.4	43670.6	52200.1	44587.3	43425.9	64700.2	66180.6	41693.7
9.16_654.3437m/z	12965	12144.6	12627.7	8283.81	5898.56	8921.36	6037.22	10477.5	12925.4	13086.7	10040.2	9354.18	13504	12979.9	13773.4	10647.3	10772	13976.2	13473.5	9906.72	15412.5	12496.3	14224.4	11187.1	11834.1	15543.4	11140.2	11302.4	10189.6	11361.6	8377.62	10391.7	11780.5	11581.1	13723	11963.9	10573.3	12561	13213.6	13138.1	9811.79	12158.7	10116.1	15339.7	9940.27	10987.6	10916.4	14696.4	11822.4
0.26_278.1868m/z	377528	233331	221204	242959	221766	234956	222404	229618	231571	190495	228739	212911	197417	238715	205574	200644	211419	251242	235834	224390	235832	235814	250395	227527	248171	177734	220434	227673	215462	222663	210365	242059	211097	210562	231884	230710	211797	204277	209798	217155	182402	227106	216394	220125	305772	248369	231749	227146	226419
2.58_568.3330n	7.01115e+06	5.25768e+06	4.90985e+06	4.37319e+06	4.5319e+06	4.58726e+06	4.41821e+06	4.51955e+06	4.34883e+06	2.41687e+06	5.1103e+06	1.66472e+06	2.50936e+06	2.52969e+06	2.28417e+06	5.12379e+06	3.22484e+06	4.43278e+06	4.70859e+06	5.3589e+06	5.22565e+06	5.50689e+06	4.29366e+06	4.31878e+06	4.73622e+06	4.69707e+06	4.32944e+06	3.93063e+06	4.93908e+06	4.85114e+06	2.28455e+06	4.54848e+06	3.23618e+06	4.84174e+06	2.28093e+06	1.60357e+06	2.13457e+06	3.34213e+06	2.19251e+06	2.2466e+06	2.37842e+06	4.81916e+06	4.77634e+06	2.50714e+06	6.19956e+06	3.62087e+06	4.80831e+06	5.09091e+06	4.8799e+06
1.75_425.3210m/z	65846.4	61496.1	64436.1	102185	80688	74024.1	52132.3	52726.2	57014.3	65707.4	49944	73166.2	80978.3	69842.4	66468.7	47850.1	65902.2	57227.6	82846.4	74871.9	63011	80440.4	67271.7	53013.2	57654.1	81772.2	60259.3	58343.8	54640.5	49445.9	58326.2	53885	67655.5	58441.5	61265.9	59452.2	61622.3	67136.5	64861.7	63659.7	65489	59805	53882.6	60017.5	62241.5	57597.5	81420.9	63942.4	57460.3
0.04_274.1649m/z	5884.6	4932.33	9143.87	3363.93	3598.77	3417.4	5166.76	4597.85	6315.19	5061.66	5529.89	4692.95	5613.69	6531.88	5397.35	6474.82	5175.25	6201.67	5844.25	4524.38	3723.29	8196.97	8294.2	2259.74	5825.12	3144.04	6156.01	4826.95	6055.97	6414.77	5363.52	6598.1	6270.62	4318.61	6190.99	7937.45	7012.24	6473.45	5862.93	5846.88	4422.73	7569.33	7165.67	4323.5	6898.35	6012.56	4150.4	6522.84	6927.6
0.24_483.6468m/z	68864	33567.1	44532.2	32677.5	34645.5	35489	36690.8	28391.7	38774.3	28762.7	32091.6	30375.1	37401.7	26597.1	34375.6	34189.9	30247.8	37802.8	36560.2	45946.7	33915.3	35648	33759.4	32782.1	36744.8	20458.5	38391.4	35436.2	40699.3	35944.6	35089.7	36877.1	34177.9	40976.4	39494.5	31545.6	38969	32420.1	38616	39247.7	35255.6	38451.3	37808.1	36888.3	64054.3	35133.8	33557.2	41502.4	34809.3
0.25_274.1951m/z	60940.7	46933.5	45787.2	35471.4	45232.4	42265.9	38044	43149.6	41041.8	28496.9	47258.4	44346.7	43439.1	33515.9	30581.9	41825.8	38809.2	43861.7	35956.1	37821	40634.4	35254.3	50096.9	42746.1	42580.3	36839.4	46492.4	35069.1	29619.7	34672.8	34508.1	37199.7	56106.8	37195.9	30184.6	59243.9	45557.4	37096.5	51417.6	40290.6	36490.6	32141.8	33701.2	40391.1	41244.6	32669.4	38033.9	35161.4	39694.3
0.29_226.9528m/z	8487.24	11321.6	10452.5	17486.2	13167.5	16871.6	14303.9	16676	11491	15945.8	13707.9	14717.9	15060.2	12064.4	14244.4	26791.9	14053.2	8166.38	16436.4	16034.4	12405.1	14611.4	14481	13706.3	10093.2	9642.32	8139.91	11380.6	11673.9	11665.5	13591.6	9472.77	14690.1	10142.6	10015.8	12788.5	14000.6	6309.99	12099.3	10830.5	13021.4	7978.59	16076.2	11590.1	5773.28	9144.91	19510.8	12880.7	10345.3
0.32_216.1596m/z	792.609	251.692	205.589	262.904	235.415	192.455	158.691	170.444	435.066	305.51	372.787	167.191	141.89	262.208	433.233	97.1484	151.26	566.794	697.374	484.66	498.347	315.092	461.172	96.3124	484.321	86.7669	250.143	449.177	368.97	340.22	350.376	393.01	143.033	376.927	878.075	293.488	540.413	146.432	164.365	338.429	465.393	331.261	290.793	170.653	701.748	115.686	582.702	223.879	376.401
0.27_299.2065m/z	38438.1	21741.8	23238.4	23004.4	27146.2	27068.2	23976.2	23534.5	28553.5	19980.3	24635.7	20318.1	23589.9	25775.7	19600.2	28626.7	21799.8	31297.6	23674.2	26898.9	23467.6	27599.7	28859.4	25282.3	30244.8	19960.9	25658.5	25980.3	26067.4	30959.5	26165.8	25671.6	22811.6	30190	27830.8	28122.1	18060.1	18695.2	28556	25780.7	20898.4	27332.6	32012.5	25681.9	34152.9	22226.3	27687.1	24633.2	32014.1
5.80_523.4733m/z	79522	111889	92122.5	119207	101685	88591.1	113383	105383	83618.4	73880.9	68970.5	79902.9	83478.5	82165.9	76372.9	79206.5	93296.6	118649	87740.7	77735.9	80368.2	90530	79207.4	100581	72389	100468	71167.8	76980.6	67512.6	88095.8	84820.5	73582.4	75555	75720.4	83147.8	83843.5	75193	70582.4	80917.3	81499.1	82414.7	83523.1	86690.2	79981.5	75575.1	71417.4	84962.5	78844.3	68491.9
0.23_486.2909m/z	152829	116263	99961.6	143394	118831	126961	161791	140824	135467	165196	146036	166698	140083	76840.9	153532	155365	163585	133910	130042	128541	129297	128780	152112	143512	140297	96006.9	130151	144456	149093	134221	159728	137045	165215	65307.6	64659.3	82912.4	77648.3	149951	170643	148773	146225	129576	140401	156671	110068	137782	145268	114829	133057
0.25_334.7290m/z	67332.6	35769.9	36664	33106.7	41436.1	36287.8	36481.2	30953.2	33975.7	25002.4	35271.8	29145	35060.6	31686.4	33657.8	39785.4	27229.2	37938.6	36608.6	34253.5	36855.4	36599.8	39637.6	33207.7	37351.7	37273.7	34173.6	34096.2	35009.6	33937.5	41383.2	37261.3	31842.2	36312.5	34445.5	32756.2	30499.9	27875.4	33309.6	36236.9	34622.6	33738.5	35369.7	33160.4	46957.9	37740.8	34454.1	36344.4	33980.5
0.44_697.4392m/z	15132	10109.1	12645.2	15587.9	12308.5	12867.5	7999.18	6351.71	13699.6	15331.1	11952	16157.9	17497.1	13610.9	13760	10739.2	17066.7	13613.3	19179.8	16980.3	16005.1	19025.6	17465.1	17982.4	13600.7	16859.8	15198.7	13916.1	13141.2	11201.5	18056.9	13085.5	17268.2	12946.4	14990	13902.1	14056.1	12221.7	15691.8	15739.3	16148.3	11260.4	11083.4	13878.2	9012.74	15243.1	17102.9	13679.8	13406.1
1.08_440.7582m/z	4961.32	5794.65	6198.68	6163.85	8029.34	9895.21	2340.34	7932.15	5844.63	8069.01	4827.35	6530.83	6809.74	8080.23	9757.29	4305.38	8755.79	6973.36	7382.09	6651.22	9932.9	8972.53	6550.75	6663.75	7174.82	3214.08	5430.17	6370.17	4449.47	3476.31	3795.08	6211.36	4486.84	6899.7	3269.42	5830.6	6532.44	5832.34	2866.88	4938.05	3146.38	3187.55	4824.5	3885.89	4761.73	5934.98	4887.72	8918.68	5417.92
0.31_454.2404n	294050	545260	453552	550347	565929	498423	565741	645556	327668	445008	287697	463918	393861	402194	627172	469864	405539	321274	539605	515940	515702	587034	309182	536733	340997	703075	280467	344961	338765	269227	520177	332829	390537	429863	397904	384991	317191	389865	479828	353151	283505	298120	375412	350795	425382	206113	555093	433490	264298
9.20_531.8650n	28864.9	28726.3	30031.6	28165.1	37410.8	27183.6	11743.1	19346.5	24458	31959.6	25733.4	37423.2	31056.9	25761.7	26914	27732.3	33253.4	25155	30450.2	34921.5	32395.3	27587.5	31917.9	23799.6	25306.1	25999.9	24751	24590.5	22141.1	27845.2	28063.6	22581.1	40793.6	27554.3	23139	23259.6	22755.2	22078.5	27234.9	30822.8	26771.5	27379.8	27109.4	26535.5	27938.4	24449.1	46563.8	35213.5	24621.5
0.05_223.1496m/z	32691.9	34520.2	38826.6	33953	40823.4	25154.4	28362	20361.2	29112.6	32666.5	28594	34742.1	38464	37042.8	31939	29873.5	34475.7	29240	42611.8	37753.2	41249.6	36911.9	36077.7	35012.2	30372.7	34025.3	29720	27883.9	29571.3	32592.7	32517.6	31667.6	32067.4	30065.5	35378.2	34306.3	34312.3	31194.1	33910.2	34525.3	34750.4	27940.5	30261.1	33461.3	45374.7	31384.8	38587.6	47381.7	32108.6
9.20_470.8906m/z	9036.51	2505.64	6379.81	4523.06	2726.92	4510.95	5302.56	6830.47	8484.79	11631.9	7953.49	8810.36	8657.72	6451.32	11651.8	8535.3	11769.4	9581.33	7791.09	10717.5	12945.9	6283.32	9623.06	9551.55	8772.03	10291.9	7193.09	8444.95	8016.18	7224.3	13213.5	7525.97	11814.7	7779.74	7705.48	8454.75	8104.39	9712.43	5018.19	8976.46	7122.94	7415.87	7336.35	12171.9	9245.84	8174.25	12226.4	8569.32	8488.13
8.37_681.8462m/z	160253	142637	156135	143955	155720	150368	134521	152433	167032	158953	168897	161204	159410	167841	168333	160097	161774	163070	157156	163381	169917	157087	173994	147814	173007	154518	170004	170683	158072	155973	157659	164284	161757	165233	169191	168016	175015	165662	165235	161707	156574	160798	168545	162275	161992	162066	169948	170839	158202
0.46_324.6626m/z	8361.17	5111.68	5449.21	4812.5	6640.25	6525.03	3617.89	4090.67	8774.7	13058.2	7369.19	13346.1	9548.18	6656.98	17028.5	6941.85	10168.9	7433.81	10943	6612.15	8674.85	8497.41	9026.3	5327.07	8113.23	3763.23	7149.56	7435.95	8537.8	8346.76	13298	7404.07	11378.4	8207.54	9104.51	8511.08	8316.67	12872.3	9774.36	8990.1	14926.4	8282.85	7524.58	15188.1	6837.65	7849.6	8306.19	8510.21	7863.16
0.26_576.4027n	3.42169e+06	2.4056e+06	2.83143e+06	2.64812e+06	2.39611e+06	2.57369e+06	2.70702e+06	2.89442e+06	2.55227e+06	2.12534e+06	2.28464e+06	2.27145e+06	2.06532e+06	2.6814e+06	2.34596e+06	2.34008e+06	2.27358e+06	2.69772e+06	2.54177e+06	2.53644e+06	2.7431e+06	2.53663e+06	2.89706e+06	2.55727e+06	2.22795e+06	1.85886e+06	2.28783e+06	2.40874e+06	2.18729e+06	2.37597e+06	2.24212e+06	2.39905e+06	2.37759e+06	2.43015e+06	2.46384e+06	2.34331e+06	2.06195e+06	2.22089e+06	2.29236e+06	2.23491e+06	1.88279e+06	2.44476e+06	2.6626e+06	2.46555e+06	4.58348e+06	2.35176e+06	2.55859e+06	2.46598e+06	2.53964e+06
0.27_313.2202m/z	11039.9	7356.29	12290.6	7043.37	6465.79	8644.32	6820.72	10871.9	9181.52	4322.31	5581.81	5479.49	6915.8	9488.41	5442.69	5715.45	4805.68	8941.34	8494.15	8961.27	7319.17	8447.99	8527.17	5574.26	9507.89	5805.05	8325.34	7115.61	6308.42	10409.6	9713.81	9339.15	6299.35	9411.87	7391.03	6209.87	4169.7	2548.52	7983.71	6317.15	3385.12	8048.43	7938.82	5768.87	10644.3	8892.08	9380.19	10232.8	7619.74
0.25_426.5710n	29320.4	18997.4	20345	18202	15748.4	18722.4	18837.1	13494.4	13611.4	14701.7	14978.7	8598.47	4721.33	16304	11078.8	13693.7	15354.6	13528.5	18189.6	16477.1	17693.9	20609.1	18370.6	15114.2	16815.3	12845.4	16032.7	17639.3	17607.5	15786	16107.4	20690.6	18260	15495.6	18064.2	19834.3	17128.6	20713.1	10406.5	25089.6	14502.8	21575	18521.1	21977.3	74290.1	17677.5	19699.3	21113.1	8505.81
0.24_451.2593m/z	17390.9	17445.6	16568.5	9219.9	13253.7	14246.4	12539.5	9806	14829.3	15646	11454.2	17367.4	17142.9	16728	14425.2	10981.6	15944.7	15275	19945.9	17643.9	14843.7	17235	16145.7	15633.5	15174.7	16292	14153.6	14181.2	13138.3	11905.5	13501	14281.5	13878.3	14550.2	16152.3	15725.2	14207	13411.7	14275.5	15043.7	17293.8	13384.7	13416.8	16386.9	27331.9	14015.8	17327.1	21949	15340
0.44_473.1335m/z	5738.56	13399.7	7931.41	4803.76	7039.67	6610.31	8081.93	7911.28	4529.42	2526.37	3348.83	7035.6	5619.01	4957.26	4004.74	2953.55	4574.12	4718.59	3952.56	9094.47	4461.83	3805.4	4196.42	12127.5	3576.41	3615.98	5229.24	4539.87	4900.05	3966.19	3870.63	4461.28	5076.23	6741.02	4141.28	4161.31	5228.02	5258.02	4600.41	6034.86	6443.76	4320.12	4664.62	4446.56	5263.35	5019.31	8234.66	7078.43	4876.19
0.25_282.1938n	50754.4	41146.6	42494.1	40972.9	33941.3	37711.5	35344.1	36923.4	40073.4	31232	37259.4	32483.3	34075.6	37406	31109.3	34183.9	31544.7	41042.1	39876.4	39560.6	42526.3	41157.8	42842.7	41054	41076.4	55547.3	37896.3	38718.1	34859.1	42766.3	33671.6	37685.3	34206.9	37308.8	40123.6	33085.3	36720.1	35362.1	33330.9	34247.6	30085.2	36933.7	35443.9	32493	74476.3	35016.1	41047.5	41816.8	36990.7
4.74_282.9061m/z	963.472	2239.65	1106.01	1268.16	2535.82	44.8904	1187.58	1677.4	720.736	2590.7	617.847	2578.69	672.508	341.322	1297.38	636.504	1134.51	1198.65	565.39	1999.09	1172.72	1737.24	1311.14	44.8904	685.473	1393.47	1108.48	933.09	804.066	885.301	1423.91	594.523	463.844	1495.36	713.238	1461.41	954.198	1123.23	609.858	2445.12	1063.89	663.526	742.735	729.837	1855.2	242.362	611.894	1164.94	1345.69
1.73_703.1788m/z	29146.9	24130.4	19985.4	20341	20781.3	18730.3	19385	23798.2	29464.1	26420	16596.6	28200.9	27627.6	26794.1	27483.5	23128.7	24136.7	27199.1	29784.6	24020	24575.9	29019.2	28974.9	11904.6	26668.7	23715.3	26379.2	29192.2	28914.5	32286.4	24867	27354.7	25830.5	26417.4	26851	38055.8	33940.4	26783.7	29728.2	26033.3	23433.1	27308.3	24382.7	23000.9	25722	31089.4	24340.8	23796.5	27133
0.25_296.6786n	39129	42366.1	58551	28103.1	52487.7	43314.8	36600	36861.5	29949.3	41225.1	30182	38163.2	44259.6	33842.4	34671	29170.2	46262.5	30194.1	42860	45376.5	43423.9	44894.3	38509.7	42231.7	33519.5	72254	38841.2	28070.6	30975.4	30807.8	39375.2	32360.8	43110.5	34010.4	41083.3	35582.2	30535.8	27034.1	33807	43664.5	34389.9	33247.5	30607.9	48964.6	50837.3	27560.8	38867	40665.9	30722.4
2.67_414.7765m/z	15674.7	16068	13397	9718.33	19409.6	12793.4	17920.6	9407.63	16647.7	19631.5	18147.7	15068.2	17514.3	15113.7	15474.9	16323.1	16600.3	12030.5	17231.9	16511.7	15234.4	16552	18441.3	15519.2	17168.6	19398.9	15818.9	15831.8	18543.7	18441.2	17650.4	18186.6	18408.1	17767	19786.6	17692.1	18842.2	19216.2	15102.6	16508	18432.3	15924.6	16759.2	18910.4	14911.4	17238.8	23771.7	14018.3	17870.4
0.89_141.9597m/z	181211	135161	134522	123828	116046	114199	103808	98179.1	160086	154488	165525	158222	174668	154182	169688	168317	165376	170210	139162	164770	181959	145677	173620	129559	142478	130047	162327	159073	161694	176338	161283	156969	164695	147804	176670	172680	168002	164416	182483	152260	173486	154293	152646	168192	160810	163773	147043	163509	165737
9.13_617.8777n	21074.3	24969.2	28040.8	19785.6	20142.7	37759.5	16000.2	16920.5	18608.8	40348.2	18746.9	30795.8	32256.1	17284.6	26019.5	21130	28139.8	19426.3	27048.1	24962.1	36485.8	32940.1	23038.7	29320.6	16970.1	24362.6	18217.7	17334.9	16434.3	19075.6	23445.7	17536.8	38464.2	16181.9	18435.9	15961.4	19082	26959.9	21087.5	24660	24056.4	18920	15372	26125.3	37070	16603	32635.4	25197.1	16487.5
0.47_255.2197m/z	9441.08	5911.7	5808.56	8397.24	5808.04	5388.92	7283.18	3808.67	7545.55	8197.69	6737.74	12647	7943.35	6660.35	7033.71	4959.1	6828.52	7886.21	10790.5	7579.54	8527.67	3167.56	8564.23	5162.15	10082.8	5209.89	8579.56	7003.7	6960.58	6371.55	7756.1	6561.18	6005.26	7748.23	6198.29	8793.11	9940.43	7610.65	9172.55	7155.04	7871.77	5560.29	6861.81	10975	4958.56	7918.35	11117.8	11820.3	8780.74
0.24_345.9670n	7499.02	3604.79	3996.48	2849.26	4195.71	2604.14	2568.07	3322.27	4723.68	3239.88	1636.91	3674.03	2285.87	4536.48	3437.75	4769.44	3105.7	4660.39	1854.31	3027.53	1564.62	2946.54	5664.57	3393.4	6144.8	3363.27	4327.48	3086.4	3131.83	4356.98	2718.17	4554.57	3242.45	2734.88	2501.73	4434.28	3888.95	588.098	3148.27	3179.59	1723.03	4862.38	5353.19	3539.89	6001.89	4968.19	2612.78	2199.15	5794.2
8.92_623.8036m/z	2637.39	1656.18	2544.12	2478.44	1901.21	3359.42	3224.01	1612.93	4292.94	2405.41	1515.15	6232.42	5046.51	1492.61	6800.63	3316.06	5378.4	1039.92	3241.76	5253.87	3349.48	1629.7	2782.69	1986.07	4177.53	3738.78	2350.83	1589.77	2792.23	2974.99	5026.95	3539.54	5193.41	2537.17	3446.42	6291.97	6042.44	4638.09	3933.58	4774.11	6053.49	2020.02	1719.95	6549.13	4107.46	2799.02	3061.03	3253.91	3891.18
0.39_247.5972m/z	163551	120232	107756	126299	104152	112619	125644	109238	123697	148907	128697	151787	130136	135797	128871	115071	143451	129293	118968	135958	135008	149969	135276	135225	118525	114615	115237	116183	104184	121449	138327	116169	137742	125914	121904	145660	152231	138882	135741	116881	118811	136707	124998	138688	87641.9	118731	144133	118349	119708
0.24_288.6878m/z	13833.7	8291.76	12140.6	6460	7624.46	9794.42	9594.02	8977.74	10287	8008.31	9534.94	9776.65	7527.58	10631.1	8558.97	10400.8	10771.5	9717.84	9950.4	8125.26	11532.9	6562.38	10631.4	8275.76	9740.74	7365.69	10019.8	9703.33	9234.38	8397.6	7514.62	9318.29	11104.3	12882.4	11894.5	8629.74	10678.8	10343.4	11834	8722.1	9613.56	12117.1	11035.1	9361.06	11746.9	10975.6	6731.26	10134.3	7874.02
0.26_286.2106m/z	45857.5	33744.7	26873.8	32564.1	33995.5	24583.7	30155.4	26645	32172.8	21682.1	29133.8	26881	29633.9	35148.7	38310.4	38925	32758.7	42003.9	28904.9	27617	31172.2	31447.6	43529.5	36747	28731.4	23654.5	27064.8	30274.4	26982.8	35746.8	29716.1	35701.9	28329.9	30001.1	26386.3	29470.7	29913.5	23680.6	30065.2	26624.2	32607.6	31745.6	36102.7	28570.8	26229.9	36546	35598.1	30086.7	46404.6
0.26_199.1574m/z	9892.06	8706.62	8876.1	10434.9	10361	9820.62	9737.96	11757.7	5100.56	6400.04	5102.12	7150.52	6533.73	6402.19	7299.41	6785.78	7406.41	6580.64	10709.7	8745.24	9898.83	8914.88	7958.64	9237.77	10100.7	2689.75	4144.98	5304.35	5322.43	7100.77	4996.16	6102.22	8590.26	8676.18	8370.86	6639.93	6966.95	7551.25	6387.17	8184.64	6355.98	6416.37	7241.87	6482.59	9193.01	8638.09	9374.49	11382.3	5300.8
2.45_781.6305m/z	1125.62	2021.7	4149.07	2041.05	1737.3	2623.27	5199	5007.17	872.188	4509.25	1052.56	2489.51	1587.16	1484.81	977.4	1861.54	964.881	1384.55	2178.23	2850.68	844.398	4027.19	1128.49	2073.97	1401.3	2993.92	927.243	1064.73	926.553	1606.83	2493.91	2093.27	1074.92	1379.92	935.701	2863.58	2163.43	507.24	1854.74	1928.56	5860.78	1054.8	2699.06	3520.01	3372.15	1477.38	1543.2	1260.44	1461.82
0.49_283.2686m/z	6288.23	4016.03	3221.62	2339.56	3648.76	2398.94	3976.71	2774.24	3630.13	4619.68	3738.7	2130.84	6151.63	4466.75	4871.75	2409.14	3944.84	5487.64	4989.77	4197.24	3037.24	5983.89	4457.23	1865.55	5289.05	3076.62	4403.28	4511.55	3223.07	4822.94	2887.32	3613.45	3853.34	4629.01	3314.19	4152.94	3500.03	3364.98	118.007	6059.19	7768.69	5010.74	2939.23	3409.27	7711.39	4439.47	3131.65	2940.68	6333.55
0.26_379.2307m/z	51572.9	34349.1	31201.2	37135.3	32332	32655.6	23929.8	28366.2	29763.6	26408.6	35271.8	25422.4	21320.7	33443.6	35062.6	27847.5	27293.1	37081	31162.7	35374.9	35137.7	32588.1	34782.2	30722.4	33335.5	32312.4	35503.2	28380.3	30451.3	36178.5	24617.5	30959.1	28393.2	36215.1	32129.1	29452.4	25588.2	24545	31314.7	28770.9	27145.1	30022.7	29538.6	35038.8	42010.4	36593.1	38680.9	35016.8	35122.1
1.69_647.3765m/z	3104.48	2379.7	2217.52	1657.18	2679.79	1148.67	2129.06	1874.41	3905.16	4231.98	3607.86	2645.02	2199.89	3745.4	2756.24	3030.05	2485.22	2705.3	6404.18	2730.11	1011.91	3498.81	3194.02	1619.14	1992.41	4828.13	2569.61	2259.77	1984.85	3269.26	3611.43	3246.16	3020.36	4169.45	3310.25	2192.77	2715.49	2398.5	1411.77	4488.05	3405.05	2777.56	3591.31	2160.5	3292.54	2710.6	3865.31	3151.12	2543.07
0.25_441.7889m/z	776827	682200	731866	680183	694425	700692	622838	675837	634324	522151	591930	550563	539264	622976	584266	616766	575928	660993	636461	594095	655791	596163	676959	636233	633743	523600	610077	586504	641697	570009	588250	678427	615769	604189	643748	587027	584797	581909	601356	665435	606917	619075	613511	643158	1.34774e+06	641809	640833	666368	575320
0.39_367.1495m/z	17334.2	12102.6	8303.25	12652.2	11847.8	11643.7	17412.2	11170.2	10876.9	13062.8	12931.3	12555.4	12495.9	10982.6	11432.5	10447.6	10273.9	11318.1	14410.4	15879.3	10688.4	13067.8	11184.1	15490.1	10690.4	13609.6	9970.87	9777.77	11244	6843.49	9773.8	12121.6	12044.9	10633.8	12430.4	16778.7	14869	9861.73	10901	8635.84	9449.44	10886.6	12568.1	11034.4	11283.7	11733.9	14425.8	12428.3	10282.6
0.24_403.2687m/z	76969.3	43428.9	44029.7	40006.5	43274	48519.8	35993.7	37879.5	46792.4	31489.8	41962.1	36658.1	47514.8	44982.4	35699.6	40567.7	38323.1	46161.4	43783.9	38994	47884.2	40719.8	46183.2	39145.2	42029.5	33394.6	37626.5	34208	41566.2	42284.6	42916.7	46158.6	41374.7	39839.3	41203.2	38844.1	39639.5	35408.3	38062.7	36584.7	41945.1	42471.4	36139.6	38001.1	56285	45133.9	40867.7	44596.6	37638.6
2.90_397.2738m/z	8432.35	8955.25	3474.91	7488.44	10552.2	6799.23	7554.03	2995.74	8898.75	11983.1	8742.76	10083.8	10434.5	8035.33	11453.3	8071.37	10997.6	9223.21	9740.93	12576	7432.16	10019	8950.45	6337.98	9021.81	8409.54	8276.73	8065.07	8610.89	9227.74	9702.71	9654.98	9990.03	9069.16	9441.55	8023.12	11108.1	9700.5	7933.17	13409.9	10732.5	8933.05	7181.38	7796.51	11778.5	8600.11	14863.5	10241.2	8327.44
0.25_279.1720n	99967.7	83658.6	87381.1	81329.8	74424.7	77315.9	74529.3	77529.6	77745.9	67225.7	83298.9	74695.6	68297.6	84252.1	84619.7	70468.6	76461.9	88097.3	73642.9	75434.6	75529	78256.2	93061.2	82619.1	88833.8	75860.1	82368.2	81939.5	71421.2	80570.9	75375.9	82903	79104.1	72377.1	82975	83095.1	75341.8	77307.3	80391.5	71478.3	58488.6	76483.1	72413.7	78384.3	169167	82043.1	82617.1	78136.6	79207.4
8.22_527.3962m/z	65334.9	70352.5	89521.9	73515.1	79921.4	75246.8	68805.6	78021.9	62122.1	97108.5	54391.3	79696.7	74792.7	60676.5	72576.5	50452.2	78880.5	63049.9	73533.9	81920.5	90201.8	78632.6	71550.5	75230.2	60044.2	80164.7	57281.7	57066.7	55196.8	54070.4	65092.6	53130.9	72334	51188.3	67072.4	47798	44357.4	66888.8	50957	74255.5	77347.8	50197.7	53967	84807.9	87514.7	56873.9	77761.6	74619	59714.2
9.95_405.2107m/z	790.129	19.907	1511.15	1361.92	493.596	2078.35	19.907	819.804	855.249	403.014	688.504	1456.84	1841.88	930.022	1026.18	1001.19	637.143	969.157	575.026	546.416	348.087	1669.81	842.028	265.852	1052.12	469.441	842.179	836.539	632.459	924.987	310.104	815.35	449.088	836.173	1449.21	630.562	1548.26	1011.89	451.632	1101.96	756.517	1316.71	1084.37	925.131	379.686	956.186	553.42	1922.8	951.864
0.50_369.3048m/z	13558.5	9387.06	8171.92	7388.68	6268.89	10212.7	5379.11	4445.89	10990.7	2529.49	9434.16	1652.29	4711.14	6038.1	4150.94	5888.19	4573.22	11703.6	9467.16	10429.2	10133.6	9901.82	11735.6	5957.51	10131.1	4860.46	11393.3	9770.55	7748.07	9936.61	2225.69	8379.91	1747.76	7747.54	10477.5	4473.83	3603.27	5714.24	3843.17	4326.05	2725.64	8220.97	4578.33	3686.3	124640	9733.18	5921.62	14933	10300.1
1.76_761.2199m/z	25644.1	34016.1	20785.8	27047.2	24440.6	24630.2	14891.5	23385.7	24715.7	31146.4	23188.5	31002	33465.7	27789.7	27900.5	29690.7	31091.7	28885.7	32550	27764	28626	25801.9	32867	24058.3	27088.6	28107.8	31987.6	27984.1	22217.6	26722.5	29055.2	21632.4	30720.2	32095	36324	31979.1	30328.2	34214.4	27800.7	31065.1	32627.8	26458.4	25549.9	27421.7	31849.8	29731	22029.7	24790.9	29727
9.74_137.9652m/z	12349.7	13955.4	11915.2	14752.8	13065.8	13407.6	14151.2	9656.3	11326.1	18489.8	12006.4	13350.5	12916.9	13411.4	16477.7	12425.4	13073.8	11626.1	17987.1	19707.4	20399.5	14955.5	13359.2	16793.4	11439.1	21117	11958.5	11229.6	11255.1	12155.7	12754.8	10058.3	18578.1	12096.3	12510.4	14024	13328	13582.5	13766.2	12217.2	13885.8	12904.1	13419.1	16477.7	17486.2	11525.7	23886.8	17517.9	10666.7
0.56_351.1964m/z	894.691	588.885	93.1631	883.969	679.855	260.489	1799.79	5.30401	957.501	1235.89	1172.34	919.551	957.024	878.906	1083.83	879.514	1285.39	946.216	1337.8	30.2742	947.22	565.965	1307.28	684.573	1362.66	543.096	1037.27	997.163	711.189	852.661	1671.17	766.185	718.927	1217.47	1479.12	2040.97	619.731	1637.6	968.302	440.536	1052.28	948.035	861.806	822.243	180.292	1093.08	1021.12	550.515	1160.51
0.25_322.5370n	10490.4	8955.53	7684.96	6774.11	7139.76	4604.98	8029.34	8366.51	8801.79	1386.59	5529.71	4752.67	4578.28	8082.67	7178.63	7094.51	5711.25	5312.88	8232.61	7064.78	8689.36	5965.79	7657.06	7640.18	7394.42	5271.03	5001.49	7015.38	3325.56	4654.65	7972.54	8580.23	5911.48	7125.64	6583.88	5645.51	6034.47	5785	7088.14	8800.54	5091.35	6488.52	4110.76	6813.73	12253.2	12337.5	7412.48	6483.87	4418.71
0.25_375.7674m/z	14550.4	9403.43	14754.8	12131.2	13282.8	11353.3	8068.71	9121.78	13683.4	6476.92	13385.1	9062.46	16259.6	14576.1	13285.2	14201.5	10211.2	12982.1	9101.57	9450.21	12145.8	11158.8	17571.9	11353.5	11350.5	9203.39	9978.68	12577.4	14325.9	13983.7	11460.7	14284.6	11672.1	14282.5	13819.4	17446.7	10581.7	11786.3	14359.9	15896.3	16547.3	11795.4	13193.6	12762.1	13808.5	11954.4	10276	14507.7	11701.4
2.98_459.2928m/z	3319.03	2109.67	1613.92	2278.79	2863.83	3175.77	1955.66	644.094	2493.58	3127.32	2439.98	2869.21	2158.86	2204.57	1831.9	2312.38	2670.12	2503.72	1594.8	1832.21	3468.39	2642.18	2854.04	1424.13	3072.21	3495.37	3904.86	2291.32	2786.79	2683.34	2257.45	2051.68	4009.3	1998.29	2792.14	3393.99	2859.56	3829.41	4245.12	3450.37	3099.85	2620.69	2889.25	2902.3	3109.75	2989.16	3320.64	2450.06	2739.55
0.23_598.3815m/z	45111.2	36570.6	42539.9	28057.9	35125.8	36213	32735.2	27797.6	27635	21001.3	28135.2	27678	33444.3	29654.5	28520.1	33010.5	30880.3	30382.3	35544.3	37542.5	35591	36541.8	30907.3	28842.6	31790.7	27369.2	29869.9	28650.5	32562.7	26017.9	32968.2	30542.8	30827	30394.8	34165.3	31720.3	30449.3	25569.6	29139.3	30792.9	33031.6	30037.5	28848	28566.4	38723.1	29912.4	31899.8	33413.7	25915.7
0.27_735.4054m/z	31976.3	16438.8	20867.1	27097.7	18326.4	31450	18980.7	24351.6	18291.6	22052.5	17782.9	22799.7	17858.7	34682.1	20880.2	23588.7	21084.5	21882.5	24206.9	17721.9	22673	21257.2	23367.1	20606.4	19231.9	40720.7	23019.8	19500	19162.6	29813.8	22072.7	15558.6	21681.6	24545.9	23170	16380.3	17889.4	17937	14659.4	15839.7	14745.4	21388	27306	23855.9	21226.8	18441.3	28194.1	27131.2	19916.5
0.26_302.1974m/z	190238	94481.4	95316.8	89277.4	97684.2	86971.2	93842.9	97690.6	94019	61511.8	92549.9	68069.4	107296	92320.4	86865.5	87767.1	83615	99171.8	93274.4	101999	95301.1	91098.8	109998	89468.1	99531.1	84743	93949.9	89733.6	93524.3	95475	84841.5	90933.2	86652.7	90764.6	93095.4	88841.2	86991.9	88498.6	90090.9	87298.2	91896.1	95526.7	87864.2	88081	227537	93900.1	90806.7	100487	99126.6
0.48_156.0117m/z	42154.5	30331.3	38268.5	22261.6	29665.7	34958.5	27824.2	24024.6	36299.5	48682.6	37051.7	44274.7	45159.5	38713.6	43379.9	26707.1	40225.2	41824	51415	47737.6	49460.1	42683.9	42263.5	30787.5	37217.3	24358.6	33846.5	35004.5	31941.8	38918.3	37160.2	33598.5	41205.9	33052.5	39932.1	48146.5	43280.5	39050.1	47762	36225	38438.2	31593.1	29867.2	44906.2	40653.1	37145.1	38411.2	42779.8	37776.1
0.88_177.0348m/z	24491.1	18213.6	18290.7	13238.6	20624.1	13364.6	15213.3	10938	20339.4	21663.9	18740.9	19278.1	20645.2	23236.1	23909.6	18514	19411	20361.5	21099.9	22642.2	23820.3	20451	24140.5	20747.5	17460	22923.6	22461.3	20789.8	20458.1	20427	24428.7	20016.9	20140.4	23157.1	22833.9	23450.8	22915.1	22435.9	23230	19743.4	21981.6	22628.4	26447.1	23645.7	19546.4	20684.5	19752.6	21630.6	22381.2
3.77_939.7591m/z	52849.9	63436	51336	56982	68912.5	47216.2	40387.6	34905.8	52740.9	60595.6	48637.4	70668.7	65886.4	50579.5	58668.2	43697.8	75264.6	56222.6	62989.8	66454	49719.3	61761.1	61715.9	63812.8	49274.8	54819.8	48973	46202.3	46718.4	43751.1	61034.3	45927	64000.9	52525.6	59795.4	54426.9	55620.7	54305.8	61846.7	56322.2	64129.8	51045	50124.6	56299.8	55739.3	48251.6	72442.1	64373.2	47641.7
0.26_324.2175m/z	17164.1	9743.33	12090.3	14232.1	9960.79	12853.3	11015.6	12933.4	10729.5	6578.3	12207.3	7494.18	9820.52	9084.67	12037.6	10655.5	13514.8	10674.8	9402.2	11029.2	11233.9	10053.4	13818.5	10513.8	13300.4	7187.31	10193.2	10777.2	8971.95	10591.7	11147.7	12789.9	10134.5	10349.3	10674.1	12973.8	10881.7	8396.77	10464.4	9708	9840.28	10134	11087.6	8554.69	15235.3	11093.6	11008.7	10378.8	10900.9
2.21_227.1289m/z	9157.59	5378.43	5270.11	4868.88	10007.4	6616.61	5438.97	4114.9	8312.38	11095.2	8122.7	7570.09	8628.82	9547.31	12820.1	10539.1	10634.2	8172.85	10038	7947.53	6945.47	9441.84	9395.93	7848.86	9594.84	6166.68	7090.04	9457.03	8985.97	9523.12	7527.74	7807.1	8043.83	8525.43	9724.04	7519.35	8179.89	10207	8056.08	12464.5	8500.29	10916.3	8428.35	8999.22	10088.2	8254.42	5446.5	5932.64	9002.2
0.25_319.2143m/z	8249.53	5305.95	5696.5	3221.21	5182.82	5316.06	4251.33	4092.24	4753.12	3917.19	5565.12	5585.3	6503.89	5844.83	5430.75	6590.81	5300.96	6204.25	5831.17	5101.37	5978.71	4867.78	7673.38	2630.92	5699.98	4580.17	7173.7	6237.44	6657.6	4512.12	3721.62	6872.43	7345.2	7359.25	5749.49	5368.12	7097.49	6166.12	6349.89	6569	5247.65	5410.23	4302.01	4990.42	6147.28	7497.69	6222.03	6293.79	6299.7
1.38_405.2097m/z	1480.6	69.6547	344.13	697.897	252.018	1553.88	481.834	264.909	1149.62	613.026	1237.71	764.037	1094.09	1933.3	1026.8	1285.07	816.565	841.3	899.661	1711.95	198.277	591.115	975.801	6.91725	652.841	1172.22	984.716	656.091	1086.81	814.536	1074.25	1670.13	1614.63	530.525	915.102	1356.2	1314.68	1599.84	658.243	1934.41	1731.68	609.316	588.484	1022.28	656.275	1214.59	1668.7	659.007	1296.28
9.93_114.0922m/z	6308.71	6229.92	5485.73	5365.3	5567.38	8280.94	7594.76	4414.78	5223.41	7112.39	7132.11	8620.42	5348.64	6122.21	7341.73	5966.52	8192.26	5573.93	8011.09	7970.29	6568.97	6308.44	6054.88	2760.36	6307.35	7450.66	5096.23	5696.56	5799.12	6543.1	7427.84	6184	7393.08	6748.1	5350.26	5574.44	6555.49	5664.26	8306.53	7334.27	8010.98	6720.7	6552.09	6401.3	7424.43	6449.49	7295.72	8021.14	5422.06
0.24_362.7595m/z	239013	150019	152162	135398	146085	150264	139396	140397	138763	126991	158335	137079	146716	148305	145896	159483	140108	156994	155249	153927	149225	145538	158922	150629	162169	137064	134359	137757	144669	155624	140898	149615	146896	162613	164818	154482	164959	138386	146685	157797	147922	157836	154665	143655	168801	142125	139226	156531	135471
0.24_375.2468m/z	24787.3	17470.2	20642.3	17993.5	21833.2	18391	14704.1	17694.5	16301.8	14138.5	15142.5	17154	17535.7	17286.7	15003.5	16257.4	14911.3	18232.2	15779	17007.1	18457.5	17564.1	18429.6	15894.9	19465.1	15188.9	15114.8	17269.5	18478.4	14707.5	16444.2	20115.3	18173.4	14649.1	18790.2	16184.6	18667	16600.7	16299.2	20911.4	18910	18126	17702.3	17013.6	24309.3	16387.8	20693.6	22411.8	14602.3
3.16_762.6667m/z	2257.94	4516.17	424.964	3754.14	5721.42	12190.6	4455.66	2748.41	1316.63	5705.8	2724.58	2533.35	2197.6	4543.77	3805.62	2650.92	3577.14	3855.96	3007.44	2731.73	5182.06	6076.55	2376.46	2590.72	3479.04	2828.88	1229.88	1568.53	1673.5	1846.18	2320.17	5112.9	2915.73	2341.94	2837.82	4474.65	7592.14	2870.82	2242.05	4931.81	485.12	1667.74	1230.28	9234.22	9771.24	3985.83	3040.64	921.37	2365.02
0.31_498.2666n	59910.3	92332.7	91924	92382.3	264913	89162.7	98446.7	97240.7	44318	121910	62574.2	107498	85409.5	67024.9	74747.9	51256.1	58246.8	48835.9	140412	152830	153592	185178	55878	91856.1	59976.1	282249	50273	60535.8	47383.6	44573.5	69544.1	53943.1	80782.4	69938.9	67886.4	70394.3	63485.7	65907.9	67137.8	65062	72379.2	53354.9	56119	84601.8	66046.8	46462.8	166011	135411	43266.1
9.18_523.2821m/z	8452.51	13446.1	10527.1	8678.56	9551.69	6162.23	9413.47	7224.22	8467.29	14490.5	9569.1	9426.75	9519.61	7265.46	11970.1	8899.73	9413.94	7353.2	5412.96	3081.72	11186.5	7441.27	8282.53	5608.71	6562.58	8202.5	7176.22	7155.74	7461.48	8345.19	8432.84	6671.43	5689.2	7503.61	8580.27	8429.21	7612.62	8424.39	9312.78	8444.26	9391.48	9095.83	8099.79	6886.53	10098.2	8010.02	8026.54	5116.18	8063.41
8.68_624.1375m/z	23244	25431.9	29931.3	30741.1	29581.6	26306.7	30090.2	23226.5	24934.8	34658.2	23858.9	27477.5	28828.2	18633.2	26415.2	20644.7	24981.7	25613	28642.8	28933.9	36137.3	25370.1	28081.4	27618.1	20577.3	34420.2	20420.8	22249.8	20145.3	22218.5	28832.7	25408.9	26202	26472	19408.6	34681.8	33959.6	31511.8	28063.4	27318.7	27748.4	18019.3	14593.4	31998.7	31500.3	23129.8	31228.7	32188.7	18963.5
0.39_414.2055n	4.19212e+07	2.60536e+07	2.37247e+07	2.67772e+07	2.8894e+07	2.55521e+07	2.85789e+07	3.0927e+07	2.7142e+07	2.97675e+07	2.76109e+07	3.03458e+07	2.62403e+07	2.759e+07	2.91221e+07	3.06508e+07	2.83695e+07	2.80195e+07	2.68415e+07	26599256	2.60256e+07	2.60749e+07	2.93229e+07	2.7424e+07	2.63958e+07	3.50132e+07	2.67465e+07	2.68052e+07	2.54105e+07	2.32831e+07	2.69586e+07	2.69014e+07	2.59905e+07	3.01106e+07	2.69636e+07	2.8525e+07	2.87637e+07	2.92589e+07	2.7626e+07	2.50512e+07	2.26985e+07	2.87805e+07	2.94747e+07	2.47145e+07	2.71227e+07	2.70578e+07	2.89801e+07	2.66933e+07	2.68365e+07
0.26_221.1708m/z	530424	305354	278546	302390	302950	285155	296551	297734	263445	251641	275249	272260	281044	281139	276534	268002	268867	303502	298108	305544	308096	300100	312242	312208	348695	234581	276933	296151	276235	299836	268721	300883	281773	271962	281169	287420	295288	278213	268818	294587	261740	273289	296402	296034	310159	323797	296309	289932	296084
9.17_592.3390m/z	11154.3	7549.5	7367.03	11520.8	11196.8	8382.26	5647.52	12483.4	9660.89	19979.1	10847.3	15062.6	17140.2	7450.88	13008.1	8801.4	20074.5	8879.84	13537.5	24243.4	18068.4	19954.6	10865.9	11136.6	10373.6	11639	9087.95	9001.27	7772.61	9163.17	10146.8	9145.36	9717.39	7956.53	9042.98	8822.12	7434.38	12857	11696.6	14390.4	17455	8349.8	8623.52	19606.2	11603.7	9694.76	12619.4	12569.5	9412.43
0.26_243.1839m/z	1.72302e+06	1.13726e+06	1.13687e+06	1.11674e+06	987446	1.07572e+06	1.12413e+06	1.04165e+06	1.13637e+06	924690	1.11447e+06	987022	1.02489e+06	1.04797e+06	987190	1.07936e+06	973633	1.18252e+06	1.15702e+06	1.1663e+06	1.1726e+06	1.1644e+06	1.31811e+06	1.13054e+06	1.16137e+06	851618	1.05956e+06	1.17237e+06	1.07133e+06	1.1617e+06	1.03469e+06	1.12269e+06	1.05403e+06	1.11191e+06	1.01575e+06	1.03545e+06	1.07796e+06	940468	1.0258e+06	1.02944e+06	957801	1.11529e+06	1.13169e+06	986804	1.34436e+06	1.21904e+06	1.16879e+06	1.11052e+06	1.17855e+06
0.25_405.7956m/z	360002	286059	247564	243713	292248	253790	238218	242990	294294	211940	302282	208193	374739	248762	255758	308290	217499	291552	272554	264658	271209	255929	368153	240243	255350	189400	241555	264847	257359	271817	277297	292659	258887	300418	217177	241255	254429	207905	241242	283355	310208	294968	249273	260960	199771	249169	257626	269154	263758
9.31_409.1935m/z	44464.9	45246	50678	42835.3	44122.5	60902.7	30485	34206.5	38639.4	55283.4	35597.9	53609	55222.1	43824.7	41648	35214.4	42582.6	40564.1	55672.2	63269.2	64939	52483.4	46366.8	38742.2	40351.2	53867.3	36891.8	37047.1	39454.6	35513.1	44546	35891.6	54492.2	40662.7	48534.9	42799.9	35983.9	39336.9	42467.8	45000.3	41012.5	37898.2	38164.6	45406.3	46153.6	39833.1	52108.4	57828.8	37469.6
0.26_446.2437m/z	6736.1	9917.48	7026.05	7668.9	5909.04	7542.07	5264.39	3620.79	4737.92	4296.56	5151.03	5409.47	5119.58	7558.39	5263.33	5569.46	5689.84	5836.55	10233.4	9807.33	6977.28	8497.78	6634.1	3674.57	5750.72	4019.99	5289.67	4362.54	5482.07	5566.45	5521.77	5660.07	8915.36	6578.82	6498.88	6233.32	5056.31	5021.92	7758.74	7264.78	6439.37	6017.01	5304.87	4788.04	12235.4	5524.98	5091.67	7114.86	6217.33
1.54_615.4474m/z	27593.9	29542.8	37065.4	28400.5	28067.6	39441	27713	38738.5	25842.6	30556.5	32989.8	34860.1	32589.5	30566.4	38707.8	28647.9	33684.8	24941.8	35851.5	30951.9	35088.6	35200.9	30445.4	26760.3	27396.8	34236.2	23744.6	25627.7	22507.9	23796.6	35585.9	22661.2	31760.5	36193	31428.9	29510.8	30333.8	38516.7	33900.2	32967.6	33477	24448.4	27858.2	33118.3	28495.7	24949.8	41623.5	33794.6	21708.3
8.22_298.2517n	82408.2	139706	134150	135140	155887	142513	109893	105179	75476.9	117762	71401	106752	100993	97827.2	129528	69876	120711	76286.6	134733	130260	132368	135155	89196	125022	76128	164996	72966.4	74350.9	72237.7	74366.9	121365	73282.3	101544	82284.6	90901.6	83802.1	100101	120217	121351	128813	122801	71912.8	75738.1	108569	132569	73605	129982	143406	74870.2
0.29_763.8330n	1576.29	3614.03	4193.38	56.5758	1539.86	2411.35	2283.79	56.5758	1763.27	4596.67	2468.62	2399.74	1525.88	1115.78	2164.06	2557.62	328.004	1359.28	1832.06	2889.34	752.956	56.5758	2229.51	282.879	2000.59	56.5758	2138.4	1148.94	2162.08	1246.46	3210.42	1779.2	2724.81	1628.2	1847.09	1877.12	2027.88	1508.84	1382.41	3035.24	1299.02	1696.41	1594.46	1639.74	1672.26	1581.51	3268.04	2971.54	2376.91
0.54_420.2216n	39034.8	7973.91	11568.2	13080.5	10005	7651.05	8359.45	169373	37233.5	65122.2	49562	64408.7	66778.1	42036.2	50879.7	67093.4	65701.7	45498.8	61597.7	10985.5	79039.5	11386.5	41364.2	13484	45079.7	56591.5	44639.4	46725.3	47158.2	39275.8	74637	49939.3	66129	46796.1	51171	50432	46902.3	89535.6	45884.7	60532.4	64894.2	46165.8	58172.7	69224.9	122173	43253.5	13939	60954.9	41856.4
0.29_666.8265m/z	7539.5	9344.3	7939.74	4850.87	7295.06	7173.41	10094.9	3658.71	7220.19	8363.52	7463.63	9927.85	7659.95	6611.46	10044	6078.1	8608.01	7255.66	10811.9	12499.5	11187.9	13285	8657.39	10142	7740.07	8525.95	16065	7343.4	6119.7	7756.93	7997.44	8961.14	6607.12	8468.8	6068.74	7063.04	6894.72	6901.2	8692.44	6550.14	8383.78	8405.88	5829.96	7536.15	5132.72	7068.96	10980.3	11561.3	7076.49
2.97_929.6052m/z	6231.32	9359.83	11597.6	10929.4	7624.04	16306.9	8462.44	6826.53	5297.57	11544.8	6124.55	11275.4	9824.05	9003.97	12555.9	9599.97	9813.68	6249.94	8906.15	15843.4	10682.4	9962.77	6004.68	10529.9	6693.06	3669.56	6344.71	5468.03	6050.06	6017.6	12777.6	5805.75	8531.14	9091	5704.69	8134.45	7404.25	7791.24	8498.64	9998.87	7400.39	9981.07	10376.7	10921	14569.7	6876.19	12449.8	12670.5	5287.64
0.26_423.2994n	303057	156031	152082	170108	150287	160410	163248	160033	158617	176093	178687	182704	152202	188250	170004	178718	187036	178486	177271	163598	158737	168840	186990	162836	205876	103150	181217	169875	165142	186312	168694	164183	178472	180255	182559	168509	167358	181344	160328	163129	158434	163814	185466	178860	161274	182380	172204	153380	178187
1.16_182.9864m/z	90185.4	68307.1	62089.1	47132.6	56299.5	57908.4	44614	38505.9	76819.4	73716.5	61841.7	69856.6	79447.1	75790.4	72104.1	67882.8	68353.9	76199.8	80605.5	79145.6	81620	77289.3	84178	56028.3	74690.6	65094.5	74994.3	67894.4	68494.7	68290.5	68858.5	70479.6	68622.2	65749.8	77682.6	80738.9	79638.4	72065.5	78165.2	68719.5	79761.3	60130	63957.9	69052.8	65703.3	73981.8	85660.8	80028.4	77025
9.27_186.0448m/z	2.47223e+06	2.12255e+06	2.14001e+06	2.16705e+06	2.17924e+06	2.20415e+06	2.02598e+06	2.07656e+06	2.3311e+06	2.35758e+06	2.18612e+06	2.27723e+06	2.29361e+06	2.25821e+06	2.21998e+06	2.23088e+06	2.27745e+06	2.4264e+06	2.26818e+06	2.28618e+06	2.34778e+06	2.2019e+06	2.49783e+06	2.06368e+06	2.40047e+06	2.23938e+06	2.29735e+06	2.33162e+06	2.25235e+06	2.22058e+06	2.23825e+06	2.25887e+06	2.28802e+06	2.25915e+06	2.29892e+06	2.2834e+06	2.27501e+06	2.22097e+06	2.28415e+06	2.22197e+06	2.29314e+06	2.26106e+06	2.27466e+06	2.2927e+06	2.33121e+06	2.34272e+06	2.28148e+06	2.29172e+06	2.30744e+06
9.81_441.2076m/z	18148.8	23928.1	16327.1	13791.6	20778.7	17206	13632.1	17065.1	15888.7	25452.4	14437.7	20815.8	18983	15625.4	18313.3	15558.2	18180.3	18226.2	23140.1	20495.8	27131.2	16528.6	18372.5	11480	16827.4	24779.9	14791.9	15306.7	15180	14842	17704.7	14222.6	21877.5	17292.3	17126.4	15051.5	14520.3	17278.2	19274.1	18366.5	12564.3	16034.2	17259.4	21344.2	25283.9	15148.9	20586	15013.5	13636.7
0.26_394.2382m/z	24178.7	20588.9	20406.7	19775.3	21628.4	18522.8	20776.3	21918.7	18450.3	14615.8	18151	15967.9	15126.1	17738.3	22195	17714.1	18352.2	20019.7	21690	20516.4	19932.6	21645.9	20839.8	25341.1	18855.9	18241.7	17857.4	18615.7	18065.9	16954.8	17819.6	19117.1	19389.1	16284.2	25804.6	25526.6	25283	20246.8	22114.2	14796.4	18627.7	16025.5	16826.5	17689.2	26521	19037.8	19637	19258.7	18756.7
0.56_578.2959m/z	33988.3	41723.9	39328.7	29861.4	30105.6	35730	30187.7	31015.8	27136.2	40294.2	25499.9	42957.3	43771.8	30308.5	31336	24844.4	38095.4	32052.3	38502.5	40128.1	40101.1	42502.9	34738.6	30556.7	27099.5	29159.5	26665.6	24501.5	23882.9	20491.9	34033.2	29801.4	40001.7	27043.8	35099.2	36244.6	32206.2	31122.7	32155	33407.6	28691.7	29025.3	27350.8	37130.8	28604	27890.5	37614.8	35438.6	28029.1
0.66_530.2686n	1.36218e+06	986004	1.06549e+06	788231	1.01333e+06	760910	830781	758906	707071	468538	834063	534097	755748	745498	767195	788031	566539	791827	787541	800527	1.02914e+06	833765	853248	1.0773e+06	632940	974678	998890	806910	788183	887430	643812	751404	609839	623303	912647	866885	876071	749835	795129	710607	627438	828543	697312	582384	1.1865e+06	781062	695541	892247	826405
9.24_462.7798m/z	23583.7	12393	18376.8	15265.3	17841.9	15524.7	14209.8	13429.9	18690.7	25330.3	20042.3	23567.8	27715.3	22212.9	23022.4	19307.3	23234.5	23135.3	23095.4	22770.7	27270.1	19889.2	25127.4	18575.7	21577.8	21954.1	19488.8	19112.5	18018.3	18418.3	20028.8	20468.3	22531.5	21929.5	20965.6	24865.7	22229.1	25311.2	23680.2	24258.1	25504.4	22175	19738.8	25485.8	28714.4	23596.2	31647.9	18861.1	19739.5
0.30_201.1738n	3.45808e+06	1.58021e+06	1.46701e+06	1.66354e+06	1.61294e+06	1.43934e+06	1.42425e+06	1.65221e+06	1.68375e+06	1.50436e+06	1.51379e+06	1.35511e+06	1.6666e+06	1.87011e+06	1.4556e+06	1.54123e+06	1.33805e+06	1.97511e+06	1.54062e+06	1.735e+06	1.54692e+06	1.5942e+06	1.84103e+06	1.54317e+06	1.58193e+06	930197	1.51429e+06	1.67857e+06	1.63574e+06	1.82967e+06	1.50351e+06	1.43492e+06	1.58538e+06	1.59254e+06	1.65569e+06	1.66011e+06	1.61821e+06	1.43065e+06	1.75971e+06	1.47454e+06	1.4607e+06	1.52111e+06	1.715e+06	1.44978e+06	2.2236e+06	1.61277e+06	1.77558e+06	1.50836e+06	1.66023e+06
0.39_498.1578n	307251	221279	197607	234587	185644	196116	222841	230922	202718	247406	226362	227807	219981	217016	217621	191715	214309	216626	220082	235664	217940	238439	237284	239156	191130	203786	182759	191070	171789	181361	228338	191666	220453	235381	227678	253064	268352	204870	216737	183833	177019	235086	216762	208738	164927	194243	251204	222269	192958
0.41_133.1007m/z	662.026	1746.07	1351.67	765.588	1476.96	1631.82	1103.82	1398.19	365.561	584.189	299.169	1062.53	907.923	363.819	582.997	127.699	1269.15	413.85	2883.66	2206.97	1691.93	782.357	483.55	989.686	546.691	2505.94	456.396	496.851	341.606	418.894	1023.79	418.194	1048.88	807.701	964.553	965.566	801.158	758.578	49.0649	821.05	700.04	353.829	428.208	986.927	1765.53	327.32	353.961	2593.01	442.428
0.62_330.1824m/z	980.04	252.259	1287.27	826.924	1620.63	204.368	170.022	213.031	913.008	1569	1021.58	588.913	199.851	841.544	397.447	827.217	936.574	780.018	1235.22	1177.02	361.768	555.62	1082.92	167.202	566.686	1541.9	1043	653.161	297.469	763.466	47.643	818.711	659.117	608.585	1150.44	1124.17	1135.77	1211.76	1419.62	437.126	1532.71	1069.42	772.824	1738.24	1449.76	901.108	315.716	1350.31	704.495
1.76_740.2208m/z	15598.8	16442.8	13757.4	11090.3	15041.5	13167.1	4969.01	14524.5	20365.7	15024	12551.1	10064.1	16374.9	14426.2	16310.8	17357	15724	24274.9	17094.4	13920.8	13657.3	14163.7	17693.5	13339.4	16639.8	11125.2	14992.2	18369.8	23171.2	20665.4	12699.2	18564	13725.3	10851.9	12083	18632.3	18102.4	16666.2	16621.4	12562	18795.6	14632.7	11748.9	15432.9	15253.6	19439.3	17335.5	14694.3	18302.7
0.77_553.3118m/z	114041	123594	113308	79707.4	125353	77679.4	121647	70261.9	86784.5	41187.7	102130	43002.3	68272.1	81443.6	64258.5	65360.5	70504	83635.8	95255.1	113217	95439.2	115616	82994	102415	82221.5	130194	164675	105994	70950.5	94504	53266.5	61809.8	70208.7	66095.6	82712.4	103011	78893.5	55203.6	67280	85619.5	48858.4	99050.3	62073.6	67889.5	108218	70201.9	80014.2	111237	90791.6
1.21_496.2881m/z	39964.4	33359	70694	35191.1	40378.8	48179.6	33113.4	34912.4	44051.7	77168.4	30767.4	26379.7	34795.9	41198.2	30760.5	36901.2	43433	65298.3	34932.2	37354	35755.3	52269.3	43320.9	42667.4	28061.2	27805.6	38149.3	33615.2	38675.8	31871.8	42011.1	42865.8	29609.9	22341.7	19678.1	17464.4	13770.6	35921	42556.5	36797.9	35057.2	37909.4	32071.7	35387.1	27178.3	33252.8	34827.2	36590.8	31008.6
0.24_484.3157m/z	30117.2	21237.6	21081.7	18892.5	25453.3	25659.9	18853.3	21676.7	16950.6	18917.5	13704.5	20215	18376	21415	21127.7	13687	20837.6	19927.3	20344.3	22015.2	16502.5	24433.8	17427.7	21676.6	17362.1	12182.9	16708.6	18549.2	18609.7	13938	28998.3	18258	19682.9	14923.5	18014.5	16830.9	20117.7	22456.3	21311.5	20699.9	21997.7	12510.3	12872.6	24116.6	21241.9	27079.8	21178.9	20574.6	16702.2
0.26_484.3525n	1.99658e+06	1.39345e+06	1.23539e+06	1.37897e+06	1.26334e+06	1.34896e+06	1.36824e+06	1.20468e+06	1.41975e+06	1.25624e+06	1.42895e+06	1.30815e+06	1.56124e+06	1.34522e+06	1.3734e+06	1.46701e+06	1.35967e+06	1.45741e+06	1.39615e+06	1.42238e+06	1.39841e+06	1.39675e+06	1.67023e+06	1.38693e+06	1.38466e+06	1.07975e+06	1.34315e+06	1.48751e+06	1.39425e+06	1.47467e+06	1.39897e+06	1.42237e+06	1.41559e+06	1.41965e+06	1.32239e+06	1.34547e+06	1.36437e+06	1.27913e+06	1.33094e+06	1.37789e+06	1.35553e+06	1.40204e+06	1.40647e+06	1.38304e+06	1.16782e+06	1.39377e+06	1.47423e+06	1.33424e+06	1.45933e+06
0.24_339.2097m/z	5814.81	4185.59	6281.71	3734.45	8238.75	6698.36	6420.5	8003.01	4492.27	3536.07	4292.73	3315.48	5470.29	5496	5305.15	4187.01	4633.45	5254.27	5683.12	5123.49	6345.67	5305.33	4760.96	4848.94	5228.28	2078.36	4030.42	4949.6	5961.63	4781.55	7448.7	6131.89	3563.36	3794.75	5898.59	5803.85	5766.47	6909.95	4876.04	4446.04	5459.48	3537.07	4020.24	5978.54	7750.01	3999.94	6620.98	6804.62	5282.87
0.85_377.2653m/z	2554.89	4597.55	9967.82	1979.1	4438.04	6420.79	423.015	9361.19	2170.98	4788.75	3535.72	5669.88	4985.55	6807.45	2453.39	3593.13	5425.09	3347.8	3511.23	1526.79	5679.5	7145.39	4291.37	3375.76	2127.35	4008.15	2700.71	2440.2	2678.22	2571.07	4978.42	4273.85	1778.07	4558.5	2063.4	4065.64	3222.66	1797.82	2706.02	2392.86	591.872	2589.27	2969.42	1691.12	3693.22	2265.27	2779.83	4018.53	2456.57
5.91_866.6973n	176490	156488	195279	173309	226170	207171	190908	79755	188951	213789	185778	190739	210201	227292	214310	194142	181050	257406	248319	250068	163582	224398	163994	182788	161377	169545	172776	154989	176268	149419	180579	171627	155320	182491	183927	191071	183896	195275	157130	172019	153768	192891	166793	160366	158481	143811	147624	216114	176193
0.29_459.2483n	275250	186511	226231	215223	171900	192372	208061	207907	253469	173409	157371	204138	189025	209247	200427	154931	186779	229020	206360	197781	223088	218211	229054	221485	174589	160539	202251	215422	197303	215198	206137	214475	189773	179777	186208	197627	169934	160572	210740	188039	164692	176471	180877	212047	290169	190768	195105	206114	201885
3.47_913.6311m/z	8192.2	8586.37	8486.9	4911.02	7049.08	6036.34	6636.2	8407.81	7683.43	9398.9	6965.95	9752.04	8570.37	11566.9	10287.3	9386.25	10758.4	7980.23	12542.4	13241.5	9901.16	14648.2	9101.78	10399.3	9826.24	8636.05	8698.11	7844.91	6561.16	7372.81	10610.9	9202.95	9565.41	12832.1	8391.52	11428.1	8606.85	9811.97	11128.8	13681	9932.18	10918.1	9380.92	9328.39	13207	9530.06	16519.9	13211.4	7618.01
0.37_398.2393m/z	17826.2	13725.3	18935.5	12174.8	10234.7	9193.4	11700.4	11990	21302.1	17030.1	10033.4	13046.7	15190.3	9549.71	16689.9	20702	13472.1	16104.1	23756.2	18088.7	15716.6	23666.6	12750.4	17083.8	14759.7	8317.79	10519.2	15276.5	17632.5	12703.6	13363.7	12387	10200.1	11175.2	10111.6	15546.4	10461	13519.9	12083.9	15392.8	17563.2	9226.09	7435.33	17810	27397.7	12295.2	18754.4	18178.8	11399.8
0.24_434.7807m/z	38435.6	27731.9	29402.7	24003.9	29356.9	32584.3	33668.9	31164.7	27693.9	25525.9	26841.9	29132.7	34234.1	25850	31501.7	29428.7	31601.1	30684.9	29015.4	30578.4	28266.7	31224.7	31330	31180.2	30056.9	24871	28740.1	27212.4	28423.6	30015.2	29320.2	28909.8	30922.5	36239.8	27943.6	28282.7	34025.4	31942	29978.9	32638.1	28110.9	32327	33042.1	34076.2	31508.4	27592.7	34307.3	33538	27482.7
0.45_609.3925m/z	2440.55	3322.55	1393.87	3450.62	1101.24	3928.54	2176.52	118.461	2549.52	1721.88	2702.19	2813.01	1445.22	2339.93	1798.87	3169.58	2914.91	2203.86	3149.36	3641.03	3534.59	4199.55	1947.81	1898.69	2565.74	642.312	2691.5	2166.23	3025.35	1476.51	1005.43	1829.25	4014.37	2850.97	2240.24	3039.24	2315.01	1230.7	2665.03	3705.96	3497.33	3386.35	2031.84	3269.73	2267.16	2054.13	1899.03	1944.24	2581.58
0.42_379.2036m/z	13971.1	16981.9	20631.2	10906.6	11643.8	18243.7	15880.7	10894	13104.1	13310.8	10884.2	12962.6	11865.1	14538.2	13236.8	9635.49	18041.1	14417.6	15395.7	19524.6	20840.5	22145.7	15362.6	12181.5	11938.6	19195.2	13190.3	10282	10977.4	10397.4	15853.7	10555.7	12470	10225.9	17964.9	18846.3	16070.5	15081.4	14103.9	13511.7	16091.6	9650.58	12732	16509.3	28949.2	13690.6	15996.7	16858.6	12809.9
9.16_162.1119m/z	5896.37	5017.15	3870.77	5557.06	7709.41	4004.36	3089.92	3560.28	5344.49	5684.78	5277.2	6829.24	5943.04	5163.83	7260.35	5262.86	5337.26	4977.7	5747.19	6094.23	9070.4	6200.97	6536.79	5087.39	6416.02	6341.15	5213.3	4892.03	5575.46	5278.82	5670.46	5004.96	7628.94	5457.4	4799.73	5636.79	7314.87	5910.06	5851.55	6693.09	6505.39	6188.13	5400.88	5561.79	8037.23	6015.9	8202.2	4418.29	5510.93
3.19_821.5569m/z	7509.26	12296.5	4830.38	7903.98	11986.7	8127.55	6678.5	12119.4	7930.69	9519.05	5601.49	9748.47	8607.31	5560.75	7459.64	6396.99	12397.4	8486.86	9528.4	7096.47	13479.4	7632.6	9567.82	13139	4535.19	6839.12	6962.69	6837.83	5624.54	4774.37	11895.4	6504.1	7180.32	5535.48	6532.79	3724.32	7540.8	8411.21	4468.42	8676.57	5932.35	5163.15	6965.51	7295.36	8654.81	6672.6	8684.84	4795.96	6860.8
0.26_416.2810m/z	3837.21	1117.72	4069.45	1651.05	4903.8	2749.4	1231.87	2375.01	4626.8	2197.54	3095.99	1734.15	2432.66	2471.26	3668.34	2627.02	2605.34	2775.83	3889.71	3804.71	2923.1	2951.15	3654.86	4655.9	2762.39	6839.13	2798.77	3403.52	5351.59	1975.05	2311.49	4606.68	2124.97	5321.61	3937.12	3614.31	4354.29	1736.94	2777.03	3363.03	2921.11	3278.6	2001.05	2263.53	4750.97	3239.97	3043.02	4017.48	3197.29
8.88_379.3191m/z	47702	57809.4	60790.3	69326.3	55084.9	64470.3	47412.8	57841.4	47367.8	63012.9	43569.2	64991.2	70669.2	52498.7	57704.9	42366.5	63277.4	49807.1	63033.6	75498.9	77542.4	75102.2	54731.6	52833.4	49086.2	76018.3	46367.9	48432.8	45560.2	45991.5	66122.5	47512.2	66023.2	46259.4	53131.8	56060.2	54913.8	47693.4	55547.3	61250.9	62576.3	42635	45175.8	69195	69755	48465.6	74961.4	75389	46211.6
0.25_422.5911m/z	8324.64	3857.6	4583.37	3320.32	4629.06	4530.38	3777.95	2031.84	6007.08	4337.85	3278.49	3869.36	4269.01	3498.58	6378.91	2424.31	3995.64	7818.47	5096.21	3411.69	5954.71	4746.44	5521.37	3890.55	5422.73	4603.51	3582.18	2725.25	5685.34	7677.6	3796.83	3366.08	6278	6153.78	4164.71	5282.57	7220.9	1012.39	3566.24	5534.2	4584.61	6068.76	6010.01	2454.15	5214.92	131.542	3590.9	4661.32	4444.98
0.27_185.0377n	16041	12513.7	6660.89	10002.3	17875.4	10301.4	13440.3	17646.4	27294.6	24380.6	21828.3	21761.4	17646.7	23142.9	19559.6	14296.9	20474.9	25697.5	16758.1	12277.3	13683.6	15444.9	23225.1	16442.7	25907.7	5235.66	28348.6	27848.9	30148	20178.2	26504.4	26112.6	19635	24318.7	23513.6	26250	26542.9	23334.6	27098	22279.2	24731.8	26260.6	21483.5	22449.9	4187.93	25878.2	15912.5	11924.8	30164
1.98_840.4503n	516496	223878	231661	175187	218748	187514	216537	220289	194647	144368	191047	151195	254912	217988	193453	214848	148664	190754	215690	281286	233006	212033	238018	208996	220718	304222	214410	221814	179913	209645	159921	206397	155176	210578	188834	186488	230084	211002	179415	210878	167339	184750	206117	175229	532979	188775	180308	239562	197581
0.31_429.2373n	247825	297471	293067	251443	312347	271270	437229	374924	291883	399274	151163	476173	359410	341558	143238	175707	230215	344845	291134	250662	262172	308012	245426	332370	340936	287180	255747	296597	132303	179214	364455	283906	221004	233456	321166	296017	181690	493030	452717	263428	224044	287452	147710	235079	287948	192736	327648	229818	209356
0.24_299.9455m/z	10285.8	5097.32	8634.25	3894.83	5614.45	7676.13	6718.34	5888.93	7242.6	6119.49	7537.58	5353.97	7133.7	5752.4	7785.32	7251.13	7403.67	8184.51	8476.53	8292.38	5317.71	5320.25	6979.3	5249.97	7131.94	6540.92	8881.3	6389.6	6675.03	6235.36	6381.91	6836.43	6967.74	4620.45	5997.85	6870.2	3135.73	5950.22	7624.9	8928.49	7301.4	7692.73	5363.75	5662.62	10710.3	7394.89	7654.01	7665.37	6008.19
0.30_531.2629m/z	6342.81	9074.48	2561.23	6452.05	7164.4	9929.29	9160.33	5789.05	8176.22	5347.82	7011.81	9474.12	7403.7	7108.93	7353.06	5564.7	7500.24	9172.69	7961.87	7426.57	8576.88	7316.05	7237.09	8410.5	7965.6	6675.09	7106.27	8241.94	6057.87	6763.21	8900.17	10032.1	5255.24	8689.65	6329.86	6495.13	7416.99	8142.57	6435.43	8307.15	8225.16	8075.24	5094.36	7368.75	6771.65	8114.66	8098.78	4795.53	8338.94
9.07_663.8570m/z	5749.92	4417.62	4447.18	3595.47	6498.09	3703.09	6276.66	9627.04	6132.25	7338.2	5120.82	4454.06	4568.98	5703.66	4124.23	7192.59	3309	5472.01	8625.71	3462.75	3708.45	5901.56	6476.54	3069.61	7122.58	5900.8	5328.15	7103.58	7004.37	5930.88	6681.18	5501.58	6170.82	5447.87	7996.12	3617.74	6835.1	4740.18	5078.43	8275.77	6022.99	5330.12	4024.39	7390.6	3790.82	5299.14	6524.77	5116.48	6576.88
0.24_724.9663m/z	117616	40439.7	56346.2	43798.4	48706.2	51160.6	45805.8	48198.8	50877.2	41073	55647.1	40907	50209.9	49908.1	53840.9	52600.2	41181.4	51421	57370.9	57813.3	48524.9	47268.6	52860.3	44975.2	50881	73313.1	47053.2	43016	47377.4	38989.6	54657.4	44322	51497.7	52766.4	55424.3	45766.7	47956.8	44784.1	48934.6	45698.4	50238.3	49638.4	54237.9	50749.7	57515.2	48911.2	49083.3	55897.1	45073.2
0.29_265.9338n	48567.4	44597.2	43927.1	47284.6	61964.8	52786	50339.4	68669.2	56435.1	56800.8	49872.5	51403.6	51031.7	57189.6	57051.7	43449.5	49752.9	50363.5	61466.9	58168.1	62549.2	62929	55965.4	57397.6	51145.8	36674.2	50512.7	54439.3	58556.3	48981.5	56056.2	52709.1	54879.6	55266.2	56544.8	56787.4	57814.4	41261.6	51641.2	48326.6	47123.3	49470.2	60359.6	48355.2	43806.4	52528.2	65365	63722.2	56017.9
0.59_553.3168m/z	222119	146831	153984	144500	142850	129660	131663	158689	123498	99805.9	155542	105480	144322	132672	132383	143392	92977.3	134914	126142	117917	171147	122095	153644	191423	126816	186179	125394	141400	138925	155513	130862	129801	112159	139495	163221	145650	155049	151004	146577	124027	140981	150291	152804	102401	143852	127843	134477	120099	142271
0.94_156.0117m/z	92407.1	66601.5	88319.5	71003.1	74946.3	74007.4	53479.9	54242.1	81857.2	74694.2	74003.4	85281.1	86968.5	99679.4	93393.6	73341.1	77711.5	87973.1	102525	114310	92355.2	97237.9	96250.3	78568.4	83320.9	90997.1	79079.7	78304.6	75229.3	75729.9	77387.1	81609.5	81440	83759.7	94415.6	104480	100331	89821.6	104549	78515.2	77615.2	73387.9	83613.1	81798.4	74496.7	82784.6	97394.1	103689	82527
8.98_984.7248m/z	51062.1	134813	116357	132244	110267	125854	103026	136336	45992.8	87217.2	36329.3	93424.3	83063.5	46763.5	53547.1	36339.9	73190.9	45896.1	132481	107425	134960	140833	57128.6	126567	44824.8	103417	41896.7	40523.2	40815.2	38412.9	60204.3	39198.3	59810.5	45975.7	48969.7	48740.8	47375.8	44229.3	44892.3	68104.1	57061.6	38806.6	43483.3	76081.3	77071.3	42201.2	111842	123758	43439.7
2.92_640.5901n	102228	93766.1	72512.3	77451	104194	82453.8	68042.2	58467.5	105729	101850	83985.4	118533	109009	101372	98124.2	80703.9	115120	93772.3	89470	101848	114763	91677.8	110171	85187.1	84354.6	73401.7	91768.3	86292	96056.7	89663	103606	88168.2	101433	104907	106264	101878	104575	101424	112494	108755	98119	90921	106874	107064	106813	91326.5	112042	106775	95545.7
0.26_377.2364m/z	3231.91	4110.37	3245.26	2976.05	3920.67	2031.26	3068.17	169.621	2289.07	1863.3	2747.34	2521.05	4008	2354.92	2885.23	3019.65	6853.31	2774.53	5556.21	2862.67	1168.62	2180.89	3221	1303.19	2448.39	2721.16	1866.31	2084.12	3150.16	2700.35	3638.79	2892.56	2110.04	5068.14	3785.92	3747.95	3037.34	2385.34	4892.92	4904.67	3864.74	2680.24	2563.36	1699.47	7191.85	2510.21	2285.11	4078.56	2284.66
0.54_406.3303n	25005.3	5639.77	13924.1	4185.97	6547.05	7096.07	9335.76	47668.6	32896.9	8978.27	34457.5	13751.5	11878.6	28521.3	36005.9	40564.1	14853.9	28959.7	11882.8	8529.88	44227.3	10249.1	23847.9	10014.1	30798.4	42428.1	24949.1	33981.8	25026.8	25047.8	115991	42266.1	14221	35136.8	47984.6	27135.4	31600.7	15370	25391.6	65636.3	17181.1	32556.4	53081.6	20060.7	17552	31996.6	7780.07	12308.1	24757.5
5.29_969.8022m/z	31180.6	25127.7	29147.6	29977.5	26177.2	28315.2	23062.7	16585.6	27155.3	32938.3	25197	37831.5	36754.2	30905.6	34989.4	23717.2	37317	32053.9	38841.5	37183.1	39592	34846	33445.3	27734.1	32207	37430.5	26587.7	25139.9	27086.6	24760.6	35069.1	24526.6	34893	27833.7	28999	28986	28182.5	35782.1	26376.1	37889	34364.6	23775	27128.3	33377.3	40985.7	29402.6	33007.5	25475.8	26486.5
9.15_589.3175m/z	10913.2	4419.63	14573	11097.4	5528.28	10821.1	4465.51	6972.65	10046.8	11739.7	10394.2	10491.6	10890.2	12292.9	11659.4	12244.9	13518.8	12086.8	8396.73	11959.9	16854.1	15949.3	12400.8	9979.96	8831.75	13132.5	10482.5	10468.9	8762.75	10062.5	8743.91	8564.29	14895.2	11375.3	13708.1	12088.9	10597.3	10545.2	10847.7	8809.49	10447.2	10738.5	9226.68	12972.6	14745.7	9559.37	16671.8	17478.5	9656.24
5.06_569.3876m/z	19821.8	23957.8	23290	28516.6	21342.1	31178.7	19380.8	15568.4	19234.8	27984.5	15878.6	23645.8	23173.2	16778	25472.9	16317.1	23354.4	20151.4	33317	30967.1	35608.7	30273.2	21962.6	29696.9	19703.1	29359.1	17301.5	18091.3	18940.2	17171.6	22479.2	19014.5	19371.1	16810.3	20276.6	18459.9	18192	25846.3	23813.3	24747.4	24639.5	16514.8	16690	27122.7	25037.7	20041.5	29471.9	30475.4	18891.5
1.98_707.3853m/z	28448.4	10747.8	6935.35	7744.36	7550.9	6892.21	11271.7	8520.31	7859.29	6560.56	8010.67	7495.42	8334.58	11118.7	9482.58	8345.56	8105.38	8451.62	9016.01	9974.9	9204.93	7876.06	11613	7561.15	9292.86	12037.6	9388.63	8731.16	6974.68	9412.68	5586.44	6791.29	6089.95	8242.19	6485.24	5325.65	8029.92	11695.9	5122.13	7384.47	4155.8	9094.57	7425.98	8797.93	13625.1	7159.27	10336.1	7549.34	8448.6
0.30_425.7753m/z	144280	69270.6	69816.3	75885.1	59746.9	72336.8	60771.1	59049.5	70981.6	61046.9	66536.8	64610.7	57994.1	77412.3	68224.2	58740.4	66326.6	79589.8	71584.3	70732.5	68962.5	67567.1	73394	67947.7	73808.7	89865.7	73011.2	68371.5	76141.3	79060.1	68038.3	66641	75747.4	73966.8	76190.3	66919.1	71187.1	68261.4	62977.6	69687.3	64004.6	71547	70487.3	70289.1	197187	81273.5	76033.8	68282.5	75011.4
0.24_427.8062m/z	22085.3	21102.3	12552.1	11634.5	17598.8	14562.4	12903	11331	16614.9	14042.5	18043.2	7119.55	21891.1	15718.1	16563.9	21933.4	11352.1	15004.7	18723.9	13745.1	15059	13523.3	22277	16633.8	14603.9	5569.53	9980.07	14171.3	14601.8	15455.3	16659.8	18112.6	14972.6	17225.6	16201.6	12665.7	15909.6	14543.4	15079	14477.4	19311.3	18241.6	17694.4	19427.4	10814.4	14655.7	17465.4	14781.6	14534.8
0.38_257.1110m/z	17336.4	16963.9	15530.3	16655.2	19856.3	13186	9972.55	13033.5	14715.7	16549.2	11759.7	15846.5	14482.9	14032.6	15564.7	9201.97	15310.2	14816.2	13995	12894.7	15483.8	13310	16010.5	16771.5	14249.6	11884.1	13075.8	13102.5	11658.3	9546.35	15171.7	12816	14989.4	12125.6	14850.9	16014	15807.2	15594.9	12677	15514.8	15123.6	12185.4	12973.2	15897.5	10405	12793.2	16075.8	16842.9	12787.1
2.30_666.4818m/z	124343	84532.8	54612.2	72509.4	108664	67836.5	97350.2	73967.6	99186.8	144169	134119	55955.6	125714	101051	116849	127105	111409	117632	114995	147011	92478.3	135041	143937	65557.5	169686	105646	132355	130541	132291	128696	105158	113797	114541	109836	114893	73971.4	93786.9	165805	88973.7	124871	175212	144041	129822	129634	129867	111107	95477	131698	128730
0.26_720.4457n	314043	194299	218044	195840	191998	207464	183607	181899	189008	166031	188800	179703	156817	204456	201724	188009	179400	199810	185992	178501	187635	172868	210563	188186	187361	208759	194101	180874	188300	183827	176196	180908	192503	199207	189823	185647	165899	186347	195318	181514	178607	188336	187542	197335	401027	189268	184247	198308	184120
9.16_317.1161m/z	8389.11	22098.5	16570.6	9776.38	10369.2	11641.4	13016.7	13810	7993.64	11049.3	8369.96	7553.91	7184.21	8721.17	8018.54	7659.37	7658.7	8620.82	14845.7	14349.3	13529.6	16057.9	8399.33	8910.06	8841.09	9121.73	9405.03	8250.63	8226.08	6547.54	5958.44	7540.68	9704.07	9698.87	9276.35	10340	8944.52	9161.37	8476.37	4959.66	7736.82	9037.33	7851.13	3734.78	11428.2	8827.1	19159.9	13965.5	8647.33
0.24_384.7728m/z	878790	785045	707218	764713	792339	782931	740338	762764	784561	671586	803327	696175	848235	722532	775762	847990	707160	775057	759899	757223	744139	759947	883820	751577	731054	645217	728888	744150	745719	776221	801141	807218	786634	791447	778817	750950	800457	716563	774375	813813	813968	821980	761847	765833	845721	743429	764949	756347	733445
8.47_700.8612n	331987	313754	324825	314651	285285	309231	282987	315414	300022	317985	303729	316168	322537	306152	326202	333165	327892	334621	328336	344978	336582	325753	373594	297204	326983	337986	308684	319457	320052	303252	335762	299971	311328	294506	317506	340532	370105	332091	350470	317613	324378	298017	314620	334359	339829	317699	345685	317069	298084
0.48_177.0347m/z	19503.8	15255.7	14671.4	12644.1	13665.7	9519.26	11354	3628.63	16714.7	24706.7	19272	24453.5	22459.7	17595.9	20153.1	13961.2	20826.3	20301.7	13930.1	16451.7	17235.6	18663.8	20275.6	14256	19132.1	12907.2	18752.2	16997.5	15213.6	18116.6	21457.5	17119.2	19674.9	13898.8	14954.1	19638.5	18359	19568.1	19244.9	13328.1	18955.8	16492.1	15286.1	24032.1	12484.5	20419.8	18042.8	18569.4	21518.5
0.26_506.3991n	430194	259066	253572	264654	243325	249114	265739	238688	272234	216420	283444	230545	277092	251519	260070	275356	238736	265125	277117	274876	271622	275508	305584	266089	275794	212604	262571	286072	271473	278418	262193	262406	265957	254576	249411	262461	256866	250582	251425	244117	253813	264507	258494	260316	274923	273483	266573	264399	278281
0.26_350.2075m/z	24952.1	19184.5	17839.4	23142.3	19872.5	19715.6	20566	19772.6	15165.6	20024.6	19841.6	20636.9	16481.8	19295.6	19143.1	18910.6	21796.9	18691.1	15936.6	18434	19234.6	17546.4	20087.1	18190.6	18828.7	18461.9	14419	17699.5	17059.6	20238.4	16735.1	16194.9	17326.3	22713.6	14178.3	17926.4	15307.2	20680.9	18773.1	19226.3	19073.1	18429.3	18329.7	24469.5	21377.8	17248.2	19299.9	18084.9	14547.8
9.45_443.2690m/z	51907.4	59805.7	50709.4	50333.9	72641.1	61330.9	43100.7	49370.5	45088.3	57069.1	43730.2	60994.3	56749.6	53121.8	52801.6	45685.7	58473.8	50201.9	63175.1	73132.1	64430.3	70837.4	53259.8	55283.8	49542.2	71998.5	43235.1	45266.2	42050.9	43613.9	54797.7	44633.5	63599.3	53019.9	51220.6	46126.7	48186.9	50046.4	55525.9	54669.8	48162	50986.1	48754.4	56106.4	56110.8	46572	61482.7	77355.2	42159.7
0.31_699.3856m/z	35462.7	33773.6	37930.1	37256.8	37539.3	29882.5	29004.1	24550.5	27686.5	32123.5	26418.7	34563.1	35243.1	27232.5	30806.3	34342.6	31603.4	28682.2	36932.2	39978	27239.5	30457.9	37500.2	33559.5	28901.4	40102.3	32675.3	24119.8	25634	24928.5	31977.8	37794.6	29529.9	36502.6	29874.8	27877.8	27000.7	20428.2	25785.5	30097.7	22581.1	24411.1	28686.9	28730.9	30608.9	25458.7	38354.3	33465.5	28739.6
8.52_756.2215n	162750	130624	140011	134836	152552	148080	131925	130810	158833	174595	158995	157787	173683	172151	168808	149604	174760	156773	148270	168616	160754	153970	174104	137497	146935	167646	139511	151950	168198	162650	165172	145751	167748	157449	166242	171927	183720	180627	182269	175719	167069	159503	166157	175269	164756	166482	167656	165980	149786
0.26_360.2012m/z	3017.7	669.079	1726.73	1762.92	1531.15	1864.66	1174.05	1253.54	2619.07	1872.14	2323.93	2366.21	1986.89	2556.53	2064.22	1448.9	1694.11	2628.41	1637.92	1863.34	1172.05	2840.92	2734.58	1353.47	2484.16	524.715	2723.96	2525.15	3028.77	1838.09	3731.6	2417.1	2282.38	2547.28	1911.63	2505.8	871.954	1868.01	2338.58	3442.41	3431.24	2297.56	2429.91	1758.57	2284.95	3015.27	909.676	2512.96	3311.2
0.24_469.3046m/z	25287.7	22033.7	23414.8	19366.5	19403.7	20419.5	21012.2	21561.1	19933.1	17835	16881.9	21046.1	24208.4	23248.6	22838.3	19635	20940.2	21742.9	22835.1	22479.6	25574.5	20091.2	22452.1	19382.2	21743.9	8243.85	19407.9	17496	18840.4	16464.9	22366.3	21681	21964.7	20567.5	22755.4	19958.7	21719.6	20555	19892.5	23385	23069.4	19086.5	22485.5	21970.3	21925.3	17420.9	20524.2	24180.9	19364.7
5.21_746.5856m/z	1859	1111.2	1578.7	1013.65	1121.35	1047.23	245.474	433.303	2978.81	1894.15	2087.86	2682.31	1543.91	2217.06	1677.91	2065.82	2354.16	1582.49	756.831	2646	942.264	980.548	1720.16	1298.96	1953.11	1778.76	2367.16	2380.87	1813.92	2149.42	1640.1	1765.23	2549.68	1890.08	1917.3	3095.8	3088.75	2911.66	1366.54	2319.72	2234.66	1633.38	1611.94	2320.31	1946.58	2187.26	3256.01	1743.98	2598.53
2.04_681.3691m/z	16882.1	16404.1	11021.8	7690.69	15974.1	10048.2	7636.87	10745.1	15631.2	13788	19324.8	11745.1	18270.8	17708.6	13231.4	20386.7	12730.4	16319	13444.1	14302.8	11652.2	15031	19443.8	12998.6	16084.1	12885.6	17645.1	15430.7	14620.8	15600.5	12158.5	16365.6	15180.5	17066.5	15794.9	11459.6	9808.81	20283.5	17750	15151	12164.5	18036.2	19279.4	10812.2	15776	17327.4	13395.5	12530	21398.1
9.07_731.8429m/z	7213.73	21188.5	19755.6	10281	26193.1	13196.3	23933.5	28622.2	6386.29	13730.7	6116.64	8703.4	7801.45	5605.62	9060.67	5871.77	6202.75	6128.98	21170	13978.8	11922.3	22686.9	8140.62	8613.13	6410.24	6760.46	6445.19	6921.1	5510.98	6383.48	11966.2	5387.88	9531.8	4703.21	5737.26	5587.18	5988.2	10238.9	4534.04	9275.92	11625.3	5767.03	5760.54	16881.2	7513.05	6232	11639.1	12340.1	5648.71
5.63_920.8237m/z	48636.3	42449.6	40114.9	43782	43325.7	44141.6	34841.3	27423.7	44468.8	67020.1	41449.6	61973.4	56852.4	29612	50380.6	37291.5	51288	41146.9	52363.2	54522.3	64618.1	54072.9	54786.1	32180.5	46634.9	52597.4	42299.3	45033.8	43916.2	43646.9	49215.7	40968.6	53747.3	32239.6	40623	51992.6	62518.2	55354.1	57342.1	51935	56785	36153.3	38569.6	65938.3	69610	43151.4	64956.5	57520.3	44735.8
0.26_432.3595n	21997.2	15062.2	13303	15783.2	17325.2	16567.3	15144.7	14658.5	16067	15446.4	15178.2	14885.3	12102	19271.3	14436.1	15132.8	17409.9	18451.7	16329.8	13707.9	19496.2	20513.2	17983.2	21626.1	14461.2	14004.3	15411.3	16675.2	15658.2	17739.3	16919.1	13248.2	18796	16607.2	19584.3	15797.1	16329.3	17176.4	15006	16266.2	16335.2	17525.3	17108.6	16296	15835.6	17698.9	18015.5	14448.5	15237.8
0.26_184.1327m/z	2110.44	1577.18	1852.74	1141.59	1859.26	1685.23	1050.76	1167.52	1590.53	1000.63	1575.21	659.057	1445.49	1878.24	1259.39	1759.49	849.203	1424.53	1404.05	2421.83	2072.24	1264.88	1444.78	1179.71	1555.01	257.579	1528.96	1750.95	1923.34	1479.39	1433.25	1950.39	1030.73	2962.35	1781.84	1705.41	1303.68	1667.45	1673.69	1871.97	1013.08	1616.92	2039.45	1055.22	3023.64	1700.66	1187.55	2372.43	1766.25
0.52_674.4826m/z	10888.5	9127.45	13185.2	3752.77	7787.91	8525.86	10482.1	12229.4	10089.2	10420.1	10707	9357.87	9995.53	8388.24	11059.4	10349	10095.9	10931.2	9534.13	9304.04	15050.2	10818	11097.9	9949.93	10037.7	24957.7	10712.7	7357.39	11093.2	9996.99	8854.07	9499.68	7962.43	11435.5	15376.6	11888.8	8760.16	7962	10743.8	11498.5	12798.2	9539.83	8773.2	8799.48	13138.2	10084.4	11188.4	9145.22	9293.91
0.31_501.2612m/z	12187.6	6269.92	9144.66	13159.4	9877.81	19318.2	16820.7	7992.73	10156.8	13672.7	10353.8	11707.4	11738.8	13136.2	11951.7	12089.8	8604.83	10642.2	14296.3	15292.4	16974.3	13824.2	12169.7	17992.2	10876.2	22363.1	10216	9886.45	9122.98	9733.14	11653.5	12997.2	15512.7	13888	10627	11465.8	13231.6	8554.21	7412.73	11255.5	9115.24	11146.6	10018.1	13744.5	12220.1	11402.3	15050.3	16269.3	10906.3
8.43_149.0239m/z	5287.96	4868.19	6498.8	4409.06	3349.32	9720.48	4933.41	5226.57	5054.41	7577.2	6668.16	7287.82	6540.01	5656.79	9562.91	4797.84	8051.83	5519.43	5887.77	5886.22	8286.6	3439.64	6457.66	4907.25	4986.06	4268.21	4815.61	5168.23	5481.21	6921.22	8435.87	6523.1	10081.4	5360.23	4175.08	6474.19	6704.05	6801.39	7389.65	7706.43	7003.98	5835.64	5459.81	6773.16	10586.2	4784.9	5729.6	6071.23	4812.63
0.27_429.2368m/z	69235	44903.5	40255.3	45695.2	39389.1	44766.5	46088.7	41432.6	42312.6	50599.6	40108.8	48784.7	40682.8	41376.5	38170.1	29882.9	50621.1	51396.7	41025.5	38679.3	42223.2	41746.2	48246.2	40126.3	50529.7	48781.4	45338.8	40801.9	44967.7	41157.2	46018.2	41642.9	51220.2	38156.6	41222.8	39981.9	43699.9	55104.6	49631.7	42576.6	44777	41308.6	38871	52225.5	88697.7	55880.2	44147.7	38381.5	45632.5
0.09_407.2037m/z	2452.47	1029.7	2667.12	2134.41	3257.77	76.0097	3590.52	569.238	2661.81	3873.34	1908.82	2806.69	2388.45	3036.49	2060.7	1918.02	2431.1	2388.86	3281.01	3955.69	1447.16	6370.12	2381.36	76.0097	2822.17	4363.66	2360.92	2533.27	2274.74	2059.67	2525.3	2588.78	2802.98	1949.44	3321.04	3034.95	2953.63	4185.82	833.95	3048.94	1680.08	2072.12	2918.22	2039.66	5870.72	2593.01	3887.71	4147.43	2547.21
1.71_683.8319m/z	26476.7	17871.2	17211	23325.8	25671.2	17489.7	19451.4	22622.6	21467.7	30506.4	25340	25556.6	23975.2	25295.4	30399.8	23727.1	25056.9	24225.2	22660	21681.9	26220.2	25993.9	25837.1	18800.3	25594.1	25335.3	24836.3	24070.9	24710	28919.4	27826.2	23361.2	25006.7	28375.9	24369	24690.5	20251.3	28933.4	23426.8	25450.2	23283.5	30892.3	25922.7	28417.8	23687.3	29153.1	26597.3	25022	20345
0.24_667.9506m/z	48859.8	33102	26844.9	33583.6	39251.1	36247.1	17498.7	25073.8	25732	16091.9	20207.9	25559.2	26959.7	18334.8	28791.4	29040.4	29795	27844	31598.9	39219.2	29034.4	21865.7	30112.3	28739.1	28220.5	29717.8	35123.6	24182.1	29067.8	22101.2	24966.5	27639.6	28020.2	33914	33522.7	23487.9	29122.3	18253.2	22948.8	40158.9	30289.8	21989.6	30096.5	31319.9	17444.3	34204.6	26382	32357.5	24660.8
1.56_576.3776m/z	45113.7	50255.2	47537.2	44866.3	49207.5	42286.2	37239.6	32607.9	41825.4	50385.5	38845.7	53805.4	54803.1	54920.4	49364.1	39295.4	50543.3	42603	53671.6	55523	46490.9	57471.8	48149.9	53283.7	43950.7	46293.6	40142.9	43939.9	37547.1	36942.2	45660.8	36979.1	42158.1	44407.7	48551.4	53577.1	46763.2	49583.3	45259.9	43446.4	42714.4	40754.8	35693.7	45513.3	41705.6	40833.1	52960.5	57675.8	37385.8
0.29_407.9257n	20700.1	30019.6	27748.6	36900	20922.3	39500.7	29486.2	23603.8	18963.6	28630.7	21391.1	22648.1	26186	21261.9	26472.7	21590.7	22829.2	19332	35531.1	39287.7	27465.2	27348.6	30050.8	32930.4	21768.8	14708.7	15488	19056.4	19257.5	20762.1	23414.3	17437	25931.9	16570.7	22867.1	22653.6	22794.6	13786.7	19393.8	20448.6	22027	15480	17405.9	19199.4	26067.1	19916	35399.8	29746.1	21404.5
1.69_439.3383m/z	8003.3	4779.5	8981.44	4988.48	6184.27	11246.1	1859.18	8556.42	6207.39	3679.24	6087.83	7511.19	5191.5	6261.99	6165.21	4509.06	4714.99	6526.59	6840.11	7807.52	6312.64	9438.85	7657.88	2159.95	7977.27	5734.86	5937.11	6341.29	5710.2	5269.89	7214.83	5568.88	5758.47	4264.39	6093.9	5959.85	6478.14	6083.65	5697.27	6315.1	5065.16	6788.73	4304.94	5916.33	6219.39	5839.25	5950.11	5693.34	6269.66
0.29_633.8424n	8259.9	8131.26	3559.2	15397.8	9364.03	12658.4	10964.3	3272.91	8342.99	9011.04	6850.85	9727.69	11430.4	8397.33	7324.91	9275.23	9079.66	5933.64	12972	11019.8	9818.33	9845.81	9801.21	8112.45	7727.47	28549.1	11783.5	8825.4	7682.57	8360.9	7536.6	7710.4	8906.9	8446.73	9035.83	8517.45	7969.05	4416.26	6062.88	7748.61	6519.51	4842.62	7277.22	7464.94	1976.52	8098.03	12308.8	9302.51	6834.12
0.25_419.7754m/z	104105	87056.4	68069	90579.2	83616.2	87211.1	86137.4	76516.9	68477.4	77585.4	86442.4	66880	65852.3	87978.4	88065	80293.6	87954.4	86213.4	83735.1	75893.3	80704.3	86806.6	88115.9	80832.6	85343.3	61839.7	78652.5	79241.7	70095.1	81280.9	83538.9	77311.6	84500.2	78343.7	85582.4	82043.5	84435.2	76852.9	87628	79808.7	77657.1	86599.9	77853.6	89700.5	100880	84339	87951.9	71546	82906.9
1.72_682.1790m/z	12129.4	2233.76	4340.98	5703.93	8895.11	4395.4	3624.66	3459.35	8508.72	8277.61	4710.13	6036.24	7548.91	7336.51	7405.39	6161.09	6654.18	6385.54	9450.73	6571.93	4001.51	4756.29	5429.47	9017.22	7629.36	7606.8	7786.16	4910.41	3302.61	5716.81	8373.59	5929.23	9313.69	7804.25	5820.88	2852.18	10598.8	5231.09	8329.62	9482.26	12844.5	4469.85	4817.4	8794.81	9411.37	9041.4	11073.1	6161.17	4021.5
3.35_906.7463n	504728	378433	375350	329331	459520	429065	318750	299278	493138	535258	406348	526316	546495	456945	506958	357741	622797	496519	576539	498907	499551	478140	564917	409471	419924	405014	448419	442970	463227	391638	557438	414722	559326	393807	580853	501649	494280	550571	534625	492656	515892	368834	404464	509842	534905	434155	489642	514546	433027
0.30_233.2004n	269733	166156	166711	201214	133966	158384	142665	162947	156689	125812	151676	162038	148633	211309	145724	106580	158441	209776	171069	195738	167607	166765	170090	157465	164561	81655.1	143820	152928	116239	182894	161306	136005	206040	184968	137157	286659	227511	116846	168336	123150	120198	110171	124813	165260	194403	162175	177173	142647	146344
1.77_732.4973m/z	14916.2	5190.34	6698.31	9402.65	7517	10023.9	6248.69	8398.46	11866	10388.6	10240.2	11770.7	10965.6	12688.7	9991.31	10366.8	9976.54	12751.1	9431.47	10390.1	8351.37	7033.38	14349.1	6932.43	10596.5	10678	9770.02	8997.96	11088.1	10793.3	10938.7	7411.43	9697.06	15904.2	10807.8	12237.4	11659.7	10950.7	12927.1	10645.8	8933.71	12532.2	10996.6	8802.47	10744.4	10604.7	8332	8250.76	9129.31
1.53_461.3060m/z	20860.8	17870.7	16297	20831.9	21796.8	16167.6	12150.1	17406.4	18043.2	20658	17364.4	16813.8	19753	22422.5	20695.6	15510.7	15861.4	21213.9	22844.5	21233	27357.4	22612.7	21950	17727.9	22224	26711.9	19945.7	17039.7	16549.5	17670.4	20747.7	16324.8	18212.2	21444.6	21254.8	18998.7	20504.6	24376.1	22813.9	19496.8	22566.1	18043.8	17390.4	23134.5	23068.7	19875.9	22356.9	17373.1	18331.1
0.31_428.2273m/z	51371.6	29286.9	31389.6	35394.2	27615.8	29341.3	31328.9	26325.2	33804	34124.6	35571.6	34684.6	28622.3	41591.9	34863.5	34027.7	31952.3	33664.9	29964.7	33731.3	34392.8	34026.8	36177	35514.5	33587.5	45346.4	38571.8	33627.7	36671	42631.2	36658.2	33821.5	37275.8	35508.4	34050.3	31696.2	30092.7	30428.6	33486.7	33786.5	29968.8	30293.4	32885.6	32875.2	25769.4	32704.5	38827.2	29883.4	37622.2
1.54_593.4291m/z	23607.3	23006.7	21630.2	24984	21080.2	18384.3	16965.4	20775.1	20565.5	23555.5	24476.9	25111.6	23630.7	29529.3	29162.8	25101.4	29233.1	22889.3	27018.6	27825.1	39139.6	28759.9	27636.4	19889.5	23610.2	25361.6	22791.6	27632	19126.6	25759.1	26915.4	20169.3	26339.9	26286.1	32321.4	25891.1	25511.4	29851.6	33237.9	35292.9	28203.2	18920.8	22331.4	26465	30908.6	22025.7	24526.4	27989.7	20215.6
0.39_107.0860m/z	471.559	243.43	37.3082	230.052	413.389	148.309	435.387	253.246	1024.44	546.078	264.045	879.343	878.708	448.736	166.464	345.532	493.359	668.103	702.041	860.706	899.8	266.689	873.652	1098.51	656.422	730.39	893.894	1038.92	772.471	746.032	661.518	1210.25	611.623	526.65	509.424	1396.86	594.937	216.153	259.513	305.67	160.158	1010.55	708.816	444.584	475.371	1001.17	142.484	459.448	693.01
9.38_331.6702m/z	56275.2	55016.2	58992.9	35375.4	55732.9	55216.8	31871.1	50161.2	48902.5	73033.1	44151	67761	69703.8	58615.5	52353.6	50534.9	59944.1	52404.2	60155.6	64528.5	70391.5	67253.4	58608.7	40753.2	53669.4	72432.5	45513.1	49578.3	45710.5	47205.6	63735.8	45919.3	76865.7	61123.6	58415	58855.1	55929.6	46998.8	58375.8	60343.8	57795.5	53633.6	55062.8	62195.7	62678.3	48916.3	66446.3	78317.3	45814.5
9.27_167.0138m/z	2.01809e+06	1.68693e+06	1.72886e+06	1.73914e+06	1.75922e+06	1.7613e+06	1.60681e+06	1.66807e+06	1.89422e+06	1.88761e+06	1.71258e+06	1.82307e+06	1.80443e+06	1.82409e+06	1.78519e+06	1.77299e+06	1.81319e+06	1.97069e+06	1.83266e+06	1.84169e+06	1.92404e+06	1.77334e+06	2.04015e+06	1.65121e+06	1.95345e+06	1.84613e+06	1.85408e+06	1.88183e+06	1.79143e+06	1.74347e+06	1.79868e+06	1.787e+06	1.8527e+06	1.76937e+06	1.894e+06	1.82298e+06	1.82899e+06	1.83067e+06	1.92921e+06	1.79917e+06	1.84046e+06	1.83432e+06	1.84614e+06	1.85238e+06	1.87067e+06	1.89733e+06	1.86139e+06	1.86232e+06	1.86066e+06
9.27_219.9998n	18710.4	13869.5	18977.7	19570.7	14734.7	22974.6	15404.8	21859.4	16546.5	20377.4	16451.4	19744	26875.5	19602.9	21191.4	20263.2	24569.9	18384.6	20408.5	23617.3	19130.3	20391.2	19319.2	10984.2	18391.5	23553.9	16005.4	14916.1	17362.4	16715.4	20172.3	15531.9	23307.9	20037.7	18651.7	21142.1	18018.7	16492.4	18934.7	17542.6	17884.7	17970	20875.9	25828.6	18876.3	18380.5	23317.9	21508.2	16927.1
0.36_190.1144n	10028.7	8845.2	16517.5	10842	6163.92	5665.39	7726.21	7141.59	9505.57	11877.4	8475.37	8543.44	13508.8	9553.53	11169.2	7994.23	11287.5	11673.4	13598.1	9748.65	9826.94	16989.4	10149.2	10209.5	9043.62	5896.66	8692.43	9336.87	10148.2	8163.87	12754.7	9908.43	9425.44	8223.88	10517.2	8856.06	14488.6	12344	10406.4	9894.47	10421.5	8382.32	9121.02	8859.94	9004.01	9748.44	9242.84	12067.8	9714.57
0.30_574.2904m/z	29087.7	17761.1	20964.4	20738.3	16331.9	18448.5	16419.3	20120.2	21810.5	17749	17723	17242.3	15202.8	20107.3	19077.7	20505.1	23642.3	28301.8	20699.7	16853	20719.6	19677	23920.5	18359.5	76156.6	13464.4	28531.2	20642.1	18024.1	22485.9	17157.6	15986.2	15522.2	19560.7	22147	20848.6	18047.1	20839.4	18407.2	19606.5	19567.1	19709.2	19374.8	21950.5	27212.6	16402.8	19962	16250.8	26834.9
1.68_444.2560n	298392	132749	129416	114035	117415	103814	123659	124685	112360	122258	131279	113470	86861.3	136254	126325	135127	121609	129456	131380	145717	143389	150229	124356	126726	152526	182190	163742	152561	140397	137859	119385	127918	118891	117845	105477	132608	121298	128005	108136	119078	107467	133572	132022	117932	155596	144768	141790	129706	132738
0.27_97.9922m/z	32363	33011.8	31211.5	23166.2	30979.8	29577.9	18523.9	28520.6	31527.3	35819.1	26444.3	45394.6	38696.6	35994.4	29085.5	18998.6	33382.7	33439.2	42047.4	44235.1	27306	43162.6	35419.8	40982.7	31364.7	24290.5	31843.2	32099.3	30826.6	25190.2	35670.9	32069.9	35423.9	30132.3	39469	39397.1	37098.5	32592.1	44543	34214	33878	29168.8	27546.3	42118.5	24791.7	33960	32752.7	41478.2	34302.2
0.29_346.2238m/z	281082	129472	132123	134029	121492	139854	120091	102930	152427	107168	139804	125429	145311	142055	136573	129843	130956	152799	130080	141202	133982	134649	180570	140546	135183	116434	137178	143841	151932	138184	133853	150132	131619	142504	157515	151313	143617	122472	141861	130913	137798	147891	144970	130477	174620	139860	137513	135706	146013
9.14_657.3862m/z	6933.63	11395.9	11016.1	13498.2	12125.3	17260.4	6719.33	17883.8	5324.06	6932.28	5302.9	10256.9	4393.07	5441.6	7925.43	4360.42	8213.42	5906.94	11210.6	9304.26	12198.7	12184.1	6629.76	16510.5	6121.54	7564.21	4720.32	6285.23	5110.25	4372.49	4140.23	4488.94	7449.89	5511.92	6343.09	5549.03	4832.08	5209.79	4509.81	6306.52	7539.95	4934.16	3972.69	8079.84	15160.9	5054.54	11823.6	11302.5	4045.74
9.36_270.1615m/z	4020.17	4774.87	5171.54	5778.7	3854.86	1264.21	2424.38	3035.61	4194.44	4930.72	3964.3	7253.64	2746.43	5156.64	4056.57	3736.94	3688.18	4097.32	4276.82	4793.07	6896.29	2431.47	4453.73	2581.55	5074.67	5854.46	4412.16	4887.21	4564.48	4237.15	3795.71	3872.77	5152.97	3865.92	4037.36	5252.19	3475.42	4774.91	4631.41	3831.94	3972.31	3992.99	4234.12	5562.7	5059.35	4316.45	4527.39	5091.16	4697.57
0.50_317.1163m/z	3197.34	1138	7415.96	6272.2	2972.94	3925.83	2514.46	4136.87	3331.48	8277.22	3160.68	5778.89	2048.58	3574.6	3279.36	2711.61	5675.44	3885.26	2395.13	1721.85	4435.76	7497.01	3557.02	4047.34	3095.33	522.327	3226.09	2991.9	2482.95	2845.07	3450.66	3116.79	2532.44	2682.93	3867.17	5918.4	3611.09	4196.75	4124.43	2371.5	5366.15	3087.66	2219.92	2594.03	2471.64	3921.91	3374.14	3692.31	3459.61
8.79_195.0372m/z	1.18364e+07	1.11042e+07	1.11437e+07	1.12024e+07	1.13154e+07	1.11629e+07	1.07351e+07	1.09526e+07	1.1376e+07	1.12965e+07	1.15232e+07	1.15073e+07	1.1475e+07	1.16327e+07	1.11395e+07	1.1566e+07	1.118e+07	1.15087e+07	1.15301e+07	1.15501e+07	1.13923e+07	1.14213e+07	1.20646e+07	1.10177e+07	1.16477e+07	1.14562e+07	1.15766e+07	1.14032e+07	1.16698e+07	1.17045e+07	1.12448e+07	1.16585e+07	1.12958e+07	1.14966e+07	1.13599e+07	1.13206e+07	1.1172e+07	1.11598e+07	1.1355e+07	1.12427e+07	1.12465e+07	1.16377e+07	1.1382e+07	1.1266e+07	1.11821e+07	1.14912e+07	1.14795e+07	1.15955e+07	1.15728e+07
0.09_255.2194m/z	9691.94	5564.3	10374.8	8769.75	5452.01	4110.38	7194.78	5462.19	9405.59	6863.05	7769.24	6873.51	7130.93	10952.7	5945.78	7392.2	4815.96	9899.42	10083.7	11731.7	11471.9	11906.6	9512.42	9443.18	9097.26	6136.94	8542.51	7351.11	6786.65	8080.03	8773.16	8160.85	5557.44	8475.73	7462.05	9994.96	6718.82	8134.39	7107.66	8217.99	8845.47	6286.65	7989.56	8121.04	11273.6	9048.72	8138.85	8393.55	9052.68
0.48_141.9598m/z	143326	109777	109855	105798	92837.4	92378.8	90295.5	67344.4	139855	138603	153307	144485	144513	142463	135284	98389.8	133261	155043	108378	131344	125181	125701	143043	116235	142558	82442	146086	137355	132682	156593	142015	138500	135922	106430	131109	154084	140022	138928	152349	130654	151306	126408	108180	144743	82685.2	156986	124818	132896	161929
2.10_680.4610n	219870	183590	138134	131953	193463	145369	153767	144683	154291	138802	170029	129338	195484	169966	166052	199064	144480	149802	169788	185455	161628	183121	199447	140391	169423	217203	166715	164662	150464	162529	165415	147895	154011	172921	166016	125910	144214	207463	157938	172460	169362	187756	189403	152000	209428	142848	134566	179874	157052
2.19_664.6486n	1.31218e+06	1.20685e+06	1.08148e+06	1.00749e+06	1.16992e+06	1.12411e+06	997979	931902	1.31999e+06	1.32714e+06	1.20608e+06	1.32395e+06	1.34811e+06	1.24962e+06	1.35554e+06	1.20606e+06	1.48528e+06	1.28637e+06	1.35046e+06	1.18053e+06	1.2401e+06	1.22782e+06	1.39759e+06	995826	1.25102e+06	992676	1.23731e+06	1.26775e+06	1.34009e+06	1.17833e+06	1.29379e+06	1.19858e+06	1.25834e+06	1.3545e+06	1.45273e+06	1.32314e+06	1.43911e+06	1.44515e+06	1.37028e+06	1.30966e+06	1.2883e+06	1.23533e+06	1.21554e+06	1.28428e+06	1.48827e+06	1.2929e+06	1.24302e+06	1.16381e+06	1.28261e+06
0.26_258.1715m/z	49045.2	21813.8	16736.4	20364.3	18860.8	17988	16575.7	19264.6	17023	14166.9	18470.8	19199.4	18167.2	18604.2	19850.1	20485.9	18169.9	19324.6	18659.9	18485.7	16971.1	20952.7	21160.5	22335.4	19740.2	17528.7	17371	17436.2	18973.6	22598.1	19246.2	16332.1	18355.5	19992.5	21882.4	19127.7	16880.6	16475.3	21456	17985.2	15052.7	21293.8	22122.5	21074.8	22700.3	18198.5	17472	17884.8	16991.3
2.57_384.2414m/z	6546.36	2267.36	2057.46	2275.54	2260.83	2518.44	1284.49	1754.79	6025.56	2108.59	5705.64	2003.87	3306.12	4343.28	2423.51	3916.66	4349.64	4326.49	4301.43	6285.01	4443.5	5301.3	6009.54	2016.02	4460.71	3931.24	4675.73	3430.05	4464.27	5095.52	2567.33	4486.2	4540.96	3723.41	3352.37	3141.24	3176.19	4851.13	2944.24	3965.69	3934.5	4790.57	5223.02	3514.22	6083.33	3994.29	3584.66	4543.52	5524.41
9.07_901.8119m/z	2514.72	228.586	4364.44	2014.8	1753.49	3533.53	2149.75	5039.14	1945.4	5587.55	3195.7	4678.08	3686.4	2681.91	2054.02	1972.94	2302.9	1605.61	6330.59	4249.56	5749.84	5421.84	2131.27	2268.38	2622.79	2641.8	2846.6	3155.51	2296	2049.72	6061.64	1918.26	3393.24	1724.6	5498.43	3355.52	1779.54	2276.05	1263.94	2476.64	2235.21	2080.58	2146.41	3041.31	3953.7	2585.22	6827.16	5190.06	2816.79
0.24_605.3909m/z	41923.4	28504.6	35378.8	28333.5	32515.8	32456.4	29993.8	28363.5	34835.8	30294.2	27577.3	36678.1	30620.5	35963.3	40145.2	31842.1	34147.6	35182	31482.5	34465.8	35403.6	31512.2	39171.1	25231.4	33255.6	27168.5	35793.2	32735.2	31092.6	29924.1	32529.2	34032.1	35842.9	29511	32684.3	37236.3	32747.5	37403	37045.5	31369.3	38595.4	32319.7	31077.1	33127	34531.5	32985.5	29240.4	29123.7	34712.4
5.37_774.6727n	264677	228254	210447	306021	214547	200454	238464	929045	281581	269796	185216	185025	226449	234388	210387	179627	209925	355036	314067	188429	237989	165187	240587	395265	189704	175743	178155	166394	181571	186845	200976	182491	179392	189566	242203	194578	191860	198126	215975	227016	209269	168875	217605	162522	149134	206392	221302	206044	180161
1.73_646.6339m/z	14022.2	8756.08	16623.7	12985.6	16286	11769.7	16789.6	16107.1	11909.1	18791	10168	16813.3	13543.4	12519	16874.5	10063.3	14006.2	12455.2	23726.2	20830.1	19970.2	28902.5	15313.4	17593.1	12846.5	15597.6	12771.9	14025.4	11837.7	11242.4	17495.3	11653.2	14726.2	13926	15090.4	15709	17584.4	16097.8	16449.8	15085.2	14082.4	12790.2	10179	14322.2	14297.6	12938.1	21948.1	14521.6	11667.1
1.98_573.3121m/z	45694.7	34305.1	24631.6	32955.5	25507.6	27193.8	29430.2	26424.4	29767.5	27554.9	27698.4	31374.6	36267	37846.6	26117.2	26977.2	31385.8	28174.6	27635.5	33651	27886.2	27293.3	32927.1	32613.9	28265.9	43861.4	26772.1	26905.7	26122.7	28207	25342.6	22923	28354.4	25355.3	25275.3	28310.8	32323.7	43155.6	29872.2	28561.8	25961.5	25793.3	28870.2	27800.8	34120.9	24430	30888.5	25266.7	28375
2.16_623.0017m/z	45213.3	49528.5	21490.4	35774.5	31048.8	34290.1	25571.8	19968.3	34842.9	30286.9	35589.4	27731.4	45910	35941.4	35880.9	37600.6	25656.5	38250	40444	43144.7	54465.9	54221.1	38665.9	33971.1	45904.4	50054.1	33969.7	33704.4	38270.6	29196.2	27676.3	32741	23965.7	39152.9	38219.2	47500.5	33265.7	41240.4	30232.1	45465.5	38996.6	35953	37783.5	35971.9	93163	41966	29851.9	41247.2	39082.6
2.58_380.7229m/z	11828.9	8832.9	7114.77	8138.5	8261.07	7508.18	7551.84	6717.65	8564.02	4810.98	11367.4	5213.91	6428.03	6515.6	6610.87	7755.58	6699.8	8841.7	7895.19	8142.97	8151.95	10030.8	11120.4	2561.57	9220.6	8334.63	9708.71	7488.45	9425.99	9611.75	4845.76	9207.98	7260.01	9176.81	7556.43	3463.82	6165.73	9181.85	6565.12	6606.38	6191.18	8834.79	10312.4	3778.43	8762.75	6901.42	8560.4	8703.45	9130.17
1.95_433.3656m/z	113934	153522	118948	131114	142950	131796	104869	92127.4	105340	132144	98743.3	143299	145155	102766	154574	92841.1	146092	107153	148135	140969	121053	157770	123361	114127	108259	155232	105701	106293	102793	96385.1	128510	106357	126002	96746.6	98616.7	85420.3	79521	127929	85195.1	135108	143006	98595.7	95095.5	145094	145813	104436	125422	137395	107189
0.30_228.1605m/z	1390.85	795.93	244.796	1936.17	1563.9	1221.8	1013.81	440.744	762.052	683.63	528.206	239.817	551.934	815.363	284.5	558.21	203.277	778.781	1734.28	1490.78	2035.78	1011.9	905.66	1814.69	499.788	179.204	504.415	733.16	883.546	958.113	312.098	1045.11	567.768	738.82	884.507	424.759	737.497	367.081	577.275	496.236	340.136	786.561	839.273	851.201	1985.59	715.689	948.261	1744.17	472.683
0.31_888.4522n	50319.9	30190.2	29019.6	26063.9	39985.1	24507.3	42321.2	38347	29687.2	28591.9	28220.8	37566.2	35008.5	35656.6	38798.6	23711.6	30968.5	42899	33367.3	29770.7	29504.3	41745.4	30432.5	35507	38235.3	48575	31912.4	32031.9	32055.3	30596.6	38580.9	35557.9	28675.3	37033.4	33655.1	33650.1	32964.1	47474.6	34354.4	33025.6	30720.7	38701	27771	29935.6	28950.3	37324.3	32643.5	30163.6	32592.2
1.73_742.2072m/z	20293.8	5944.71	9050.75	12854.6	8937.91	9187.07	5630.22	8611.08	18040.3	12895.1	20316.9	13762	14792.5	17132.8	17917.7	16642.1	13347.5	14705.6	14499.6	10094.5	12636.7	14431.1	20425.4	11300.8	17389.6	13632.9	15503.1	19450.7	15479.6	16578.4	19822.3	19036.5	17771	19036.5	15621.5	20192.2	18553.2	18443.4	19436.7	11828.4	16354.8	16852.5	13162.6	11999.2	13285.5	15966.4	14008.4	17162.5	18595.6
3.18_628.3793m/z	57337.4	45679.7	39495.6	38941.8	52465.2	43868.3	37985.7	28328.4	48456.3	56731.4	45604.2	48847.8	47359.2	55422.6	60444.4	44314.9	57578.5	47455.2	62237.8	53075.7	59268.3	49405.4	55998.9	43991.6	49285.7	48105.6	46091.6	63883.7	50381.7	41506.3	55042.7	46241.8	48852	48051.3	58803.3	56905.3	54384.6	58975.2	51780.9	54437.2	55441.2	47843.1	37605	56757.3	53588.6	42935.1	55666.3	47578.8	43033.1
7.25_409.2715m/z	6904.28	9534.35	12139.6	6148.12	9117.18	10319.7	7662.2	6734.94	6571.74	10511.7	6927.93	10998.7	9231.01	7692.09	10361.6	6416.92	11145	8156.05	12753.2	11301.2	7631.91	6909.52	9020.43	7025.46	7526.93	6785.47	6668.69	7784.51	7849.86	7245.42	8172.79	6369.8	9142.84	8327.56	7732.84	8152.52	10259.8	7102.5	7786.81	10658.6	12080	7850.35	6471.5	10218.7	7634.7	7113.75	10455.6	8648.6	8838.29
0.24_288.9372m/z	5072.88	1716.46	2867.9	2120.74	2437.19	2805.19	728.504	1191.55	3783.75	556.505	1908.67	1857.68	1363.83	2725.72	976.176	4969.31	1893.79	4021.36	2920.25	1227.57	2253.13	1832.05	3524.28	2189.57	4212.98	804.392	4224.05	2606.41	3385.36	4614.83	3249.54	2731.79	1796.6	2948.63	3502.84	2871.18	660.549	2716.07	3229.61	2615.67	1277.89	4398.86	4966.47	2200.58	2140.3	2431.52	2004.08	3346.24	3293.38
9.27_162.0214n	2.16151e+06	1.94372e+06	1.98226e+06	1.9464e+06	1.96572e+06	1.98482e+06	1.87579e+06	1.88017e+06	2.00819e+06	2.05868e+06	1.93688e+06	2.02395e+06	2.09984e+06	1.97627e+06	2.05157e+06	1.96685e+06	2.04998e+06	2.10558e+06	2.08234e+06	2.09889e+06	2.06868e+06	2.04018e+06	2.23587e+06	1.88106e+06	2.10364e+06	2.06205e+06	2.01173e+06	2.02035e+06	1.95494e+06	1.98646e+06	2.03795e+06	1.99723e+06	2.08303e+06	2.01487e+06	2.03676e+06	2.07222e+06	2.09056e+06	2.02541e+06	2.05761e+06	2.01352e+06	2.1106e+06	1.98684e+06	1.95701e+06	2.02055e+06	2.09316e+06	2.04995e+06	2.1005e+06	2.11515e+06	2.00663e+06
9.96_156.0117m/z	42368.2	37428.1	43732.7	37275.5	45763.9	49864.6	31190.1	25816.8	37006.9	51646.5	38949	41289.8	41967	41765.5	41617.9	39330.1	38832	40784.7	49585.6	56712.3	47111.9	36863.2	43966.7	48644.7	39690.1	35768	36594.2	37367.7	34662	36551.9	39774.9	33815	43576.1	40391.6	39885	44106.8	45930.9	44480.1	48746.7	40317.6	40768.1	40490.9	36613.4	41391.7	45196.8	41588.7	46445.6	54173	37473.6
9.26_231.9221n	794271	710466	715673	712870	687362	724715	670077	662545	742054	762988	728028	779525	782137	772262	743855	727063	743925	773358	736406	764023	776910	727219	818695	684756	766294	759748	742265	751429	722069	723929	745714	738533	784754	780552	761916	793368	774308	725065	779855	749856	758404	764975	757160	761674	768053	759112	767958	761568	730764
8.92_645.1367m/z	48576.3	31871.2	49609.2	49729.3	42089.5	58333.5	33662.1	39907.1	42646.3	58015.9	45263.3	55320.6	51547.4	41500.5	51967.7	50024.4	46900.8	49255.6	45506.6	57320.5	51344.1	46527.1	45602.2	37797.8	44789.5	60670.8	44501.5	41216.4	44020.7	46477.4	50178.5	38967.9	52252.8	49767.5	48135.5	56031.3	51763.7	49556.5	58812.5	51181	48971.3	44503	42530.6	54852.5	61330.4	50279.4	65875.5	52077.8	46523.2
1.07_432.7789m/z	71790.2	52124.3	69362.6	51531.2	52345.6	56601.7	44159.4	38572.5	61316.1	69104.7	53507.6	74474.8	83920.8	80975	61885.6	51507.2	77637	65555.9	82470.6	80846.8	65189.6	78307.7	72716.4	46459.3	66030.3	74051.1	61923.4	57921.2	55473.4	52939.4	55084.1	60590	77915.8	65951.7	72989.4	73197.5	62555.2	51894.6	62872.3	59401.2	64993.1	55443.2	53315.7	69883.6	74616.4	62124.6	71564.9	68238.4	65038.6
0.24_576.3658m/z	20572.5	14361.1	23746.7	14416.2	24531.1	16517.2	21142.9	14627.2	13716.5	13414.6	14947.6	18005.3	20607.3	13739.4	17044.6	14060.2	19598.6	16637.7	20780.4	16125.4	14468.3	23219.5	18936.1	17676.9	18149.6	17305	20049.5	15095.6	15864.6	12689.4	16779	14342	18965.6	19063.5	15450.8	15633.4	18310.2	18666.6	17134.5	15423.5	15870.3	15692.4	13651.2	16558.3	21182.3	15533.7	19435.5	18734.7	14998.2
0.24_881.5627n	319745	272558	252051	270738	273290	272849	280402	292385	256095	281438	287401	274185	252666	298038	288447	285406	292594	280700	277659	246141	287502	280549	299794	269855	260023	126565	259898	245792	263957	261230	289504	258394	306454	288740	273503	274856	257445	293943	300714	281154	307052	290447	281027	321959	279424	269164	285634	279783	257462
0.24_359.4830m/z	3985.36	1949.6	3394.95	2468.64	2944.96	2656.63	671.383	3461.7	2193.99	243.291	1841.79	535.674	449.401	2029.04	1758.88	2426.11	1140.57	1338.31	3779.11	4466.62	1395.92	1612.12	1573.81	1838.4	2716.84	2304.82	2183.26	2004.76	1171.31	1170.81	48.6582	2859.02	627.386	3364.43	1247.48	2436.97	760.467	855.236	833.092	2832.84	1305.28	2208.06	2378.52	1735.26	2894.41	1803.46	1621.69	1625.06	1403.7
9.01_268.2643m/z	7704.45	11935.6	17325.7	15897.5	14198.8	14170.9	12806.2	9623.36	6680.36	13220.2	6371.21	10552.8	6572.07	6825.49	6048.51	6594.62	9319.87	7160.99	8752.52	12533.6	10175.8	9096.59	7535.93	12699.3	7515.16	13639.8	6805.5	6792.48	6945.03	6231.65	9664.95	5840.72	8949.85	7251.97	6591.47	5705.46	7283.17	6059.46	3879.59	8346.11	6489.15	6780.22	6938	10987.7	8297.51	7124.78	12293.8	13406	6505.06
8.55_663.1661m/z	42053	35743.6	35773.8	29905.6	41429.8	37709.4	26545.6	41312.2	38565.6	44057.2	37991.3	55585.7	47240	34128.6	45893	40531.1	51168.2	35346.6	52466.4	46674.5	45296.4	47752.9	38115.6	34896.2	41974.1	44323.7	43620.5	35354.8	46057.4	43256.8	47653.1	46261.4	42533.7	31459.3	34672.1	43635.5	47582.5	47372.5	54542	46862.1	44486.1	47307.4	37090.2	51607.2	43030	38724.7	46649.8	48301.1	41903
[truncated: 905 more rows]
[truncated: 94 more columns]
