# Supplementary material for: Mass-Spectrometry-Based Lipidomics Discriminates Specific Changes in Lipid Classes in Healthy and Dyslipidemic Adults
Source: Metabolites. 2023 Feb 3;13(2):222. doi: 10.3390/metabo13020222 (PMC9964724; doi:10.3390/metabo13020222)
Supplement: Supplementary file 1 [file metabolites-13-00222-s001.zip › Additional file 2.xlsx]

## Sheet: S2 Negative mode ion abundance
	AM_21	AM_226	AM_227	AM_221	AM_214	AM_219	AM_238	AM_237	AM_37	AM_159	AM_67	AM_144	AM_147	AM_86	AM_124	AM_74	AM_137	AM_27	AM_186	AM_177	AM_175	AM_195	AM_14	AM_235	AM_30	AM_187	AM_41	AM_43	AM_52	AM_62	AM_132	AM_47	AM_138	AM_81	AM_97	AM_100	AM_102	AM_126	AM_110	AM_131	AM_135	AM_76	AM_80	AM_143	AM_150	AM_33	AM_182	AM_180	AM_38
Label	G1	G1	G1	G1	G1	G1	G1	G1	G1	G1	G1	G1	G1	G1	G1	G1	G1	G1	G1	G1	G1	G1	G1	G2	G2	G2	G2	G2	G2	G2	G2	G2	G2	G2	G2	G2	G2	G2	G2	G2	G2	G2	G2	G2	G2	G2	G2	G2	G2
0.29_553.8646n	8829.98	8862.42	6922.65	6179.38	6560.5	9183.96	4104.47	3391.42	13846.7	9743.18	12672.6	11525.8	11916.6	11664	7271.7	486.018	14473.2	14952.6	9017.81	9942.07	9201	8261.26	6003.15	9303.49	12356.3	1502.44	15914	13990.6	13078.9	13027.6	11198.1	14313	10430.4	8670.79	12181.9	11715.1	10291.7	20081.6	13145	15923.5	15876.8	16356	5557.96	15998.9	13243.3	13624.2	9329.18	11561.5	17405.8
0.29_773.8021n	2294.34	4642.75	4409.09	1181.58	4624.75	2580.7	5137.24	4065.22	8362.2	2323.21	6172.45	7972.53	7129.38	5801.57	4509.76	8874.67	6902.73	7837.76	4386.08	2153.41	2409.73	5305.99	2365.27	4263.64	5811.44	5320.91	9818.37	7152.19	7853.48	5512.45	2590.27	7778.87	6340.24	6027.18	4672.22	6834.21	3948.59	12238.4	7888.17	8087.35	12211.3	9023.05	7302.24	8895.98	5702.73	6258.83	4455.56	6351.27	11175.5
0.29_945.8110n	2936.53	6221.39	7792.57	7144.74	4457.61	7728.59	4978.42	6640.77	6469.15	7492.77	6796.93	7788.93	3848.03	7141.9	7258.56	8340.86	7662.75	4022.76	7701.45	7667.92	7344.64	6744.4	8719.39	5054.19	6586.17	5016.78	6280.16	8229.19	7866.72	4227.8	5344.36	8949.61	7209.77	5304.83	7609.3	7034.63	5844.9	8051.65	5239.74	7364.47	7135.34	4168.22	5407	6554.66	4150.78	2655.54	7228.96	8046.21	6926.9
0.29_417.8812n	3335.13	3300.07	2713.95	3036.74	4087.36	4197.78	2325.72	2311.98	3462.91	4351.04	5413.51	4848.75	3959.42	4415.81	3457.03	3834.4	3969.58	4075.21	4074.87	2795.22	4132.4	1906.3	3528.17	3406.69	4508.48	3989.09	5766.26	5315.37	5203.97	4536.76	4991.56	6683.57	3703.57	4141.14	4785.59	5192.07	3383.78	7260.61	5101.74	5413.36	6087.94	4856.74	3285.16	6120.92	3945.03	4343.97	4016.39	4166.49	4346.03
9.21_243.9505n	700151	732672	720346	737415	736198	735382	723307	746783	750271	719168	738869	717947	723289	728588	710234	730980	717911	720293	735514	731419	736994	712461	747094	750517	709212	739766	768210	762372	738882	725520	716108	755387	718754	711956	721132	734831	724235	727782	719778	720407	722088	716883	717360	721962	727269	721725	733714	732896	768495
9.21_311.9378n	124103	129288	133699	136046	131873	130604	130261	131280	132174	135240	137272	132785	132308	123016	128097	126752	136331	126301	131572	130183	133315	135701	132427	134073	127580	138808	135026	139973	129642	128093	132297	143306	123335	129182	128702	127529	127715	130374	131922	132227	132498	125831	128020	136024	130291	123809	130758	129764	133464
1.69_444.2544n	1.1332e+06	1.80292e+06	5.67942e+06	1.62942e+06	1.46597e+06	1.7579e+06	1.72203e+06	1.97448e+06	983544	1.15485e+06	1.05964e+06	1.18462e+06	1.22624e+06	1.59488e+06	1.21633e+06	1.00457e+06	1.22352e+06	1.64228e+06	1.54541e+06	1.44817e+06	1.43152e+06	1.6183e+06	1.43568e+06	1.70142e+06	1.69325e+06	1.41678e+06	1.33097e+06	1.16511e+06	1.30641e+06	1.2187e+06	1.13836e+06	1.07447e+06	1.34551e+06	1.31969e+06	1.24342e+06	862265	838731	1.11244e+06	1.01459e+06	1.30136e+06	966647	1.1116e+06	1.3061e+06	1.28198e+06	1.52145e+06	1.27797e+06	1.55644e+06	1.26623e+06	1.05677e+06
0.29_841.7903n	3098.49	2799.44	3200.31	738.265	2928.06	1945.31	3097.62	4099.1	5091	2769.07	3921.67	3225.39	4776.89	3792.58	1854.2	5415.38	2017.89	7718.31	4771.09	2386.31	2799.94	3706.33	2163.02	4665.92	5453.71	3577.33	4668.96	4447.04	3836.6	4672.19	2751.02	5107.85	2894.05	3695.71	3919.9	2505.54	2119.32	10127	5174.08	7100.03	6661.52	4813.69	2849.78	5962.44	6357.67	6145.69	2588.69	2693.64	6370.91
0.28_537.8814n	36905.2	45367.9	37630.8	39046.2	28879.7	41586.9	25371.3	20629.6	50238.7	45098.7	51604.1	48863.8	48374	49324.8	47572.4	16386.1	48308.1	39613.5	42674.1	39655.4	46673.6	40902.9	40975	37858.5	43016.5	22096.6	50986.3	51020.5	52416.8	50336.8	45994.7	51697.4	47827.5	41628.7	49217.2	47277.6	49688.6	36953.1	46793	44171.4	44521.4	43269.4	33233.6	43876.2	39868.9	40845.1	45776.9	45006.7	54138
0.28_469.8940n	7383.04	9214.12	10820.9	10541.7	11535.5	10141.2	11022.2	12431.7	10390.4	10973.7	9304.32	9934.62	10022.7	10132.5	10507.6	9406.2	9124.5	9828.06	10804	12188.1	10961.9	11421.7	11145.6	7524.98	9697.45	11224.7	10830.7	12738.2	13729.6	8646.85	10962	11612.4	10009.3	12164.1	10273.4	9023.77	9967.55	8192.23	9045.44	8839.07	9564.99	10374.9	12546.7	7741.9	9109.1	9447.91	12703.7	11283.8	10902
0.04_89.9902n	92072.6	90233.4	102388	96616.5	87488.5	106178	108293	114113	108085	86501.6	90695.1	95557.9	100510	102017	98857.4	95954.3	108111	104125	96114.7	88003.8	91142.1	113889	106797	89970.6	114586	93852.7	111299	109057	125560	89638.8	92737	104125	93976.5	95617.7	95797.4	90760.2	96534	108021	101728	88173.1	92808.3	87338	100710	96353.2	101696	105271	98494	109780	101493
0.29_621.8510n	9722.52	11944.9	10352.1	7315.73	7434.06	8672.3	5050.83	1360.07	17504.9	11059.9	15798.4	14661.7	16386.4	12678.5	10161.6	1937.6	15186.4	15003.6	9309.25	9292.18	12821.5	10836.4	11151.9	11751.7	12298.3	491.099	18163.3	16543.5	14557.6	15864.5	13161	16276.7	12222.7	11613.8	11850.6	14005.9	10654.5	22606.1	16905.4	20015.8	17685.3	18751.4	4873.17	17271.9	14725.7	13689.2	12684.8	12702	20829.4
0.29_809.8273n	11952	18238.5	20116.8	17176.3	11647.3	18184.3	7629.63	9650.2	16246	18169.7	16803.1	16420.7	14572	18172.9	16081.2	5755.28	14852.6	12833.4	18936.7	15141.9	18580.3	19304.9	16433.1	15720.3	15494.3	5887.14	17059.8	16004.7	16213.8	16474.9	16734.9	17936	15870.1	15330.6	14548.2	15093.1	14498.6	9680.05	15652.9	14337.1	15079.7	14460.8	12773.1	14399.6	15846.6	15595.7	19514.9	15076.2	16991.4
0.29_971.8070n	2189.03	5800.97	2964.48	3102.69	3490.76	5016.82	4849.38	3938.51	5937.44	4132.79	3679.4	4395.46	4250.29	3316.58	5399.79	5272.48	3196.34	3407.71	3480.05	2485.95	3162.46	4603.49	3628.56	4613.1	5749.6	4040.66	5145.13	4443.71	4023.89	2632.12	3240.59	3693.01	5107.77	3994.11	4734.77	3972.87	3109.16	4226.62	4139.36	5980.17	2805.05	3795.2	5456.74	3417.83	2493.91	3447.26	4950.43	4231.8	5386.82
0.29_691.8745n	22680.9	29792.3	27101.1	24234.4	16704.6	28008.8	15995	16025.1	32629.7	28086	35177.6	28590.2	28629.6	31232	30152.1	12415.4	27709.9	23716.5	29439.7	25757.4	29654	27340.6	27205.4	28418	28900.7	13719.6	29215.2	30397.4	29259.3	33973.4	28542.6	30140.1	29702.6	24706	29986.9	30287.9	27692	20224.8	29988.7	25726.2	29768	27010.8	19433.3	30028.5	29998.8	24775.1	28117.9	30858.5	30698.7
0.29_317.9546n	90130.3	95177.3	94839	103367	73971.3	105007	72126.9	64295.6	103316	104930	107485	103243	105385	106369	108124	83506.6	105309	90502.4	101097	105174	98639.3	96094.6	104171	87867.9	92466	72907.1	104524	103589	101369	106618	106025	103643	105671	101173	104395	103451	102109	81812.2	101104	101832	100344	101895	96349.7	99229.7	95042.8	90232.9	105274	99387	105937
0.29_817.8246n	2982.13	2845.56	4741.81	2036.33	4299.06	4007.22	2913.93	2831.77	5941.97	4022.65	4654.06	4232.53	3862.49	4678.54	4150.7	3142.46	4821.62	2830.78	2634.37	3698.29	4321.28	5358.72	4326	4652.74	4484.73	1576.56	5379.49	5120.12	6153.36	4370.32	4506.29	4933.81	4164.75	5707.7	3343.74	4608.32	4411.06	4051.64	5274.14	5167.51	4824.31	5364.22	5410.77	3760.72	4164.76	3297.3	3964.76	2478.01	4054.64
0.29_1005.8023n	1725.3	874.807	1664.16	2214.56	1150.49	2824.92	2250.23	1173.11	2559.18	2750.48	3029.8	2656.31	2264.86	2546.46	2930.99	2867.04	3519.84	1819.66	1034.15	1365.9	1951.07	1948.25	1365.83	1895.06	1868.72	2980.51	2527.37	3109.39	3067.12	1893.63	2506.13	2713.39	2550.42	2314.77	3534.2	1591.33	3491.43	1763.04	2163.94	2155.42	3408.35	2079.91	3448.43	2668.59	1794.83	1744.55	1890.16	2813.61	2646.89
0.29_995.7795n	393.128	2185.96	1122.12	1060.47	2400.6	1301.52	873.465	1833.2	3193.18	2095.25	3395.16	3038.7	2941.22	2713.03	2460.65	2551.48	3366.95	3137	1325.7	2480.04	2311.02	1745.56	974.693	2335.05	4032.03	592.033	3865.82	3912.29	2894.29	2541.4	1506.04	3022.13	922.545	1797.99	2314.62	2201.9	1558.11	2893.79	1461.38	3532.98	3804.69	2667.25	2932.39	4022.01	2432.78	2252.26	2048.46	2560.34	3858.93
0.29_937.8173n	2084.99	1925.91	4474.9	6162.79	2499.13	3634.95	2522.27	3307.95	1991.33	3973.17	1621.93	3651.45	3004.87	4265.75	3053.17	3605.24	3612.88	2200.45	4289.35	3721.49	2976.37	3282.85	1921.15	2390.93	557.777	1725.61	2947.37	3367.84	2829.72	1462.39	3095.78	2718.84	2523.53	2739.49	1330.09	2613.11	3084.7	2121.95	1537.35	2269.17	1525.36	1909.16	3940.04	2753.79	3100.98	2534.44	1724.96	1954.2	2853.77
0.29_903.8201n	524.888	4019.58	4171.84	3801.24	3105.68	3858.55	2536.8	2752.83	4552.53	2935.88	2900.52	4134.79	3686.95	4159.25	5265.26	2873.42	3154.02	3631.51	3861.1	3714.8	2890.23	4328.75	3440.2	4524.62	2690.2	4075.44	4715.8	4960.36	3966.35	3278.87	4194.92	3966.54	3862.55	3119.07	2879.45	3058.25	3431.64	2113.54	2172.78	2080.08	3361.01	4118.14	3406.83	3040.98	3662.48	1854.3	3555.07	3937.91	2689.76
0.29_637.8278n	1346.44	1527.3	1293.13	895.663	1855.56	1533.32	1559.21	506.252	1644.8	1124.26	1558.42	1576.27	3177.79	2062.11	1254.18	6258.52	3780.52	4751.79	1755.93	448.823	2280.15	1278.64	263.834	1818.06	3253.05	2253.63	2807.88	1998.32	1787.78	2081.8	2217.04	2421.71	1336.32	1729.69	2587.25	2871.5	2010.46	6827.18	2827.84	5343.37	4377.38	1629.87	2893.69	3899.79	2869.4	3238.7	1612.66	1729.78	2923.08
0.29_1047.7864n	2673.82	5687.18	4378.3	4872.38	3839.35	3737.95	3591.66	4140.26	1974.09	4115.4	1912.39	4899.85	6399.45	6711.01	5025.15	4319.04	5226.6	1861.75	4483.59	2104.27	3061.06	2872.79	4794.65	3706.64	3838.84	1781.07	3617.51	4025.56	3138.3	3692.18	4837.09	5596.88	5061.69	4307.52	3591.43	4471.23	4134.58	4191.2	4450.31	3375.9	4155.44	3025.07	5410.83	5378	2630.8	2788.41	3777.48	2316.42	4404.41
0.29_869.8295n	3204.7	2835.05	3247.46	5128.29	2989.2	5030.54	3518.48	2201.85	3901.36	2165.73	4236.86	2363.09	3244.56	2133.92	3841.99	4569.23	3340.6	2628.85	6045.66	4037.69	3344.14	5214.71	3493.6	4087.76	4891.1	3645.5	5095.44	4407.91	4108.61	3338.33	3833	4161.18	2838.55	3773.38	2444.61	4214.42	3978.16	2722.9	3778.27	3208.18	2999.15	3223.28	5836.95	1914.05	3473.61	3001.56	4540.15	5200.99	4284.61
0.29_749.8360n	1079.67	6291.22	5583.86	3928.5	4727.56	7383.91	5498.32	4226.96	4086.26	3508.1	4889.41	4354.26	4302.24	4920.49	2880.15	2701.75	3832.9	4404.75	5391.39	3125.68	3863.83	6227.92	3800.99	6780.06	4424.31	3116.92	5130.49	4535.68	5739.41	2720.45	3363.19	4620.16	3173.87	5951.16	3181.63	3692.33	4038.07	3569.44	5224.02	3507.77	4465.01	3780.59	6223.1	3455.43	3178.68	4755.14	5721.27	4793.25	3967.21
0.29_733.8579n	1546.97	4916.98	3254.15	3749.64	2073.14	5302.3	4482.98	3511.03	5318.89	5659.9	4791.24	3781.18	5882.07	4764.23	5246.58	6615.3	3950.37	3494.64	5291.72	5643.32	3994.49	3780.21	6030.17	3977.16	4233.06	3305.95	3849.64	5437.69	4473.48	4391.61	3332.19	6269.88	5572.98	6154.56	4744.78	5596.03	4631.85	1647.64	3519.64	4482.99	2848.87	3460.47	8311.66	3292.88	4516.96	1726.48	5504.03	4286.47	3914.16
0.29_723.8246n	892.169	3272.96	676.846	314.067	2761.22	2739.96	1073.71	2114.34	4333.23	1941.97	1861.02	4092.45	3377.24	3347.35	1140.4	7146.05	4779.86	3981.61	1221.9	1295.94	2413.68	2098.74	1189.03	3967.41	3414.75	3014.47	5093.01	3033.36	3590.01	450.84	2580.44	3998.94	1797.58	2484.41	3408.43	2132.71	2870.64	10552.6	1900.12	5158.89	5923.93	5307.92	5552.7	5612.34	2998.67	4196.68	1952.42	1682.25	4427.38
0.29_979.7979n	3176.57	5864.08	4017.83	4006.02	4799.75	4980.95	1077.68	4036.33	6654.47	5339.27	5845.6	5538.13	5690.13	4607.29	5200.56	6821.1	5290.52	4642.02	6839.61	3933.1	5477.16	3508.75	5135.78	5079.51	5895.31	4471.12	5174.08	5973.97	5763.92	4400.11	3511.3	7345.66	6593.46	6566.42	5617.4	5711.7	5788.09	5521.77	6649.73	5269.87	3615.88	6815.33	6520.11	5392.9	5334.85	6209.33	5748.91	6283.27	4379.37
0.29_801.8437n	2829.33	3919.51	4949.38	4697.81	3666.56	4611.95	3000.86	4819.91	6181.31	5433.15	7194.15	4508.3	4927.06	5098.36	6091	6280.27	6401.35	2704.57	3276.43	3536.5	3823.34	6388.43	3977.78	4591.95	4357.62	3363.36	4268.8	4799.49	3881.98	6193.12	5424.37	5239.49	7193.12	5031.07	5580.31	6001.48	3070.81	5321.86	6113.94	4812.04	5428.24	4232.07	7206.28	5288.03	4851.01	5330.94	5312.22	5134.43	5528.23
0.29_265.9417n	5150.15	6411.44	3982.41	3389.79	3115.84	4175.21	2263.42	1183.7	7122.39	5897.87	6937.28	5894.83	5706.15	5604.2	6031.2	453.21	7390.73	7349.13	4959.82	5187.43	6734.33	4062.72	3656.15	4045.82	5974.93	146.805	9106.93	7862.66	7083.8	6633.66	6107.55	7584.39	5548.73	6926.5	5994.02	6309.05	5909.68	15899.5	7136.58	7906.42	8109.7	9168.09	2486.65	8649.34	6197.76	6578.02	5502.22	5943.13	8750.01
0.29_911.8101n	6942.97	7677.05	9398.4	6841.25	7227.82	6784.78	4284.1	7772.19	11210.1	9550.03	8865.61	9083.77	7055.23	9476.19	8718.76	7016.11	9090.22	10198.6	5014.02	7789.06	7312.17	8069.79	6356.64	7366.94	12382.5	3440.19	9890.44	9393.84	8819.7	7489.65	8582.6	10209.4	6061.74	5770.47	7703.12	7644.18	6751.8	7453.82	8373.79	8832.08	7471.65	8655.21	7726.15	8410.27	7670.86	11743.8	6288.45	7754.24	10770.3
0.55_396.1374n	1203.7	3366.61	2049.59	248.93	410.955	290.034	1791.98	3045.65	2141.55	268.034	3030.77	1627.24	264.157	1736.71	3332.44	3165.68	7144.09	4198	4195.5	12021.6	1988.67	4947.95	2277.67	3602.16	8939.63	2322.73	2043.99	2164.72	2296.34	10957.2	2356.1	1910.18	11525.3	2823.8	2160.54	2460.64	2252.71	9201.1	1712.57	2197.79	5620.22	4534.49	2684.55	9747.03	444.618	4833.56	396.314	5450.76	5191.5
0.57_479.3007n	108186	94011.2	131837	142822	67409.7	116929	140779	82571.7	90713.6	97965.3	81325.1	156168	112607	138026	70509.4	70654.6	83013.9	89941.3	103632	113739	140488	95634.4	65711.4	62923.2	57926.9	50005.8	141229	81196.9	93524.7	67958.8	67305.5	161824	116947	101053	77457.2	115773	90601.8	66096.9	110670	73468.1	48200	62822.2	98399.1	55380	59801.7	66905.3	112797	125445	103169
0.55_380.1632n	7367.67	27685.1	7824.71	24649.2	10171.6	12356.3	13722.5	20128.7	8611.15	21169.7	17190.6	19353.4	21958.8	10251.8	19892.2	20441.2	18549.1	8713.61	11443.8	19733	9855.08	8313.18	9333.71	13706.4	7888.62	16878.4	17576.3	10771.5	15372.2	20173.3	13265.2	9920.14	16310.3	13797.6	13474.9	10862.7	9734.15	21352.5	10396.1	8214.99	11841.6	14036	16245	17999.3	35231	8227.57	31878.1	17375.2	18864.3
0.57_673.2986n	2878.85	6194.19	4692.77	4830.9	4897.08	6173.97	4055.39	5001.35	8710.16	3552.78	4866.01	5595.45	3607	8351.44	4107.94	3637.02	5399.7	6784.32	5283.7	5886.57	5029.89	7612.79	1814.21	3032.04	3710.5	2747.25	5237.59	7454.18	3501.74	5389.37	3511.2	7462.26	3807.51	3559.54	5165.5	3974.7	7804.62	4057.93	4036.24	7797.57	3325.2	5322.1	4585.06	6089.2	7641.86	5011.11	7374.69	4738.17	6751.24
0.59_1062.6314n	19753.9	57770.1	37902.9	31545.2	39672.9	69354.9	42220.6	49255.6	63031.8	20796.7	23503.8	20859.8	12883.8	91003.8	18521.9	30952.7	40531.7	46526.4	67944	44047.4	24602.3	77934.1	33594	21886.9	60699.9	13404.5	34360.5	74206.5	40899.7	41744.3	39428.1	42236.8	33553.8	50060.9	19398.7	20322.5	50020.1	23148.8	12502.1	63550.6	22791	45853	61508.4	43415.6	64040.3	53702.9	85417.1	34880.5	21181
0.60_1038.6288n	103131	148026	131218	140499	118211	175702	228441	270098	284168	121656	64906.3	58213.2	80751.8	235610	45534	145414	146932	74879	198037	209714	92803.8	164901	351841	76834.9	317529	95124.9	128699	406624	231680	230278	262739	240576	190071	207329	55446.1	66199	166832	175356	43791.2	106663	229738	155643	320997	97192.1	99098.6	134853	244574	129062	101129
0.60_633.3247n	139263	170948	149527	170912	165061	180210	149495	195391	277102	200964	175986	145482	178449	220563	100324	150390	202563	127083	205408	214498	150145	173031	194968	135797	196206	93067	184049	307033	203687	253882	237292	236118	221850	183956	132835	156664	211479	207756	141504	173089	231236	217575	249361	185721	170135	158914	217999	186742	203843
0.60_519.2957n	3.3712e+06	3.81626e+06	3.63747e+06	3.76046e+06	3.60857e+06	4.05137e+06	4.32811e+06	4.56245e+06	5.01391e+06	3.52828e+06	3.21759e+06	2.78133e+06	3.27072e+06	4.59307e+06	2.5389e+06	3.95638e+06	3.82705e+06	3.00927e+06	4.23092e+06	4.28727e+06	3.26918e+06	3.98294e+06	5.04846e+06	3.14336e+06	4.85161e+06	3.43217e+06	3.87522e+06	5.90056e+06	4.78266e+06	4.69726e+06	4.70826e+06	4.59588e+06	4.34207e+06	4.44645e+06	2.76504e+06	3.08278e+06	4.06428e+06	4.07436e+06	2.73019e+06	3.41404e+06	4.65918e+06	4.09115e+06	5.23409e+06	3.39198e+06	3.44082e+06	3.53891e+06	4.59444e+06	3.73216e+06	3.64837e+06
0.61_845.4853n	31174	11578	45796.1	12564.1	16387.1	31639.9	83273.9	35603.7	52316.6	7392.99	41915	17386.4	7113.1	137044	45867.1	142655	24360	52479.8	43915.6	21762.4	47622	83987.7	83379.3	104774	81298.3	133125	47961.9	84583.8	76695.2	37296.1	96514.9	58331	46866.6	84405.5	34881	38078.7	53157.4	33655.3	27986.3	39497.3	84555.3	20116.7	102901	28905.9	7829.01	55193	15120.4	75891.4	66094.5
0.64_302.1740n	16167.9	29683.7	113349	24046.5	17327	27308.6	22516.1	30271.9	19457.4	13683.7	17797.2	16657.2	15199.8	20069.7	11520.2	11231.7	15516.1	18617.3	22514.6	22508.5	20701.5	25188.7	18224.7	25204.8	20630.9	12692.7	13578.3	17138.9	14713.9	19595.9	14678	16378.3	14781.3	15554.8	14557.1	13429.6	12768.2	12695.1	9907.9	15166.6	12180.5	17907.7	19609.4	15868.6	39108	19060.9	21409.9	20451.7	17844.2
0.65_677.3508n	7608.15	5477.28	9648.53	14197.1	4297.69	10822.5	8409.68	12200.3	9434.97	6450.9	7371.81	7988.94	6840.19	7569.08	8625.37	12870.3	6685.8	7230.2	8715.36	14887.3	8490.29	16907.3	6530.41	6234.56	5307.55	6360.43	7243.43	10118.6	10108.9	7617.36	4450.37	13059.3	5192.21	7225.71	5138.79	6836.56	4922.88	4101.15	4433.26	6001.59	4225.56	7011.23	10030.1	3819.98	6631.14	7809.19	5578.32	10832.4	5369.88
0.63_539.4187n	12781	33168.9	41780	21960.3	47850.6	40418.1	24929.2	27846	32726.9	13183.1	21404.3	11338.8	42298.7	15743.6	11948.4	17553.2	9133.7	15590.4	43408.1	44797.1	45622.7	35563.6	19169	21603.9	10403.3	42516.9	15847.8	24220.8	21111.3	23247.6	13507.7	32019.2	11632.4	22923.3	29281.4	13524.4	16862.2	18119.2	9861.57	36392.4	24059	23909.7	20373.7	12891	311150	11598.1	27938.4	52858.3	19292.1
0.70_679.2979n	16199.8	15034.4	16183.4	18636.3	13637.1	17578.6	11371.8	17770.8	17039	16373.9	13493.2	17339.7	18407.9	16366.9	11842.5	11837.7	20251.2	12749.9	15380.5	16125.6	13844.4	14979.6	9863.44	13102.2	11131.2	11605	15700.6	16900.8	15548.5	13773.1	15107.6	17021.4	14384.3	14617.6	14084.3	16364.6	15849.7	16167.6	15800.8	17003.6	15828.2	17180	15455.5	18850.4	16080.5	14328.9	15678.6	16777.8	20221.1
0.70_609.3271n	816776	773919	853604	978112	872528	929294	857459	877594	1.06865e+06	1.01653e+06	893431	1.00031e+06	900781	960492	879964	828452	929677	914042	1.00075e+06	979926	904890	864353	830359	827221	843056	641205	883134	943258	846528	876648	978583	1.05444e+06	897092	902146	861894	901373	940334	879990	854724	972119	801245	893121	882288	918443	900852	899397	1.00226e+06	910645	1.05935e+06
0.71_611.3114n	145639	152277	172906	173553	176504	177338	152606	215162	186921	163079	169640	170312	158198	192696	162767	157908	166976	153889	148234	162589	142045	166856	151124	145151	154201	170842	181335	168615	186568	150880	158680	204942	162051	172880	149283	157775	163815	168653	173293	159705	162711	167491	175758	157885	168691	152024	161617	170910	197544
0.71_1104.6559n	312351	252308	321412	381850	314734	376087	332941	328931	488608	420029	379159	455700	359151	464893	378659	333166	371054	367759	393363	400325	363281	323261	320173	289170	337852	187711	355210	403890	352498	339932	401614	475193	355489	360734	318976	381775	393611	366446	337311	390455	302306	366887	362792	341501	368278	344341	401430	340742	452915
0.62_326.1913n	4.61353e+06	4.02477e+06	5.60307e+06	4.13498e+06	4.09972e+06	4.62508e+06	5.99669e+06	4.14036e+06	4.15059e+06	3.05062e+06	4.7218e+06	3.76624e+06	3.33042e+06	4.18972e+06	7.67534e+06	1.144e+07	3.86026e+06	4.09738e+06	3.9556e+06	3.69359e+06	5.69198e+06	4.42253e+06	5.76483e+06	4.35129e+06	4.1321e+06	1.37844e+07	6.22926e+06	4.13046e+06	7.22971e+06	3.56572e+06	3.96614e+06	4.84583e+06	4.17054e+06	5.50843e+06	5.91335e+06	4.28954e+06	4.36027e+06	3.82353e+06	5.11726e+06	4.5333e+06	3.85208e+06	3.78519e+06	5.34194e+06	3.84311e+06	3.48789e+06	3.88787e+06	3.68997e+06	4.5397e+06	3.84638e+06
0.75_637.3283n	14073.8	17084.1	12383.6	17439.2	21009.2	21929.7	21949	24048.2	25525.3	17862.4	30430.3	16548.4	18887.1	20580.1	17041.7	22329.4	16280.2	20083.2	25753	19142.7	13011.3	31421.3	17884.9	14114.1	27664.9	27317.3	26519.8	29604.3	27760.3	16497	17740.5	21811.6	24015.7	18446.3	14149.2	19795.7	18420.1	21695.2	17951.6	16589.1	24117.6	16272.1	23739	13965.4	18609.4	14127.3	21284.9	22605.3	18158.4
0.76_651.3190n	7283.26	6980.27	6351.82	7420.25	7316.07	10263.3	9460.14	7885.07	11237.3	8792.56	18517.1	8570.55	9611.77	11050.2	8693.04	14400.2	10622.9	8459.15	15210.9	12872.7	7839.48	13525.4	9018.23	5396.76	9444.11	6336.4	13980.2	17720.5	14909.4	11147.4	10376.9	12885.4	10397.1	11375.8	9376.14	12026.2	10349.5	9094.24	8252.15	8123.88	11985.3	10268.9	11683.6	8280.27	8504.01	7035.72	11341.2	12002.1	9002.07
0.79_556.2900n	25945.9	25118	30634.5	28864.3	22511.6	29582	31622.2	25330.8	24381.4	21231.9	22839.1	23049.7	19340.2	20142.1	28164.3	39988.8	20446.1	35737.7	30820.8	28671.4	34689.6	25355.7	37518.6	29733	28753	42398.2	26081.2	21750.9	19726.3	20662.1	19234.1	27271.5	19238.6	38399.3	30859.1	21902.9	25773.4	23374.7	27128.5	22253.8	19467.8	26032.9	29850.1	21908.9	17876.3	32214.8	25850.9	28346.9	20662.8
0.80_525.3427n	48023.1	34412.4	66844.5	53761.5	44643.3	75220.5	75610.5	81332.4	86775.8	73385.7	91745.8	79778.9	64843.7	79904.4	56558.7	82614.7	34723.3	73475.7	51921.4	98165	80570.3	82624	50141.8	47954	115268	53923.7	104016	64915.4	90244.8	73655.8	79723	147450	61265.9	90404.9	77758.6	52827.6	75435.4	63152.7	62879.9	73223.3	101740	101057	126090	87438	82291.1	52417.9	102058	76480.5	62182.6
0.84_545.3687n	81792.5	41668.8	130524	90952	160055	161951	180223	128252	132465	183436	168806	195305	118886	145469	99851.3	180245	129529	162786	181619	146790	102902	133669	166754	129373	237573	85816.1	106133	165568	138963	107149	196055	171874	119198	175799	143682	98852.5	172527	119539	99544.1	272399	153788	183292	175748	164999	186647	136543	124999	129175	130603
0.89_703.4330n	3301.9	2395.72	3341.79	2390.71	4250.27	4719.24	2121.68	787.985	2496.27	2000.04	1141.72	700.995	2758.08	2059.14	909.15	1974.1	727.414	2980.06	3371.91	1919.56	1577.28	2516.38	2817.16	95.7712	3663.84	3351.12	1735.57	2168.92	2309.52	2627.77	3038.01	2429.08	1242.39	2268.83	1733.6	1506.79	1246.34	776.722	1692.52	1358.51	1330.81	1464.36	3535.85	2293.52	6834.71	4570.59	1596.8	4948.62	2339.18
0.89_567.4499n	10825.8	25595.6	42951	19157.4	46306.1	37333.7	22726.7	25974.3	27632.8	9730.36	25115.8	9619.6	37992	15409.6	16282.2	21036	11309.2	16713.8	33710.3	34866.2	42106.8	29940.6	23828.3	18674.6	10694.3	49937	15305.7	24831.6	23063.8	21459.3	9835.35	31797	9960.14	21914.4	26736.7	13103	15538.2	15220	10384	33082.2	21099.4	19198.8	20009.1	10934.7	280491	14573.8	24372.9	47661.1	17321.3
1.01_546.3811n	1.1243e+06	437192	819224	813047	766120	1.05168e+06	1.26365e+06	1.18137e+06	967885	928101	823600	593875	667584	1.71545e+06	841793	843817	1.05589e+06	1.28125e+06	1.35519e+06	838491	468782	1.03392e+06	1.41169e+06	681664	2.06336e+06	742034	791702	805895	732987	719353	1.0468e+06	1.0908e+06	732457	1.16579e+06	594703	394382	827126	469627	341775	1.22023e+06	547712	652751	1.05661e+06	634163	762912	1.21371e+06	905245	563777	936013
1.01_1176.6980n	3301.1	1621.76	3207.82	2374.36	2672.06	5050.94	5838.65	4856.67	4754.96	5574.14	7365.64	3132.18	2872.17	9259.21	4637.01	4321.5	9193.72	5865.55	9282.58	4739.33	1282.34	5553.49	12751.3	3252.24	9782.9	5183.4	2104.78	5403.22	5046.07	5023.57	6434.8	9748.83	4859.01	6033.01	2438.83	717.459	5130.03	3091.31	124.792	14468.7	2624.69	4751.53	6646.47	5194.96	5152.28	7160.19	5437.49	2300.65	2749.11
1.01_707.3271n	13942.4	10195.4	12554.7	11782.8	14946.8	16879.8	10465.2	15171.1	17127.4	10235.2	15947.6	13737.3	12445.5	15151.4	16676.3	17340.1	13904.2	14441.5	15774.8	13470.6	10773.1	18286.8	15579.9	9344.15	13784.1	14902.3	14366.8	16515.4	13780	11277.9	15232.3	17490.1	13697.1	16960.9	12029	9337	13386.3	11085.9	8879.57	15384.3	14763.5	12634.9	15378.4	11341.2	11609.9	15235.8	12250.5	14710.7	14371.9
1.02_721.3210n	17794.3	13170.1	13975.4	18263.5	15758.4	21479.1	17024.6	14614.8	14470.4	14633.6	16451.3	14791.4	14264.5	17222.7	14413.9	12925.2	16803.2	20832.5	25772.9	22249.1	14021	21383.6	23313.2	9758.26	22562.7	16762.6	14595.5	17688	14459.5	15679.9	15481.2	21999.8	15158.1	14298.4	14815.3	10671	17604.5	13132.4	12310.7	15198	12701.2	14674.1	19102	17546.1	13517.1	19271.9	19956.7	15733.2	17892.1
1.10_280.2402n	17496.4	18562.6	34883.4	38891.9	27551.5	51951.6	34611.9	143416	19227.7	33499.3	19124.6	15266.5	14310.7	62176.6	40544.1	20426.1	40122.2	50326.7	32377.2	24658.6	41691.9	15414.9	36527.9	47113.5	35819.2	45887.1	29281.1	51975.8	22003.2	22513.3	12358.5	24604.8	26072.8	41564.4	16990.8	37042.7	23779.2	25824.8	21936.6	23149	9402.72	14136.6	50002.2	30574.9	35627	44125.2	20377.3	37623.1	30457.3
1.11_348.2286n	1386.82	2052.33	2582.39	4063.12	2196.59	3033.05	2947.64	5841.56	2220.55	3839.16	1561.21	1572.83	1659.79	5999.63	4458.01	2932.04	4617.06	3355.75	2342.4	3163.24	4519.87	1487.26	2956.49	3266.21	2122.54	3604.26	2535.25	4969.45	2496.08	3712.42	998.964	3934.83	2851.97	4035.45	2295.31	4286.11	2338	2791.54	2463.92	2150.18	1282.67	2183.47	5039.92	4372.37	2069.06	3223.26	2113.6	2686.63	3485.97
1.01_653.3318n	64147.4	47040.7	55056	54498	65138.6	60889.2	68007.8	57888.3	76463.7	61831.8	66752	58764.5	57581.4	69645.1	61194.7	64224.3	66810.2	65994.6	80890	65573.2	55067.8	63475.2	69318.4	46524.5	70733.6	57042.7	62882.6	69569	50458.8	63471.9	69505.4	89269.4	54658	70180	54344.6	47135.9	66292.7	51874.5	43891.3	64600.7	50862.4	60676.4	66201.7	59319.3	55949.2	60197.2	70938.2	54563.7	78218.6
1.01_659.4029n	73186.6	55679.3	62056.8	72916.7	68080.8	78276	72233.5	80180.5	75529.6	71153.7	66116.5	64177.9	66059.3	84350.2	77236.8	68166.1	83032.6	80524.5	86837.7	81450.2	60308.2	77863.8	80433.9	60865.1	89509.1	74204.6	70389	71545.8	65806.3	64413.9	73618.5	87862.5	67631.4	71864.4	69609.8	55069.5	72388	62518.6	53413.2	74288	63210.8	60157.6	77334.2	67218.1	66450.2	79240.9	79411.7	75324.2	75176
1.41_386.1982n	23875.7	24914.7	30354.6	26939.1	30046	29602.4	25026.4	33208.8	27085.7	22824.9	25329.6	22717.9	22714.8	26944.9	25409.7	28335.2	17150.4	21587.9	22666.1	22204.3	27532	25180.5	21012	26897.3	22410.3	27703.2	28821.9	26110.5	21033	23426.3	18112.8	27231.3	18903.4	24129	21275.6	22325.5	20428.2	25046.5	19771.6	22019.5	21223.6	22053.1	26635.8	19099.6	25056.2	20742.1	19936.5	26032.7	21060.8
1.46_398.2352n	11675.4	14916.4	22336.1	34100.5	21371.4	34921.6	23033.4	20694.8	18555	23349.5	16277.8	26002.6	18395.6	30087.5	33035.6	21709.4	23322.7	32691.4	19990.4	21758.5	30690.7	28066.1	19061.4	25390.5	20507.9	17088.1	34637.3	26966.5	28936.4	13577.6	9045.31	28921.5	21802.4	27008.2	17207.5	29939.4	15152.3	25932.2	18862	24056.4	13232	10766.1	27138.3	20815.9	20728	25274.2	12144.9	30192.8	28675.1
1.47_350.2440n	680.494	1727.19	4327.36	6963.63	3773.02	8188.56	4188.81	7550.37	3161.95	3780.76	3707.37	5491.94	4013.8	6930.02	7537.26	4237.73	3837.66	5788.02	4458.77	5817.56	7213.24	6547.36	2052.07	5753.52	3456.92	2075.91	7470.35	6002.53	4734.93	1765.6	169.69	4309.36	3319.49	4384.51	3120.71	4719.26	2159.46	5150.66	2830.17	4504.16	832.429	1588.17	6328.51	4375.17	2993.27	4751.44	1179.25	6168.38	4862.17
1.48_698.3696n	8154.03	25678.6	79410.3	18849.9	27211.4	29899.5	21364.2	20520.2	18473.1	8511.16	18988.8	11037.3	44572.7	9992.24	13283.6	13090.3	8758.08	10769.9	20721.5	23339.9	17887.3	21677.9	16655.2	14361.7	14372.2	17520.1	15687.7	19508	16268.5	14866	12123.2	30826.6	10799	13397.3	17697.1	11730.6	17305.9	9157.65	10146	17560.1	18618.9	19567.7	15770	10350	90565.7	11069.5	14421.4	25990.3	13771.3
1.67_549.3225n	39110.7	48123.6	53985.4	57639.7	54713.4	54947.4	55564.6	58009.7	54815	42281.3	46754.7	51468	45279	47976.3	47499.5	41594	45927.9	58971.9	56996.9	51079.8	56362	57962.1	56651.6	57979.8	43274.8	63136.7	55841.8	54879.6	51465.1	44229.5	46073.9	60027	48143.2	48982.8	53816.8	49808.6	53765.4	47399.2	50355.9	48870.1	48041.3	46539.2	55609.6	49402.6	50144.3	48030.8	54024.2	65787.8	47902
1.69_398.3756n	468.461	1633.05	8958.86	768.199	1188.43	2159.67	1689.78	540.553	4006.25	728.051	14567.6	3264.33	3235.71	988.873	1839.18	2196.97	275.915	1296.95	3542.34	3394.19	840.766	1160.04	707.835	2150.49	1984.09	571.257	662.597	2375.9	3833.89	1550.1	1323.04	4250.27	561.925	2072.6	447.65	2676.98	1466.68	168.205	1601.12	704.25	2264.21	1728.64	671.7	809.649	1911.13	1093.81	514.579	2042.39	1471.88
1.74_730.4976n	43396.2	65059.2	66681.2	58587.6	69067.5	79028.4	55389	54429	55888.6	49407.4	52813.6	61719.5	51933.2	47190.8	50024	54246.6	53123.4	61399.2	60760.8	58439.5	55747.3	65832.9	63094.9	52190.4	54484.5	60909.5	62723	55026.1	58205.4	50280	55381.2	62443.1	51865.9	56966	53196.4	55218	57584.3	54182.6	54890.6	56991.7	43366.8	44703.5	51707.1	51226.6	57156.2	48301.8	48139.3	80895.9	55973.5
1.73_454.3661n	268336	302602	309806	302011	331512	321582	301702	292250	283492	251812	289546	298994	300957	257144	267699	269485	288970	299811	255353	283408	286411	294844	287497	304462	299252	282783	301015	279108	307402	265318	288418	299510	293486	273162	296120	289022	302480	286035	295911	287046	267341	264232	275484	269895	287054	297261	272499	343400	289103
1.72_532.3432n	1004.63	5815.96	3982.76	2871.7	4582.77	6473.28	4663.69	3781.5	1640.33	1768.35	3639.31	7001.22	1837.06	8110.58	1658.51	1865.38	1493.97	1552.59	3077.38	1793.96	1360.04	2213.28	5150.3	2561.72	3539.82	4333.31	2473.2	1773.97	2745.99	1965.16	1607.31	3978.68	1840.94	2588.68	1663.48	1806.85	1742.9	3498.83	3758.61	3979.74	2889.13	1091.12	4595.31	1785.62	1773.54	3485.53	3631.72	2577.39	3083.58
1.68_382.2425n	17468.3	23389.9	27809.7	23607.8	22851.9	27735.8	26934.5	27715	23008.5	19058.1	22876.1	24241.6	26768.4	27718.6	25517.3	23035.6	24334.8	25450.5	22308.7	20639.1	24381.7	27882.4	25036	25286.4	24484.2	25175.3	28471.2	28285	25575.3	19592.2	21128.8	29194	25156.4	18400.8	21378.5	26166.5	23446.3	22726.6	22040	24801.1	27260.1	21227.2	29137.5	24543.7	25619.3	21453.8	22282	27627.4	21097.3
1.76_352.2607n	2283.71	3399.24	2916.7	4039.84	3754.97	3806.17	2680.08	3738.99	2451.22	1524.8	2994.67	2260.56	3242.61	4009.3	2856.32	3091.87	2774.98	3595.37	2623.81	2819.31	3254.45	4489.41	3357.04	3429.73	2522.29	2205.05	3784.07	3532.77	3864.23	2874.28	2684.88	4872.36	2532.94	2686.15	3633.3	4078.76	2709.24	2458.86	2191.95	2914.08	2865.38	2362.38	3349.53	2969.45	3203.5	2783.63	3123.6	4416.64	3040.68
1.84_546.4124n	43708	95565.7	67150.8	52170	71743.2	76085.5	89973.2	74215.3	36610.8	41417.2	55897.9	74943.6	50319.3	65667.9	39635.4	41325.9	45766.1	50477.6	49973.4	47078.3	43499.2	54291.3	60156.9	46360.5	72248.4	85048.9	38407.5	32936.3	38400	45814	54785.4	52967.5	42343.3	49898.9	49956.6	52701.8	45980.3	48592	56565.4	58268.9	44838.6	43059.6	74842.1	41669.8	45362.6	63387.9	51519.3	51097.8	38950.1
1.81_518.2736n	3215.05	7497.91	62715.8	5646.33	4662.04	6990.29	6600.93	7633.72	1823.35	1545.82	1447.25	2052.42	1378.85	3790.24	2189.52	864.146	1948.28	2215.66	4014.46	3338.74	4394.78	4594.07	2049.76	6483.32	3656.73	4961.63	2579.8	769.568	3145.68	4226.47	1176.63	2196.87	1850.58	3432.53	2500.35	1423.19	1398.04	1443.49	2120.94	2627.8	2213.05	1759.89	2626.28	1667.47	3737	1443.66	4627.64	2898.06	2690.23
2.00_840.4520n	2445.36	4415.21	19645.1	2552.04	3267.7	4794.06	3267.89	2707.26	2618.13	1047.8	2118.74	2922.97	2568.65	1502.29	1266.58	2297.13	1585.81	956.724	3570.87	3090.84	3031.38	3252.64	2098.96	1983.78	2202.68	2980.77	1404.77	3396.06	1104.01	1858.09	1112.97	3993.29	920.801	2967.34	1769.48	1764.22	2507.07	1028.73	1203.64	2327.93	1467.8	1872.52	1078.24	1210.66	23829.3	1301.61	1803.14	3559.95	1990.23
1.47_282.2558n	17045.5	14071.3	36654.9	84752.8	45982.1	95760.7	47816	97271.9	17215.6	48393.9	13887.6	46653.1	29172.1	64168.2	73658.7	29043.7	33682.6	78258.5	40709.4	47269.9	79200.8	49277.8	29228.5	70874	37913.4	41134.3	55036.4	56848.2	33327.9	9799.53	8694.31	34277.9	28175.2	48042.4	23271	60702.8	19592.1	61006.7	24724.1	40145.9	9012.69	11511.3	46368.9	36987.2	39070.6	57622.4	15124	60984	38963.6
2.10_898.5154n	6209.39	2706.84	6700.73	5794.79	3312.21	7176.92	5427.76	4873.24	4255.36	5882.89	8614.71	5916.39	4052.18	6111.74	5129.57	4967.88	3892.7	6552.86	6622.09	3551.78	5871.04	4840.41	4709.97	5068	7460.18	6036.55	8524.42	7246.48	4833.04	5556.5	4861.91	7923.9	4952.71	5477.33	4041.19	4682.86	5067.12	4791.78	4930.4	6302.03	4649.54	8008.32	10074	3928.16	6569.56	8097.99	7440.18	7125.59	9915.41
1.01_1114.7580n	105495	43759.7	74281.8	82103.7	72971.5	106192	121179	106193	117399	114127	113056	76404.4	76995	187745	110741	110276	125675	122600	139038	96076	58610	107980	142382	72190.5	173669	77184	89567.1	105226	84325.1	94543.3	124635	137776	83639	127229	75783.1	52972.5	108995	62744.8	43633.8	134784	67380.3	71238.7	114838	80816.4	88564.3	130154	105581	67684	104789
2.15_805.5256n	716037	573099	896110	759022	729856	1.00814e+06	912703	716116	814310	553744	922196	713885	644748	1.09005e+06	540948	1.04694e+06	847745	693911	820430	622987	645083	655060	796618	738852	917684	1.09935e+06	766040	783948	765448	961340	891719	671372	847429	829160	668600	827566	907110	501638	753652	700696	701835	671018	886084	750341	838287	776304	1.06799e+06	911069	592076
1.01_639.3430n	113761	79737.8	106608	100517	137235	134153	129076	156878	138331	121683	132303	108176	114168	156597	127326	145989	142165	131409	133901	117149	78644	154714	140711	83112.7	155399	140013	128931	133651	135158	111844	136679	154622	128530	138928	112569	85338.8	128610	119761	89508.5	132162	124730	126594	136663	123171	129366	125833	126839	114261	129661
2.19_586.3355n	2.01717e+06	2.47497e+06	7.86487e+06	2.64024e+06	2.29665e+06	2.82369e+06	2.62135e+06	2.83443e+06	1.39406e+06	1.86705e+06	1.90219e+06	1.65773e+06	1.81473e+06	2.52339e+06	1.73672e+06	1.69486e+06	1.60051e+06	2.81274e+06	2.11852e+06	1.96254e+06	1.95162e+06	2.39557e+06	2.27035e+06	2.404e+06	2.72715e+06	2.19352e+06	2.39412e+06	1.76227e+06	2.52848e+06	2.11892e+06	1.91938e+06	1.65935e+06	2.34784e+06	2.23571e+06	1.67744e+06	1.37512e+06	1.45222e+06	1.63336e+06	1.76242e+06	1.8026e+06	1.84593e+06	1.74402e+06	2.02119e+06	1.66564e+06	2.44597e+06	1.96913e+06	2.09868e+06	1.86744e+06	1.64625e+06
2.19_979.5170n	2167.95	3510.84	3716.94	6333.94	2986.33	5736.13	5344.75	3924.27	7901.51	3878.88	3380.17	5726.92	5526.06	5455.93	4233.53	4200.22	5632.02	170.842	3242.27	3795.13	3569.17	1003.79	7280.57	2022.76	4706.51	7388.43	3832.73	4835.72	4361.92	5638.18	9695.92	7313.73	5372.87	5180.13	3112.64	6850.09	5948.78	3064.59	4406.21	1339.25	7716.78	3887.65	7812.52	2971.66	2904.26	3286.49	3900.5	2287.35	2739.63
2.19_975.5362n	4606.36	5034.47	6572.16	6344.83	3011.74	4869.31	10489.1	8625.59	5886.69	5431.17	7243.84	7969.79	5659.67	6466.78	5114.3	8585.67	6167.75	1824.12	2404.31	5735.78	7333.9	3128.92	10228.8	3744.38	7854.75	11277.7	5532.04	9415.56	6863.76	7891.52	9726.71	6256.72	7412.4	6726.17	6362.95	9670.45	6020.79	5330.98	7328.85	4023.47	9134.5	5457.57	11377.3	4649.82	4671.35	5357.5	6620.62	7533.08	9745.03
2.20_917.5973n	23009.4	25611.9	26015.5	26011.1	24562.7	26201.5	36823.7	36859.6	34740.4	30732.8	31784.4	27081	29798.9	30287	17700.2	31405.2	38388.6	14146.4	25101.5	31618.1	20121.4	17022.1	51986.2	21955.2	37107.5	41751	25177.9	44777.7	29678.8	41157.3	47784.8	31090.7	44950.6	32309.7	19867.7	29343.2	31295.7	20289.9	23138.9	20507.6	43562.5	21812.2	44217.2	21210.3	23420.3	28301.8	35193	30353.5	21123.8
2.23_755.5108n	1286.22	4277.33	3596.28	4540.94	2548.73	3649.2	9229.02	3419.98	6778.21	3649.34	1301.51	3550.78	2060.84	4262.75	18275.3	3284.01	3938.64	4046.45	1994.95	1703.62	4010.72	565.594	4918.2	1747.92	9385.16	8164.61	2500.54	10920.2	3150.4	1923.59	2583.87	3950.42	4930.33	4913.65	1744.95	3739.14	2016.46	4353.17	2344.01	3290.78	18051.9	3474.43	3710.52	3948.9	8085.13	6534.5	1990.27	2119.7	6845.02
2.23_1176.7839n	19762.1	16781.6	15367.7	21457.5	17320.5	20694.8	24587.7	24683.4	15488.4	16665.9	17916.9	13317.4	28032.1	37572.9	32082.2	20229.7	27671.4	22123.7	11922.4	15556.9	8598.7	15103.6	21761.3	23530.3	19241.5	15093.1	30382.2	21605	31686.3	16623.9	29240	20338.8	30811	21273.6	17166.5	20965.3	18156.5	18068	19154.9	26482.8	32484.1	23287.1	22337.9	25508.7	18876.5	21374.9	16824	22963.3	22003.9
2.23_745.6570n	29343.8	28889.4	31172.5	31803.4	33240.6	32193.2	34520	29286.5	36347.2	30078	37245.8	37258.1	37814.4	41527	41161.7	34329.2	34431.1	33837.2	27237.6	28764.8	27252.1	32954.5	36055.2	29456.2	34348.7	33379.2	46301.6	42357	41976.4	32260.6	38115.5	43014.3	35420.6	35868.8	31048.2	39369.8	34499.2	33700	39866.3	36926.9	40075.6	36701.3	39295.3	33811.7	40979.3	36562	30490.6	36624.7	45099
2.26_1003.5196n	12739.6	17761.8	16747.7	16526.1	14463.3	11769.8	10577.9	8022.82	15595.9	18301.6	18664.8	21691.4	18435.9	19213	11790.3	13324.9	12998.1	10357.8	15480.6	10590.8	16479.9	12433.4	8567.16	12227.3	9805.16	13361.3	16861.1	12242.4	11806.6	12065	9594.31	17250.9	14265.6	14257.5	17021.6	17426.9	14556.9	11618.9	13964.1	11632.6	10819.9	9373.82	11098.1	10533.2	14736.3	10923.3	18504.8	11924.2	11522.9
2.23_748.6880n	14174.4	8431.36	10343	13015.3	10190.5	13030.6	10468.2	14054.3	20987.2	16486.8	9770.62	13277.3	11001.5	8952.27	12629.9	13909	11316.6	12378.2	13767.7	13018.9	17057	13607.6	12767.2	11450.1	10951	13229.6	6644.77	12329.8	1909.82	10515.2	11025.8	19581.4	12602.3	9770.03	14677.6	13763	14316.5	15153.6	11916.6	14468.5	10925.5	12636.7	11190.7	11729.8	12384.3	19916.4	12858.9	12784	10138.5
2.31_911.5342n	24253.9	33081.6	16850.4	29163.5	24434.3	21290	28989.1	22386.7	29646.3	26116.4	19792.6	32996.7	25329.8	31371.3	25047.7	25043	28837.5	21261.5	27734.9	21640.4	27537.5	26350.3	21461.5	26326.5	10635.7	21882.4	17925	21727.5	18602.5	21579.2	25024.8	21763.2	24626.8	22931.4	31242.8	25048	24866	20125.8	26606.8	24321.3	17450.3	19774.2	19379.5	23989.2	27115.4	18794.4	29211.7	22475.9	27435.5
2.18_654.3225n	60303.7	95787.6	72607.4	70577.3	67978.3	70716.6	61030.8	60386.2	40219.2	48455.5	75861.8	49560.8	54431.8	63569.8	60111.5	47829.4	59921.9	53741.8	61882	57048.1	60859.2	72109.7	43553.1	77289.4	45232.3	54552.4	74365	58598.8	70920.9	65740.7	46624.5	45406.9	61767.4	61743.1	62062.9	32900.9	40338.9	50278.3	54314.2	54314.7	50326.9	54901.5	57560.3	54243.4	103846	49375	53009.8	56269.1	65050.9
2.18_640.3224n	59225	101622	100753	81098.4	97224.8	85925.3	67642.4	87897.6	32601.9	48788.7	54894.8	47164	63940.8	69130.7	66277.6	36029.3	58001	81680.9	67508.5	61743.7	65294.8	111465	45653.4	82868.7	68172.5	50872	67803.1	56535.6	60421.6	52293.8	39525.4	40893.9	72996.7	49222.2	61648.4	25710.7	35750	62092.7	45816.9	74630.6	46648.4	45333.3	54809.5	66599.5	121277	52978.1	56587.9	69625.2	53662.6
2.45_820.5636n	87135.6	49398.9	108138	110999	54851.8	98370.6	93596.9	86466.7	82584.9	73895.3	84403.5	91080.5	87841	74306.5	71175.8	100138	73773.6	85230.5	79549.6	89270	87167.3	88999.7	76618.9	79686.1	71088	94366	90067.9	81493.2	79219.4	92311.9	73406.6	84075	93716.3	83939.1	76673	93850.5	75130.9	58268.4	88425	64353.4	65876.7	67013.4	81577.8	65803.3	57911.2	92703.3	66858.4	93152.7	67518.2
2.48_981.5394n	22663.6	17254.5	14809.9	24652.4	23277.4	26434.6	26898.3	12481.6	29467.6	27475.1	28823.5	29305.1	25132.6	22848.8	29094.7	23046.7	24667.8	22689.7	29201.1	30105	33293.2	28955.7	27255.9	26088.9	15306.8	22490.6	29350.2	25102.2	26612.8	26389.4	22543.3	28100.8	32020.1	29561.5	25231	24653.6	20568.7	21734.7	26925.6	19773.4	23500.4	24000.2	26026	21079.4	23678.8	22000.2	24118.4	29458.1	21744.3
2.52_907.5878n	33377.1	43315.8	30716.9	28072.2	66236.9	44938.7	41566.5	30664.7	39342.4	48536.1	39890.9	45039.6	42070	50498.8	31767.3	61579.6	45124.6	39350.7	56037.6	39264.1	34016.5	52414.9	47208.7	59945	46172.6	47904.6	38948.3	56339.3	33792.1	37857.8	57683.3	38665.3	52118.5	45446	49558.8	51798.6	66329.9	40215.6	41363.5	69760	48377.5	55968.5	63629.9	50034.5	49235.3	28191.6	69818.1	53934.5	33736.8
2.57_954.5421n	290894	271609	278089	343567	259604	323545	385789	414616	329264	401822	342490	332600	267764	409123	334761	244819	326113	357543	380573	378059	320549	395717	269555	272077	378163	278498	283245	300879	273744	237934	324741	336266	293520	331286	304075	241525	318823	286738	302011	259437	220884	293707	302144	352581	297066	271672	416477	312020	423393
1.00_1082.7131n	15705.8	7289.5	17427	21040	17089.6	23256.5	31532.2	24418.2	17230.4	22744.7	19827.6	20735.5	13870.9	40760.9	26277.2	23101.1	31136.5	27383.1	22547.3	15960.8	9866.68	19349.3	32177.1	11283.7	35744.6	15440.5	17745.3	17825.8	16430	12529.4	26193.3	25932.9	20085.1	24880.2	12358.4	12010.9	19524.2	15088.7	7699.22	30359.6	15889.8	14307.6	25108.3	19225.4	22259.9	28623.3	16305.5	13066.9	18268.8
2.61_1003.5675n	34444.2	46278	31051.8	29340.8	43034.7	45117.3	29108.8	27292.7	46362.9	34073.7	49764.2	42069.8	39845.8	51712.2	37873.7	41744.6	50850.9	42808.6	37747.3	42113.2	34485.2	44656.9	40018.5	41832.5	33026.4	48957.1	40159	39170.7	36367.1	47510.1	39822.2	41317.2	41439.6	43496.3	43012.2	46263.1	45784.3	40116.3	46557.4	44059.2	39603.9	43959	49129	46872.7	45772.5	31135.3	44773.2	42376.5	41612.4
2.63_699.5190n	855943	622190	822699	974828	811886	828210	949669	654771	812715	811389	786372	1.06902e+06	796817	801777	994924	995560	532967	767095	765822	810577	997306	732614	723915	755040	735402	672218	917024	937595	955445	610193	772358	924807	853732	872257	815795	961447	742341	792843	954972	772256	826688	701774	801411	700200	641926	754765	799562	933739	768791
2.66_728.4160n	7793.65	10033.3	80457.4	13370.2	10447.7	17889.8	13226.2	11696.8	2542.32	4139.01	6879.02	3941.16	5581.4	6116.09	8960.59	4017.03	2748.55	9915.13	9804.01	9422.58	10309.6	11994.7	3325.7	12826.3	8068.45	9270.14	9192.26	3703.98	7569.64	5644.7	4803.85	3159.53	10082.5	4402.27	5650.43	2917.77	4078.69	2513.76	4547.51	11021.4	8744.52	2818.77	6720.45	8254.62	19405.1	5374.05	11230.7	8754.96	3399.51
2.71_899.5841n	1.47363e+06	1.47545e+06	1.26762e+06	1301906	1.59607e+06	1.36011e+06	1.40435e+06	1.44267e+06	1.65027e+06	1.52217e+06	1.64515e+06	1.34109e+06	1.5304e+06	1.55106e+06	1.36289e+06	1.50914e+06	1.55481e+06	1.24154e+06	1.51287e+06	1.40236e+06	1.35644e+06	1.35173e+06	1.82349e+06	1.48402e+06	1.27118e+06	1.58056e+06	1.50307e+06	1.60451e+06	1.49387e+06	1.66689e+06	1.64945e+06	1.56523e+06	1.45731e+06	1.54711e+06	1.46421e+06	1.49993e+06	1.53226e+06	1.36554e+06	1.42464e+06	1.40703e+06	1.48066e+06	1.49681e+06	1.59626e+06	1.39611e+06	1.32642e+06	1.2596e+06	1.60508e+06	1.31823e+06	1.55542e+06
2.66_302.1733n	47505.8	55228.5	263935	67117.9	53966.7	83661.2	66485.2	60743.4	27158.3	34297.7	42726.1	39532.6	51503.3	42911.9	47828.4	33240.3	30276.4	65520.7	38188.2	45962	47396.9	56686.1	22397.8	62999.4	57446.7	40763.1	51044.8	41392.4	57439.9	34182.5	43629.6	30402.8	53380.1	32621	44709.2	34200.1	35098.4	39031.1	49952.1	61526.1	57795.6	31027.1	38344.1	42652.2	88861.2	42871.3	43032.9	52953	27197.6
2.79_925.5996n	682593	298565	682412	737107	479308	590536	565492	629476	556734	612857	517555	531569	600715	544606	570118	604478	644573	587834	555440	629537	513324	694472	565469	696177	393339	544759	584819	480281	496090	616242	390743	655964	591927	564151	606248	492979	437566	239967	471854	532914	316656	491216	582980	491422	377753	657078	364471	609769	427706
2.79_1077.5503n	5154	3340.86	4933.08	6686.47	6061.8	6713.07	7101.87	4619.52	6715.63	7411.46	7837.2	7143.39	8211.32	6389.39	7907.49	8632.81	6757.99	4313.13	6592.22	8012.33	8979.38	7314.8	8712.58	5598.5	1366.47	6723.5	6991.37	6929.66	6059.66	9265.04	4334	9978.21	6651.85	8064.36	10684.7	7931.98	4845.36	1981.59	7330.41	5943.04	2486.47	6720.14	8141.34	5821.05	2525.36	4946.62	3494.76	8913.51	4913.11
2.78_849.6697n	3292.74	6266.81	2551.05	4695.43	2564.72	6112.26	6242.41	9607.42	13741.7	8397.62	10075.8	8310.4	8662.7	9976.52	8849.38	10854	3503.37	10733.2	5961.78	6175.74	6076.14	2851.86	12692.7	11475.4	7864.64	5273.3	4397.96	7038.85	3942.75	6478.24	6264.89	12387	4313.1	8132.62	8858.12	9882.7	7078.61	2903.11	8432.26	6700.8	3027.74	8987.02	9457.92	8719.81	3543.21	8781.3	9520.81	6286.61	8864.58
2.78_1009.5600n	39696.1	20674.8	39435.8	42057.3	32148.8	43158	35407.4	36556.2	31137.9	32024.4	33372.2	39870.3	33567.5	38376.7	35399.2	36225.4	33304.7	38634.6	36617.4	38608.5	31941.9	38807.6	41016.2	40135.7	27101.2	33024.9	32339.4	36147.7	29162.4	34159.5	24535.5	38655.1	29637.6	38717.8	37160.5	40468.7	30187.4	26355.6	37373.7	35581.7	27156.4	33044.3	35876.9	29818.3	31263.6	36993.3	37876	39105	26812.7
2.95_113.9805n	2988.26	3747.27	3517.91	5082.59	5843.04	4891.22	2540.88	2924.67	5546.22	4541.82	3455.4	3827.39	2883.76	3905.54	3572.3	3504.63	5771.07	2482.31	5872	5336.44	4570.21	5884.46	3416.42	4492.57	2375.96	3905.63	5029.76	3649.91	4206.6	4159.08	3362.88	4755.83	3391.52	3396.53	5768.42	4917.88	5260.45	5681.09	4562.82	3597.67	4209.38	6079.71	3722.13	3385.97	5837.39	2595.09	4241.98	3933.73	4966.92
2.78_941.5676n	80258	44348.1	90645.9	96868.4	65047.3	79865.8	73603.1	74752.5	68161.2	74331.8	62234.1	78752.8	71300.5	64956.2	77358.1	74010.5	63564	80085.6	76080.3	78125.9	72420.5	74998.3	68532.8	87539.8	66676.3	66750	67715.4	64695.6	66308.7	65826.7	51085.8	83931.1	67140.9	68401.7	64678.2	70980.9	54905.7	48288.8	71771.1	64833.8	46006.3	56727.1	68357.9	58273.5	55413	78862.4	62145.5	90042.7	61838.5
2.99_917.5903n	35050.9	34678.6	33356.6	32175.4	40743.9	31494.7	44365.6	32151.8	25145.8	35644.5	37424.2	40628.3	32912.8	36622.6	48347.6	37245	23168.2	33478.3	43532.6	26693	41863.7	35413.9	35551	32873.2	39068.1	27694.7	34168	49394.6	37229.2	23857.2	38772.1	42472.4	27966.6	36502.7	30471.7	33372.9	27543.7	28953.4	27926.9	39519	42870.7	34958.5	33475.5	29395.7	33441.3	34067	40542.1	32846.9	35156
3.02_1076.5974n	2223.57	6500.57	4837.99	5999.89	3536	5456.33	4403.08	4099.44	8336.58	9021.86	6820.31	7369.62	7152.46	9286.48	5949.98	5468.67	4058.92	7137.77	3051.14	9758.61	6103.89	5423.66	5438.4	7414.27	5417.51	4712.7	10531.2	5624.48	5603.81	5604.17	5157.82	7186.49	6055.16	8919.29	5824.17	10478.1	9322.74	8637.85	8128.54	8501.75	6647.12	9051.01	10452.5	7522.59	6480.72	7485.75	8242.21	6236.13	10664.1
3.02_1008.6062n	24908	24815.2	29750	29942.7	27320.5	31299.6	19220.2	23773.2	30197.9	31324.1	31034.6	35377.2	27404.5	36983.1	31541.9	26448.7	34820.9	30057.1	31954.6	37676.9	34329.5	24279.7	26147.6	28153.3	25758.6	30244.8	41489.7	35012.7	27793	30695.7	24618.6	44444.1	33617.5	38825	26413.9	48558.9	35187.1	32758.7	34279.7	36727.3	36624.7	36779.1	42840.1	31852.1	36643.7	27199.3	41738.9	34924.3	44448.4
3.06_1050.5972n	7729.68	2290.57	5311.53	3306.93	5776.07	6095.76	5522.7	4501.92	7683.32	4550.08	7185.8	5797.46	4100.07	6688.71	5578.98	6182.33	3600.25	7611.5	9590.54	6438.23	5738.18	8852.02	2549.3	5258.71	4716.68	5873.24	8707.38	6504.95	5276.03	6658.7	4842.26	6759.14	5343.24	4635.59	5945.18	9406.67	6683.7	4749.13	5993.02	8550.23	6253.99	12731.8	9444.94	5929.11	6956.65	10907.3	7137.72	5696.03	12034.8
3.02_940.6135n	61018.7	71440.5	91511.9	84458.1	62711.4	73885.5	64609	76620.5	96815.6	77958.5	93746.1	94529.2	74348.5	105812	84953.4	81544.1	92309.3	73630.3	75401.9	78949.5	78606.5	72492.7	62800.3	79838.7	83688.2	77970.9	119626	96922.3	104361	95013.5	72145.6	116625	96214	103891	87068.9	105012	91908.4	80856.6	105441	90697.4	94079.7	96662.8	120912	95127.6	81168.1	86351.2	96668.5	82829.8	112256
2.99_727.5495n	350582	253871	389970	388774	390320	329638	512502	454409	321192	539711	473227	420777	324585	400044	393893	448146	255336	312641	405889	359152	323848	318040	447168	296231	380247	375044	418055	467943	404897	342573	469486	480917	307780	428361	291098	437152	338619	298480	317567	365106	474678	389686	423327	253247	252414	310214	361695	315888	337039
2.99_851.6234n	3.66161e+06	2.60835e+06	3.51403e+06	3.30773e+06	2.68473e+06	2.83732e+06	4.3874e+06	3.05041e+06	2.30566e+06	2.82963e+06	3.00063e+06	3.31062e+06	2.96307e+06	3.07051e+06	3.67343e+06	3.10629e+06	1.86044e+06	3.03478e+06	4.16686e+06	2.27936e+06	3.53619e+06	2.79163e+06	2.81993e+06	2.89155e+06	3.36719e+06	2.82415e+06	2.81968e+06	3.29044e+06	3.11741e+06	1.95944e+06	2.81836e+06	2.96443e+06	2.4709e+06	3.21823e+06	2.50607e+06	2.8204e+06	2.37392e+06	1.85548e+06	2.228e+06	2.78848e+06	2.66289e+06	2.23075e+06	2.72181e+06	2.10389e+06	2.25188e+06	2.65511e+06	2.99962e+06	2.902e+06	2.4216e+06
2.78_947.6404n	139393	79172.9	134041	154809	117167	139391	117034	135590	135273	128390	126009	136674	153732	117725	132494	132736	146645	117976	113568	138580	122437	147247	129594	139225	84189.6	127804	133433	128829	124742	162865	99838.7	157374	138141	127261	136878	135027	113870	91872.6	146143	122729	102046	126448	133038	118794	101567	124761	95660.2	150212	117455
3.43_1078.6243n	10660	25021.4	18098.5	12582.4	8601.38	9203.79	12675	12140	14250.8	15660	19071.1	24916.7	11392.3	21246.9	16788.4	19384.1	12982.6	12413.2	12591.3	21752.4	16892.9	16392.9	10074.1	17097.5	15324.7	15334.8	25514.5	25600.6	22702.8	12244.7	16803.4	27748.1	16974.8	27494.8	15106.3	24972.6	17366.1	17263	21057.2	18642.4	17941.7	28699.7	27567.4	21485.1	16357.4	13874	21854.3	20195.3	25902.4
3.43_996.6427n	14932.8	18326.4	20238.6	21746.6	12188.9	18883.7	11921.8	20557.9	18946.2	22960.1	24937.6	21226.6	22386.6	22422.2	23587.1	20077.5	17816.3	20117.2	16828	21413.4	16590.8	22062.8	12712.6	23343.5	18928.1	18294.4	27570	20341.5	23439.5	18539.9	23036.7	25630.2	22141.4	24677.1	21387.4	22623.4	21274.6	18722.1	19003.1	19074.5	21838.7	19654	23799.1	22624.7	19666.6	18745.6	16227.3	22603.6	25043.2
3.46_876.7549n	28079.8	13435.7	15974.7	21069.8	13752.8	16009.3	14471.9	16206.2	22350.9	15802.6	17547.7	22074.4	13692.7	19176.9	12600.6	9900.7	25585.2	17936.1	17739.3	18248.2	19119.1	15348.4	10053.3	19684.4	20011.8	20872.4	25997.8	24077.8	14710.3	16317.8	13507.8	21256.2	13031.6	14339.2	19461.2	20093.8	18684.5	13414	22628	20861.6	21402	20203.1	19725	23076.6	18434.3	25646.2	11793.2	21912.9	32184.4
3.48_970.6828n	9890.78	11360.9	18428.2	13019.4	9712.12	15157.4	14343.6	14521.4	10025.1	14568	15458.7	13156.5	11611.7	15569.1	17464.7	10779.9	14556.9	15909.3	10133.1	11048.7	8173.52	13384.2	8673.05	13829.9	16056.5	17687.5	15650.1	11099.3	15567.1	13884.5	13305.5	17304.5	13529.3	14651.7	9835.11	13386.6	12082.9	16834.1	14620.6	14902.6	18074.4	12728.8	15055.1	15804.9	15665.6	18695.8	14161.7	14025.9	13390.6
3.48_902.6483n	14055.1	21819.7	30012.2	21219.2	11404.6	23903.4	24140.7	22688.1	26934.8	23244.2	24835.5	18066.8	15677.6	27548.6	32313.9	30580.7	32340.9	27027.4	20580.2	16723.6	12743.5	27483.8	11503.8	23239.1	40860.8	37063.2	23211	26852.4	31422.4	26590.7	21223.3	31812.4	24824.4	27400.8	24398.1	20124.5	21812.4	26883.8	21192.5	27559.8	32092.4	23846.1	28650.3	30090.8	23159.3	36297.5	20421.4	21152.1	28323.8
3.48_900.6519n	399633	338557	570686	513067	454235	523276	591494	522962	620316	490666	560916	480934	493883	624413	611343	635315	603330	526126	611259	513618	405938	548293	504530	531699	569778	572531	502055	569064	532131	628138	499938	714365	491691	656893	503069	502775	586591	538497	523368	712769	597603	593975	550083	620029	520109	560387	553869	481127	621039
3.75_998.6398n	2964.96	2404.66	9265.12	6116.27	3404.99	3584.98	6056.16	5132.15	7108.76	4022.19	9770.67	6500.84	2753.03	4770.68	6920.17	4873.45	6442.64	3074.98	7018.54	5444.22	2499.68	5441.17	3744.9	6492.93	9384.58	9857.01	5105.54	8331.02	7230.19	4894.14	5796.02	11229.8	3983.74	9961.55	6056.29	8506.21	5247.37	4694.59	7346.56	5122.29	7675.54	3870.38	9504.33	6059.19	5746.54	5867.73	4806.08	5850.68	6127.63
3.43_896.7035n	21491.4	24844.7	24972.3	34923.6	16336.2	24402.8	15279.8	24324.5	37233	32075	29338.7	39883.9	25508.8	35912.7	24972.5	34314	23628.4	25635.1	19862.2	28547.7	32493.3	20731.3	18738.1	21876.4	27983.6	29884.6	41113.9	45726.8	32323.2	31334.3	33158.2	45230.4	29387.4	46319.8	25274.5	41222.5	31032.2	29179.4	38541.4	31228	25159.1	39960.3	40399.7	36692.5	26935.8	25284.7	30072.3	27701.5	42347.3
3.43_1010.6355n	43160.7	65993.7	62030.6	58101.2	37484.1	42845	46384	57380	44524.1	54825.6	55867.7	71158.6	46247.1	68139.1	68787.1	61298.3	51535.1	58247.6	51876.3	51091.6	59449.6	51828.5	44067.3	67342	56733.6	59119.8	85183.7	62240.2	51481.1	53790.4	52465.8	74082.3	55908.6	73410.6	47342.5	59550.7	57509.8	65506.1	61069.9	57995.8	64103.1	63600.6	77623.4	63173.7	62490	59156.2	66080.3	65630.5	70868.1
4.02_944.6637n	16445.6	28916.7	17276.4	15088.2	10708.6	14095.4	23910.1	13788.5	26274.5	14065.2	22357.4	14426.5	12873.5	16530.4	28651.3	25374	21159.2	12098.8	20520	15563.3	20619.9	20382.9	15650.9	30531.3	26328.1	23637.1	22191.2	20218.7	26109.6	30330.1	21494.4	29703.6	22379.1	26102.8	23358.6	17224.9	25001	27687.4	22872.4	24762.8	32599.1	22341.9	30429	20760.1	32835.4	21557.8	28388.1	22609.3	24378
4.04_1012.6519n	3667.64	11328.9	8432.36	6599.13	4105.29	4062.65	8117.11	6175.28	13237.7	6484.4	9757.04	9541.79	5602.67	11370.6	11472.8	11934	9242.33	6133.02	5892.06	6463.69	7349.98	7810.6	6124.52	12592.4	14148.3	12604.3	12715.9	13096.4	9231.69	12263.3	5895.65	16110.7	8417.24	13271.3	8496.45	9512.15	11414.2	10933.9	13641.6	11692.6	14652	12461.2	18609.3	13119	14123.9	10398.1	13008.2	6784.3	12972.3
4.03_928.6830n	203325	339057	266405	225798	179344	191635	284671	236791	352819	194963	288196	241436	222421	266904	349000	357545	288982	206469	295150	240958	265587	270287	233321	335300	382344	316822	328753	323312	307868	378633	272024	418143	296164	382897	291109	289171	320219	342187	297392	383355	383699	335074	413866	347885	383626	318902	348808	272744	376685
4.03_930.6751n	3562.23	3925.36	6214.25	3987.78	783.497	2546.35	7642.45	4023.12	7488.34	2123.54	5566.76	1888.98	2946.43	5236.42	10512	8178.13	7133.37	3554.31	4665.97	1640.12	4214.4	6803.94	3611.57	7081.22	12325.5	10342.6	8338.9	7530.92	11198.4	9992.09	3208.89	9310.79	6705.31	7790.58	6325.33	6484.69	8398.87	6389.15	7107.97	8434.85	13133.8	8762.91	10797.6	7960.78	9746.87	9726.7	5015.59	3150.72	9036.78
3.44_1016.6986n	40314	51157.7	57420.6	54404	39575.6	45130.2	41443.5	48468.4	54043.6	59082.9	45784.9	59950.5	48504.8	61093.9	58849.3	58276.3	50225.1	48453.1	48268.1	53173.7	63975.3	53684.5	44419.5	48632.4	54344.4	47184.2	73064.8	59880.5	59019.9	55496.9	50517.5	64632.3	51030.8	64971.8	52824.6	61784.8	52884.8	57471.2	56370.1	54581.3	55076.4	63311.9	61836.2	58862	60266.9	48315.1	62565.8	60796	62645.6
3.43_994.6540n	192550	257130	221078	238323	171033	173152	181660	222908	225181	247211	216202	278230	197655	247041	265617	257764	206339	214248	212148	225867	264220	213835	195784	237760	227130	223819	324674	261979	245434	241839	207020	267888	234551	272185	225661	244397	247759	257232	239723	272954	235126	254509	277788	274977	293391	215109	259286	247082	289403
2.79_857.6115n	5.04684e+06	2.17621e+06	6.29952e+06	6.07981e+06	3.26821e+06	4.62092e+06	4.53344e+06	5.6786e+06	4.06569e+06	4.1291e+06	3.96768e+06	4.53964e+06	4.32201e+06	4.53285e+06	4.10587e+06	4.75127e+06	4.42104e+06	4.72236e+06	3.71483e+06	4.31824e+06	3.85609e+06	5.10381e+06	3.67567e+06	5.33721e+06	3.64522e+06	4.93761e+06	4.71313e+06	3.86181e+06	4.18528e+06	4.46451e+06	3.04517e+06	5.12963e+06	4.42937e+06	4.43009e+06	4.05769e+06	4.48516e+06	3.45591e+06	1.78889e+06	3.80528e+06	3.68268e+06	2.57238e+06	3.73866e+06	4.72185e+06	3.57517e+06	2.5787e+06	5.18286e+06	2.85823e+06	4.53212e+06	3.36927e+06
2.65_862.6038n	1.0831e+06	550464	929015	938307	619573	940215	957285	1.07722e+06	1.10174e+06	792789	1.3794e+06	1.24318e+06	968494	962946	710317	784185	907817	780189	632546	869122	873153	541939	1.29564e+06	681056	935896	816166	1.04806e+06	789529	859729	932313	890379	904075	838148	949879	835873	1.71596e+06	1.15165e+06	824315	977128	692445	1.02118e+06	899235	942326	788818	863959	801176	890902	960445	1.1954e+06
2.60_1009.5807n	44190.9	62678.1	35137.7	48140.2	62065.3	63906.3	42021.5	37823.7	63164.7	51010.2	69202.5	52892	56406.3	61169.2	50714.9	61143.5	71960.1	51031.4	51165.3	58722.7	44233.8	64122.1	60552.7	65855.6	40039.5	54974.6	61116.8	53757.1	56290.7	76848.5	50191.9	49416	66465.4	58085.5	66781.4	54567.3	58329	54902.3	57013.8	65695.4	50104.7	61940.3	61158.8	58582.9	70417.7	47297.1	48778.4	55412.1	61692.5
0.99_637.4110n	4195.79	6717.89	6026.25	5760.41	5411.52	6231.24	7674.31	4231	6244.57	5364.52	7344.14	5404.86	5586.29	6878.79	7274.95	6362.05	6810.15	5556.66	6286.92	7682.22	3631.29	5646.78	4596.43	3688.08	4421.86	5973.86	7933.66	4613.56	5737.24	5739.4	6337.88	8469.04	6659.97	6019.14	7245.31	5836.64	6741.23	5609.02	5860.42	7612.33	5484.74	7041.23	6028.83	6931.13	7511.49	6457.79	4487.39	4345.53	5858.92
0.57_659.3116n	5611.8	13305.7	8176.49	6183.98	8544.89	9240.37	5941.8	9887.36	9395	6499.41	6424.73	8060.48	5556.05	15049.9	7055.57	10032	8827.78	12289.4	9280.2	5533.26	6510.65	11625.2	3659.05	6735.72	7375.99	8902.95	7637.83	8779.4	7019.86	8602.57	6330.62	7850.09	8244.43	9067.73	6831.31	6798.81	9381.85	4458.95	6568.92	11836.3	6839.79	8051.75	7156.53	11165.5	16368.8	11673.9	11685.2	7314.64	7919.43
0.29_503.8880n	2715.76	3884.97	2802.46	1233.27	892.907	1862.36	1161.49	784.637	5840.75	4095.58	5765.76	5459.37	5592.81	3546.05	1978.14	5510.03	8149.3	7169.07	2277.28	2092.44	2535.71	3059.16	1762.62	4182.92	5916.5	1420.17	5856.96	6306.42	5695.54	5547.78	3560.03	5051.21	4006.48	2507.46	4802.65	3770.03	3620.07	14823.5	5493.91	8613.82	9206.2	7790.36	2087.52	8207.35	6010.88	6021.67	2655.92	3100.15	8681.58
9.07_511.8879n	57334	60001.3	58823.1	63415	60477.6	60352.9	60430	60440	58675.4	56438.8	52464.2	54466	60769.3	53625.5	54645.4	52798.5	53468.3	61219	59264.3	58436.6	56834.8	62147.6	58862.3	60251.5	59715.1	56197.2	62283.9	57021.1	59714.8	55762.9	56732.9	59706.3	55918.2	56115.1	54775.3	57979.1	51174	56086.8	53535	60612.1	55749	55853.6	51156.5	54484.7	54687.9	60718.9	54563.4	56140	58774
0.29_877.8152n	8371.43	11210.7	9728.42	11191.2	5740.55	12781.6	6164.99	7593.44	9112.75	11374	10115.8	9435.74	8606.47	10928.9	10253.8	3756.12	10073.7	9779.12	12066.9	13295.9	7658.69	10083.7	11746	8992.35	9633.28	6164.49	9588.92	8947.31	8685.71	10591.5	12105.8	9392.36	11745.3	7958.78	7535.4	10928.6	8711.62	7122.27	5877.44	9376.26	7541.04	5687.19	7046.93	6431.54	8481.48	7748.21	10996.4	8461.44	7035.29
0.29_843.8227n	7192.47	13624.3	11362.3	7683.91	6485.74	11002	7834.59	5815.44	12839.1	10129.1	12436.7	13472.4	12511.5	12230.2	7993.58	8428.6	11878.9	13120.2	11617.9	8790.1	10266	13532.2	10078	13716.2	14045.2	7521.21	14931.7	13608.2	13064.7	12136.1	10537.9	15857.2	8873.36	9474.02	9790.93	11180.6	10125.2	9063.02	10935.3	14082.5	12877.2	12224.2	9738.2	11285.1	9474.98	13513.6	10566.8	11345.9	13480.3
0.28_401.9070n	9840.97	9917.74	11021.3	12856.4	12617.8	11499.3	10034.2	10520.1	9997.54	9307.16	10945.9	11695.2	10076.9	10213.7	8448.67	8394.71	10072.6	11573.3	13492.8	10647.6	11272.3	11240.3	11186.9	8912.6	12038.6	7805.18	13260.4	12557.2	14158.5	9351.21	9300.25	14888.9	9203.42	11837.8	12033.1	9142.08	10842	9840.55	11811.3	9689.85	9428.9	11377.1	10335.5	10256.2	10339.1	11654.7	10619.7	8307.81	12532.9
0.29_707.8487n	7468.39	11858.1	7860.04	7368.02	6299.02	8931.45	3283.34	3941.73	16391.3	10794.5	12777.6	13045.5	12999.1	12678.4	11180.2	7798.98	14752.8	10507.2	9237.65	9275	11109.1	10253.4	8265.55	10452	11445.8	3527.45	15156.5	15670.3	11768.2	13023.5	12784.8	12799.7	10259.9	10083.8	12609	13182.5	12496.6	16469.8	13281.4	15375.9	17008.9	14810.2	9100.07	14780.7	11736.2	12401.8	10455.5	12328.1	19237.5
0.29_775.8354n	9058.27	15213.2	11341.4	9776.73	9225.01	10405	4497.56	4026.72	17621.1	14450	18020	17653.3	15812.8	16266.9	17374.3	5745.81	19924.5	15712.5	13316.3	10797.8	14584.7	11037.1	12587.2	13884.2	15040.4	4786.23	20728.3	18060.9	17855.1	17466.2	14841	18251.2	12754.4	10360.8	15801.1	14234.8	13224.4	17322.1	17879.4	19130.6	17651.2	17071.6	9724.06	17037.2	15260.1	16650.9	15211.1	13694.4	22455.8
9.16_351.9409n	5985.17	7683.6	7547.15	5436.84	7607.38	8150.28	6383.79	8457.6	8216.49	7628.01	5738.6	6401.98	6495.6	7496.51	8051.81	8800.84	7192.59	10360.1	9581.72	9641.96	7991.69	8591.2	8490.61	8632.91	7519.29	6805.18	5360.59	9296.62	6840.52	8489.2	6992.78	11468.8	7184.77	7325.86	8569.26	7096.61	7618.25	9727.71	8617.14	7553.83	5810.82	7358.05	9011.05	7964.64	7979.91	5640.49	7882.78	6585.39	7501.19
9.17_283.9533n	9769.15	10200.5	11698.5	8874.05	10593.2	10969.3	9478.5	9724.31	10677.4	11353.6	11295.6	9785.85	10684.4	9978.73	9159.88	9943.74	10577.2	10841.5	11710.6	10995	10025.8	9552.94	9580.3	10153.8	9803.81	11523.8	10294.4	9802.26	9672.08	11719.2	10226.6	10127.3	7605.89	10602.5	9024.13	8247.66	11380.1	10277.7	10153.6	10925.6	8939.19	10374	9439.6	9773.56	10222.3	9526.42	10292.7	10970	10287.7
9.23_677.8199n	16041.5	20299.5	19248	17261	14533.5	17283.6	12532.4	15535.9	20815	19237.3	21980.8	19123.3	17395.3	17576.5	19087.3	15352.8	16551.5	18204.7	17930.6	19340.7	17362	14903.8	18771.1	18411	16508.2	18503.3	14297.2	22890.8	18140.7	16661.4	19647.8	21893.4	20413.6	18593.4	19210.9	19522.5	19195	19466.2	18367	16071.4	14782.9	16928	21792.6	15949.8	16164.2	16186.8	17625.6	21784.8	19073.7
9.24_765.8147n	5837.57	6457.38	9430.84	8016.91	8596.93	5303.31	7112.23	8657.63	7311.74	10025.3	9780.74	5553.2	7552.52	8909.87	7865.72	9064.55	7593.19	7039.92	4834.37	7526.1	7440.95	8654.21	9440.77	10741.5	6075.52	10712.7	8238.38	9100.95	7711.04	7149.91	7308.44	8904.52	6825.65	7300.38	5800.53	9952.26	8779.11	6461.93	5800.53	6791.81	6202.41	9836.93	8205.67	6630.4	9164.62	10401.8	5826.06	6874.57	6378.71
9.24_847.7793n	1916.74	5575.05	3792.37	4855.83	4435.21	4330.79	3516.32	1997.26	4384.08	2664.84	5990.43	3877.97	2619.18	2840.81	4424.44	3574.74	3665.67	5242.86	5132.78	3286.73	4169.74	4199.01	4760.94	2272.33	2983.5	5887.23	6043.98	3941.72	4366.2	3196.84	2807.73	4281.54	3712.96	3809.14	2610.7	4445.66	3842.1	4780.88	5611.67	5518.54	4166.01	4199.15	4170.15	4251.39	4524.08	3512.47	3806.88	4613.22	3136.19
9.26_329.8899n	17347.7	18420.8	18629.2	15893.7	17826.2	17602	15870.8	16788.4	18884.3	17020	17737.2	18266	16734.4	17752.6	19673.8	17735.3	15666.8	16178.9	15129.3	18082.1	16739.2	15895.1	16152.2	18053.3	16308.4	17857.5	18666.9	18306.7	19526.9	17470.8	18049.1	18083	21608.8	18617.8	17562.8	15622.8	17638.1	16089.9	16453.8	18655.4	17314.6	17008.6	17106.6	18561.6	17299.2	18183.5	15484.2	18107.9	18160.3
9.26_649.8080n	8333.42	6838.65	6371.34	7094.09	7647	7333.07	3642.77	8734.58	8277.7	8230.69	5985.61	6953.6	7830.63	5978.81	8313.02	7392.63	8950.36	4483	8392.73	7502.18	5688.74	7354.35	5646.11	6897.82	7250.48	6832.77	7301.57	7254.26	9528.67	8750.75	7129.21	9071.69	7342.84	6997.87	6890.51	6236.04	6436.01	5783.77	4993.35	7993.6	7987.96	6664.2	5966.99	5546.46	6937.14	8062.46	6314.11	4962.31	5722.7
9.26_519.8412n	36145.2	35295.1	39936.1	43539.7	37915.7	38794.4	36143	38261.5	37721.5	31367	39876.4	36091.8	34587.5	36950.4	36409	37006.3	41007.1	37862.4	38171.9	38696.3	38801.1	38935.6	41632.4	41614.6	38755.4	34451.2	36958.1	38037.4	39198.5	38132.8	38349.8	37843.4	38157.1	38972.3	35027.4	38226.4	36814.2	40364.1	39217.5	35897.3	38732.4	39524.3	38548.1	36074.4	36328.7	39134.2	35283.9	39673.5	36693.4
9.27_219.9903n	28759.4	35600.4	35437.1	27976.3	33057.7	34307	30461.4	35144.7	30125.7	30060.3	32424.2	29025.3	28015.8	25592.1	31581.1	30537.8	27241.3	33355	39075.6	36689.9	39989.1	34952.5	32576.5	34684.5	27899.5	35013.9	30715.7	30560.1	28899.8	30653.1	29199.9	32027.5	30537.2	30421.2	28861.4	26910.6	29118.5	26630.8	29070.3	27886.8	23682.7	29180.3	25572.4	29458.1	24524.6	33421.1	38861.4	33727.3	28365.7
9.25_717.7906n	26566.2	34896.8	31989.9	30186.7	34923.2	30455.7	25298.4	30873.6	28913.2	24813.6	29517.8	27610.5	29265	26908.8	27367.3	26637	26864.4	30891.1	32183.8	27373.9	29252.8	29738.9	30350.5	31451.1	27466	35280.9	29990.2	35713	25616.7	27921.3	23005.1	29725.9	22675.2	26756.4	25259	26670.3	26303.8	26941.6	23095.3	26686.1	25919.6	28947	27047.3	27140.1	27777	29081.5	30118.3	30278.1	28698.4
9.25_587.8274n	57117.8	64925.1	64309.9	63874.4	62478.2	63803.7	62134.3	68971.9	66263.9	52819.2	64106.4	60502.5	58871.4	57541.3	61208.3	57570.9	57836.3	58937.4	59156.2	61088.9	62469.8	59718.1	65973.2	62408.6	55545.2	58981.8	70219.4	67500.7	62290.9	67035.7	59156.8	60703.2	60022	60847.5	64391.1	62813.8	59246.7	61748.9	62466	62180.5	65831.5	59347.6	58303.1	65348.6	60201.8	66268.1	63633.4	61378.3	62508.5
9.25_457.8698n	182644	198492	195987	193730	189503	197244	189636	186032	188774	188048	187394	190423	190377	182991	186589	188793	190591	190794	189608	193096	191670	190050	189852	198164	187458	199519	195802	193736	199533	181088	196666	198039	192443	189879	188070	187857	188379	192999	188667	186612	187593	180909	185881	191637	188764	189530	190705	193317	194365
9.24_853.7689n	15108.7	13585.5	15715.6	18342.4	16848.4	15690.2	10846.6	13281.2	14515.3	11992.2	14388.8	15152.8	10899.3	12097.2	12966.9	12815.1	11079.7	11539.7	12002	16170.1	16124.3	11843.1	15986.9	14338.7	16785	14384.4	13610	14220.4	14298.2	14949.3	16008.3	15071.2	16114.8	15991.2	13571.9	10088.1	14196.2	11631.5	14163.3	14323.6	11426.2	11257.6	12459.4	11875.1	14234.4	18573.4	14458.8	16805.5	16849.5
9.25_571.8522n	162889	179004	173291	177100	176728	167191	169939	170194	169579	166822	167933	182397	173199	173381	165258	166380	176547	170084	168002	167980	167513	181913	178983	176824	169093	173015	184048	179944	173039	160300	175651	178485	175350	166729	169124	167794	172324	176345	176561	178219	176582	164386	163766	174165	175246	167667	170746	170968	178754
9.25_921.7596n	7718.63	4943.41	9239.03	13284.6	6762.55	13255.4	9758.91	7224.42	6095.94	6950.19	7878.39	7070.04	8230.33	7128.79	7806.34	9478.59	5318.65	8651.92	11378.4	8701.93	6829.8	7717.05	10083.6	5932.64	8889.56	6974.27	7256.42	4663.72	8417.53	7499.88	3643.54	8461.68	5701.46	8947.62	4215.14	4435.08	7713.53	8255.81	7505.95	6033.5	7834.21	6181.89	6103.47	9291.87	5651.16	7933.73	8089.35	7136.81	5794.55
9.25_327.9025n	207020	221907	220497	224007	227932	223593	214935	225948	219528	222887	219396	218787	219959	219255	224292	223412	219034	213464	226422	229074	231772	224278	226638	222179	212343	225234	227276	226859	221056	221197	223003	233986	221018	214261	225470	221477	222496	224584	216101	224455	219298	212031	215277	216835	221854	219368	234679	228321	227159
9.24_639.8387n	78944.7	88824.7	87608.5	87076.6	85347.9	89536.2	80901.1	84702.7	83801.2	82867.8	88436.8	81017.1	83196.8	83239	86140.6	85005.6	83859.5	87793	82074.6	83569.3	82455.1	82980.5	91579.1	93478.1	85269.9	81875.4	90103.6	85953.3	88496.8	83343.4	81146.5	85680.3	85142.3	79317.7	81341.7	80384.4	83963.3	82518	83577.6	85800.3	88313.5	82591.9	84329.7	82771	84162	88709.9	79744.7	86478.3	82512.8
9.23_761.8129n	6116.99	7612.46	5577.91	7304.31	9736.93	6609.93	8566.8	7833.93	7178.51	6898.62	8420.42	8946.83	6411.82	6592.05	8436.52	7927.64	7745.09	10157.8	7275.25	10459.9	8443.52	9232.03	11393.2	6556.2	7953.95	8746.46	6279.79	8050.21	6344.39	7881.84	7274.36	7928.11	6370.13	7422.95	6191.7	6459.78	6454.03	6526.1	7945.74	4075.24	7248.41	8117.38	6461.1	8641.67	5145.62	7424.43	7461.48	9838.41	7691.17
9.23_749.8147n	5343.38	10793.3	8779.89	8364.09	7982.3	12079.7	7790.24	6190.24	9145.02	5662.02	12337.3	9937.69	8561.74	7756.31	10087.9	9005.52	9704.06	7672.35	12568.8	9399.96	10401.1	11008.6	7156.09	11814.9	6727.67	10380.5	8579.7	8280.72	10123.6	10905.2	5784.05	10869.7	9207.37	9242	10900.6	7943.59	6784.46	7117.09	9372.81	8152.19	6852.07	8371.9	11453.6	8346.99	10081.1	8946.95	9223.4	9088.65	8143.33
9.23_745.8077n	8086.71	13640.4	11879.1	13118	12057.4	11784.3	9400.78	12913.4	11012.8	11642.1	12923.6	13462.7	11062	11698.9	10984.6	12520.3	11598.9	8291.3	11755.8	11799.7	9508.17	13456.5	12004.4	13026.8	11081.9	16098.7	11934.9	13297.2	12125.9	11564.8	14336.2	12388.9	12481.2	10069.1	13947.3	11805.7	12912.1	10850	13251.3	10510.6	13527.4	11794.5	11729.7	12753.6	10511.9	10057.4	13660.2	11195.8	12206
9.22_707.8253n	34580.2	43494	45179.7	45256.4	41647.4	46859.3	45040.5	43483.6	46586.2	41682.2	47984	42498.1	43666	45110.5	38708.5	40281	43022.1	44151.7	39935.1	43009.4	43629.9	40604.7	42513.8	46893.7	40885.2	41217.4	50891.7	48530.2	45291.6	49129.9	41686.5	47396.8	42044.2	43157.8	42887	44532.8	44668.5	40495.9	44847.3	39978.3	36229.5	44655.2	42728.8	42769.6	42057.8	42251.1	43072.6	35818.9	48023.2
9.22_509.8822n	133661	146303	140284	147781	147489	149759	138407	146468	148764	144116	147618	148624	146925	144471	148172	138966	144519	140775	142769	148449	149752	141834	152618	151002	141056	145187	150540	157157	148894	145781	141260	156640	140422	138587	146107	144794	145919	144520	141415	142709	144551	138544	137070	147319	148552	147040	146136	142993	148833
9.22_421.9346n	11595.6	14548.4	15905.7	15336.4	11554	15095.5	13697.5	14832.9	15550.8	12076.6	12752.8	13433	13360.1	11972.1	16454	15852.9	9734.97	10649	13233.4	13487.5	18025.9	10653.7	17617.2	15612	13974.5	14314.8	13902.1	14649.4	14365.1	16798	15183.6	16852	14882.2	15041.3	14146	13286.7	10605.8	10570.5	13287.3	14661.2	13145.9	14211.7	12413.6	12405.2	12461.5	15348.5	16736.5	14798.4	12806.6
9.21_775.8125n	23139.1	34470.2	36263.5	35873.3	43900.9	36715.5	34919.7	29915	39395.1	36441.7	36521.8	38817.8	30119.9	29278.3	33883.2	32505.4	33759.5	32233.1	41154.6	38450.6	41085.1	44140.5	37732.9	36618	26325.8	37525.7	39031	41115.2	33208.5	38347.2	37128.5	41411.8	31078.8	40806.8	38564.2	36766.8	31411.5	30916.8	34529.7	40976.5	39913.8	34910	34649.7	32736.1	33968.2	32908.4	40318.6	39036.4	38456
9.21_683.8350n	7831.5	11385.7	14151.3	11211	12354.1	12449.1	9857.14	12935	13452.3	14826	16793.6	13402.7	12500.9	11528	11679.2	12385	13886.2	10676.2	11433.3	13113.3	10715.7	12797.4	13248.9	13614.6	11091.8	11536.7	9470.86	14324.1	11914.6	15370.9	17141.1	15205.7	13192.1	13354	15023.3	11510.8	15999	13595.2	12066.6	14540.8	11788.4	11814.1	15345.3	16547.4	15784.9	14932.6	16456.1	15880.2	12113.5
9.20_379.9249n	120870	133276	132703	136497	135338	132011	120536	128779	127837	139292	128460	132989	132449	122088	130821	130057	131431	127137	131634	130437	130651	134024	136448	127401	119612	135141	133611	136396	128081	127573	134485	137406	131254	127712	130823	122295	130216	137649	128555	129079	132746	122640	129124	132756	131283	129943	129535	127388	132085
9.19_447.9122n	34569.8	44449.3	45129.8	40080.1	43265.5	41223.9	38809.2	40228.1	44317.9	47578.3	43927.8	41994.9	40266	43650.8	45928.8	45133.9	42442.3	39675.2	42147.4	43048.9	41718.3	42060.2	43538.7	41211.1	41547.5	45413	43787.9	49702.3	46556.8	44403.6	42451.7	47732.6	44781.1	44712.5	46305.8	43596.2	45420.1	39265.3	39117.2	42950.8	42809.5	42344.1	40551.4	42721.5	43284	41311.5	41700.5	42641.5	45142.3
9.18_803.8052n	10314.9	12436.7	9391.87	10376.1	10032.1	11509.1	8133.02	9925.65	11415	8090.59	8597.16	11369.1	8735.3	7457.34	9155.61	8896.48	10222.9	7986.35	10265.9	8226.35	13080.5	9373.89	8194.1	10645.7	9066.43	10159	8157.67	9851.02	9351.29	10629.2	9352.73	10766.9	11260.6	12012.8	11657.1	6363.15	8234.21	8126.34	11673.3	7951.84	6078.04	9702.7	7284.22	8661.37	11706.2	11691.1	7902.96	8089.64	11648.8
0.29_1021.7876n	1404.82	3670.39	3481.9	1428.57	3650.63	2559.21	3011.43	3450.35	3913.43	3379.2	1841.89	2698.61	2282	2418.75	3550.97	3519.54	4231.68	1896.39	3618.73	5611.13	1809.26	1454.14	1671.16	3616.77	1096.56	2761.39	4154.54	2606.61	3271.36	2768.48	1912.11	3582.74	2495.15	2834.8	2375.46	1886.15	3230.5	2446.44	3913.06	4087.45	2275.12	2501.38	2577.71	2791.33	1926.04	3796	3133.82	3148.23	1638.16
0.29_1063.7697n	685.22	2596.46	1681.25	44.7186	1098.93	1563.04	548.34	1114.23	2028.23	2631.55	2803.08	2552.62	2338.52	1634.9	1533.02	1575.75	2684.45	2808.05	937.134	398.617	2907.42	1161.06	666.69	251.532	2212.99	223.593	3915.36	2703.21	2593.99	1406.05	1651.71	2041.63	1080.78	2708.77	1407.25	1526.47	2374.25	2333.05	1888.87	2205.17	1754.09	1346.92	2496.43	4645.86	2753.16	2954.46	1259.85	2350.86	2409.87
0.29_1055.7789n	336.708	1502.48	963.526	1007.05	1121.55	1020.98	2650.43	1218.66	1254.28	1521.82	3556	1925.38	2401.31	2577.71	2565.24	4034.93	2766.96	1056.37	2030.06	1138.14	1783.1	1277.38	2255.35	2374.51	531.409	1201.39	2219.71	1731.15	3197.01	1656	2079.47	4066.93	670.175	2359.02	3853.56	1153.44	1045.39	3102.78	1828.91	2475.59	1385.13	2393.24	3732.27	1498.12	1321.53	1688.88	2339.96	738.468	3485.42
0.37_345.0014n	1.15558e+06	2.11547e+06	2.29906e+06	1.3663e+06	3.45044e+06	2.57337e+06	2.70685e+06	4.05824e+06	2.48746e+06	1.93087e+06	2.44368e+06	3.06022e+06	2.78772e+06	2.55748e+06	1.18526e+06	2.08315e+06	2.7235e+06	1.9071e+06	2.47728e+06	1.68412e+06	96316.1	3.08715e+06	2.15104e+06	1.41855e+06	2.92404e+06	3.83235e+06	4.1129e+06	3.57109e+06	4.09069e+06	2.42866e+06	2.60371e+06	3.28557e+06	2.6428e+06	3.70696e+06	2.01264e+06	2.51693e+06	2.49873e+06	3.85753e+06	3.53682e+06	2.999e+06	3.00892e+06	3.80295e+06	3.37341e+06	2.66939e+06	2.48742e+06	2.76479e+06	2.66486e+06	2.77113e+06	2.47183e+06
0.29_1089.7727n	927.381	3955.9	1215.16	2671.56	2682.63	3845.8	2604.07	1032.4	1628.17	2129.53	1466.4	2571.7	1871.21	1319.14	1144.9	2634.18	2211.88	18.9199	2635.46	1645	1328.42	801.122	2963.04	2428.78	1490.06	1408.24	1808.42	3216.41	1909.81	1931.39	986.243	3084.88	1158.91	2322.9	1946.86	2048.2	1801.6	1964.75	1910.26	1807	1680.45	1787.2	3344.05	3089.22	814.325	924.272	1522.4	2560.48	3069.63
0.29_1131.7512n	174.354	1510.59	527.748	21.1469	1911.31	1043.29	21.1469	21.1469	2098.58	863.465	1759.6	1590.56	1016.15	1127.57	2207.67	1225.68	1359.25	875.247	457.759	696.512	758.916	21.1469	21.1469	1338.52	1439.23	105.734	867.953	1280.08	1499.91	1151.79	1136.97	2353.36	485.02	1511.03	1170.41	2016.29	1053.81	935.773	21.1469	1745.97	1897.96	1217.16	1740.66	1842.74	1751.99	21.1469	730.384	883.129	2717.39
0.29_976.8010n	34.449	384.474	1233.85	1006.34	1248.56	1150.65	549.722	249.729	1673.52	1554.59	1199.71	286.181	1636.01	755.327	1580.97	4162.13	378.645	285.771	928.914	785.766	545.282	1521.74	34.449	34.449	357.156	552.805	1861.87	1512.84	2350.86	34.449	1043.61	2526.89	1083.14	1328.51	527.085	1110.95	1576.87	1202.98	619.76	1362.86	1103.26	2668.95	2581.64	780.825	1411.38	652.267	1689.27	1856.87	1808.7
0.39_484.1866n	44728	37275.1	50763.1	38690.5	25190.8	42071.8	26927.7	26144.9	27262.1	32888.1	31753.2	28363.9	33497.9	24570.8	29894.4	20214	31788.1	37263.7	32119.5	40945.4	31435.6	36412.4	32520.5	31510.2	32431.7	18424.4	29139.3	28485.8	30056.3	25573.1	28402.8	29353.2	30928.6	21267.3	31022.3	31641.7	32847.3	24477.7	25330.6	28225.4	23602.6	28695	21457	24848.6	79017.7	32028.2	29689.5	39736.3	30487.1
0.40_310.1804n	6111.5	5062.16	6312.08	6692.4	3233.77	6576.61	11083.1	5726.69	6158.47	3190.28	8518.94	4068.15	4750.57	6751.96	9858.93	8268.72	13073.2	5690.41	5377.9	6084.72	4870.06	5819.31	4706.35	17539.3	7559.6	12458.2	12459.1	7286.94	8938.01	5229.51	6081.8	9484.88	4389.41	8837.23	6037.45	5569.15	7719.94	7513.39	8739.32	5013.94	6240.47	7139.54	12312.3	4677.69	6620.18	3240.69	4752.66	7556.69	8430.03
0.29_1018.7916n	2298.29	4840.73	582.236	357.198	1847.73	609.611	1524.28	1675.01	2678.67	1912.86	2839.38	2697.59	928.557	770.737	1738.84	1626.37	1661.81	291.033	4084.18	2670.22	703.254	1169.04	1186.19	971.73	1521.52	795.896	2801.73	2605.9	2559.42	2166.43	2085.81	2545.37	1753.88	3198.54	1352.46	961.005	1129.27	1781.4	2454.34	2286.97	833.485	980.697	2390.27	1468.37	914.29	2114.52	4106.02	1945.57	2918.28
0.06_528.3609n	6891.63	9253.83	14692.1	11087.9	14946.5	14802.4	13984.7	7580.41	8095.8	8026.19	7630.69	8905.92	8568.38	8917.06	8898.81	8786.46	8835.89	15877.5	19287.6	13966	15770.2	16232.3	11267.1	16569.8	15676.6	12843.3	7720.49	9724.03	8091.38	8339.5	6711.9	9189.8	7415.8	8724.4	8727.58	8584.67	7001.54	10091.8	9597.31	9744.37	8567.55	8579.28	9064.01	7488.8	8584	14231.1	15724.7	13897.4	7944.74
0.03_637.3875m/z	6814.66	9148.01	9191.93	4104.82	3732.07	11619.4	8891.68	6056.28	6273.86	8879.15	4420.11	5488.73	7457.43	5908.59	5454.64	6998.45	7075.74	4303.83	9078.49	8339.61	6217.83	8262.69	8295.77	7454.92	2339.74	11238.7	6966.7	6757.79	6720.9	4748.12	5430.15	7362.42	4496.8	6603.2	6398.97	6112.25	6389.68	5565.18	6387.25	4860.35	5418.03	6229.22	6720.77	6921.48	5683.42	7099.69	8656.76	7462.46	7655.92
0.03_566.3473m/z	8760.05	6517.8	8619.23	4687.94	5015.55	6933.23	5606.81	5070.18	7230.49	7739.02	4552.5	6935.78	6181.97	6645.36	8457.63	6890.39	8869.95	7500.72	5795.63	5673.86	1925.61	7524.16	5281.75	4469.78	6050.09	5885.37	6477.66	8447.45	7423.09	6900.62	7417.87	7074.85	6672.3	6523.44	5890.67	7725.98	8071.23	8324.41	8180.94	7527.29	6952.79	7558.01	7287.86	6784.23	8058.23	7273.6	5084.49	5934.82	7183.84
0.03_481.3144m/z	483.203	3329.7	2300.27	2128.71	275.404	3193.75	1787.86	3413.08	2821.11	2523.31	2273.65	2075.73	3443.08	2564.03	2790.53	2262.1	3281.07	4620.92	1301.73	1570.21	2934.8	1120.36	2939.29	1908.69	3607.17	3339.47	2627.39	2469.38	3378.24	1698.06	2174.06	2176.12	2550.95	2099.52	1317.92	2186.42	2572.82	2409.26	1562.48	2923.71	2350.75	2225.5	2751.17	1967	2668.25	491.257	3805.47	1803.1	3753.54
0.03_622.3720m/z	5888.59	10937.3	9646.58	15815	8296.18	15765.6	14259.3	10442.7	11117.3	8036.65	9787.64	9594.89	8360.26	11006.7	7371.42	10660.6	10784.3	14235.4	18367.2	12072.5	9502.73	10064.1	10029.1	10906.2	12452.8	18862.3	11451.7	10294.1	12015.2	9622.68	8503.46	10644.3	8557.33	8192.26	10030.9	9037.21	9723.36	9720.19	9957.46	9576.18	9846.24	9555.23	10094.2	9571.52	8123.99	8250.15	15433.4	16565	11289.7
0.05_134.8653m/z	6526.48	6023.05	8052.23	8261.81	5890.05	10348.9	8671.51	7888.51	4091.83	3332.24	6229.6	4336.46	6663.81	10335.4	5760.68	6761.63	5661.75	7273.75	4495.09	4199.46	2386.05	9377.68	8526.12	6826.99	8491.17	3921.96	8366.79	8525.22	11154.8	7447.95	4778.36	8507.64	6379.43	6958.36	4159.36	5561.3	5876.23	6497.98	7308.63	5310.65	5889.44	4946.28	9568.62	5890.81	8169.25	6969.17	6514.32	10133.6	5490.74
0.18_641.4330m/z	9264.51	20762.5	9565.33	12756.1	18101.3	9329.16	7043.82	9609.01	11495.4	12858.3	9727.59	11565.1	9851.12	13146.6	13182.3	10679.6	9811.9	13432.1	10534.7	11101.6	11167.3	12886	7753.78	13702.3	8775.2	13298.6	10179	10232	9228.8	11886.6	12482	8589.55	11540.7	10462.3	9859.05	13454.1	9397.68	10548.9	11548.4	11081.4	10359.7	10240.2	11728.2	10994.7	9990.92	7859.2	14265.4	9667.08	10962.3
0.19_655.4425m/z	16140.9	31298.2	19714.8	14977.3	24206	18548.1	14037.2	16178.5	17283.3	19780.8	20217.1	28319.4	20508.8	23794.8	25928.9	22318	20302.8	19358.1	21106.9	26967.4	20060.1	23030	16023.2	22142.1	16660.4	19108	15120.2	18785.7	17024.3	19753.1	31369.3	17302.5	20655	20404.9	17891	25509	19620.5	19103.3	20610.5	19900.5	25064.5	19480.7	19294.2	18287.2	19674.3	19410.1	17376.8	21308.6	19189.9
0.22_678.4312m/z	6294.02	12156.2	12616	5862.28	11666.8	10033.7	11207.4	10933.7	8202.58	7557.96	7515.82	6410.01	8628.23	7887.2	9102.14	6595.68	7390.61	6336.84	6608.17	9118.58	4297.24	10389.2	7117.82	8265.77	10727.3	12102.2	7240.74	6429.95	7193.17	6818.3	8331.4	9703.55	6969.32	6986.89	7782.74	7421.39	6942.15	8020.27	8615.62	8932.2	7460.46	8061.36	7147.46	6645.28	9633.59	2378.83	8352	8472.39	8771.19
0.26_206.9722m/z	591623	549199	605887	594143	513003	600504	619982	661594	613472	489525	531144	509663	559094	620881	556561	579367	583955	598654	523103	500088	510150	630068	630099	557422	609288	554842	555935	613002	643998	526384	525881	584990	567480	575993	528067	519098	530100	575423	551197	523868	546230	529762	591478	544022	563969	593141	549413	571695	561831
0.26_158.9783m/z	3329.87	3030.39	4985.53	3756.63	7702.74	5603.86	8169.81	8957.81	7586.72	5309.65	6623.8	8274.58	6853.55	6064.96	8617.68	5857.76	7756.75	4204.61	5981.98	6791.54	8236.32	9933.84	4178	4569.4	6384.1	11042.5	7747.82	8463.84	6021.39	6509.58	4742.93	7153.61	5454.42	8604.29	7337.74	5837.58	5155.44	8838.89	7636.44	8452.57	4752.75	7357.14	6668.57	4161.76	5632.3	4386.01	9250.71	4440.42	4889.06
0.26_226.9184m/z	536.311	261.913	936.503	364.462	585.838	464.765	662.207	337.47	687.908	661.234	616.52	457.954	411.66	448.727	780.127	500.231	975.405	540.673	680.124	762.827	392.133	745.561	412.68	514.572	81.9348	160.109	669.745	803.079	891.383	693.169	762.003	652.847	648.095	435.91	963.294	751.399	658.634	699.9	870.166	623.847	707.3	527.584	529.185	559.776	893.049	731.536	339.785	671.728	822.886
0.27_242.9433m/z	15424.6	16592	17604.8	11948.1	16598	15317.8	18072.5	13909	18599.3	15154.1	14632	15482.1	17554.5	16049.2	14581.2	10008.1	15556	19003.2	17862.1	16002	15965.1	17613.3	17076.4	10654.2	17912.8	11328.9	19474.8	18332.1	19813.4	15346.4	15581.9	18270.7	15259.4	16416.7	17141.3	15907.1	15622.5	18421.5	17509	18652.6	18275.3	18636.4	15523.7	16856.4	15542.8	16624.6	14722.1	18091.3	18450.2
0.27_178.9492m/z	261.279	544.985	444.021	167.781	688.64	307.144	187.509	214.099	782.727	524.657	511.056	376.754	445.486	530.846	351.073	233.375	505.805	417.951	460.721	418.669	369.338	745.028	226.071	196.162	193.208	162.638	478.728	861.147	641.902	451.233	375.545	796.998	371.35	598.805	624.399	503.811	992.655	580.542	642.223	677.519	729.524	495.246	403.121	218.001	457.585	421.82	435.247	501.92	890.852
0.28_452.9220m/z	60990	65109.9	63743.9	69566.8	46712.9	65953.8	48994.7	39429.5	66421.2	71445.1	69873.1	65019.3	65637.4	71929	72386.7	66749.7	64756.8	43815.9	67653.4	67497.9	68214.9	61529	68868.2	54731.9	51289.9	48900.9	62417.6	66136.1	65538.5	66753.8	66071	63439.4	69355.8	59130.2	69511.2	68268.4	68545.3	40584.2	64723.9	57562.4	55975.8	62585.2	63402.8	59097.3	58982.3	48427.1	69658	65933.7	66864.7
0.28_588.8964m/z	37954.4	48177.4	47302.3	46345	33880.7	43897.5	39779.1	34702.9	42519.4	48758.8	44863.2	45471.9	45905.3	46596.1	51157.5	59273	42175.1	23918.9	51715.4	46609	49641.7	46427.6	48652.6	35164.7	29281.3	46127.7	42282.6	44362.3	46994.5	48623.8	48178.1	41966.1	47576.2	45950.3	48094.5	47432.1	46862.1	25327.5	46294.7	35593.2	33138.8	39140.1	49385.2	37296.7	38195.5	27914.1	50631.8	50634.9	42670
0.28_718.8526m/z	3501.36	3478.8	5094.38	4948.35	4646.4	5524.95	5161.38	5052.97	3406.6	3858.78	4095.8	3022.41	3643.58	3538.26	4533.25	4447.54	3691.52	2234.12	5184.2	4589.96	4902.68	4554.25	4616.53	2651.45	2795.07	4620.6	3931.81	3937.47	3583.36	3706.08	3654.06	3846.06	2988.19	3850.56	4137.21	4545.48	4202.68	1574.43	3538.08	3438.3	2921.89	3246.45	5253.65	2742.95	3142.61	1432.3	4183.42	3807.85	3706.26
0.28_734.8268m/z	4258.61	4698.11	3617.25	2158.74	4463.53	5270.99	4644.95	3992.91	6553.32	3841.15	4931.28	3187.23	4247.88	5532.93	3735.19	1528.45	3789.62	4542.35	4915.17	4502.32	3294.91	4440.59	5364.86	296.836	4040.48	2071.85	4945.7	3513.26	5649.21	3951.1	4783.31	5260.09	4338.79	4848.63	1642.21	3646.14	4112.52	4026.23	5997.61	4747.64	4232.1	5632.46	2914.35	2964.21	3463.4	3435.66	3821.01	4844.19	5526.16
0.28_928.8281m/z	577.075	1263.88	2127.12	3067.99	1922.4	3956.67	2235.5	1918.66	2184.72	2117.78	1898.62	2326.32	1846.95	1963.67	3284.51	5801.49	1869.8	615.937	1411.45	2442.29	2219.49	2346.79	3083.97	530.768	760.612	2358.88	2294.62	3044.09	2793.9	2413.6	2021.49	2392.26	3400.79	1889.49	2145.7	2348.98	2438.84	1199.16	3147.21	1419.72	1127.36	1309.62	3778.71	1661.69	2027.32	304.305	1913.33	2768.85	2523.88
0.28_870.8018m/z	1039.54	2555.79	2154.27	577.54	2510.2	2179.06	1814.41	1971.67	668.674	1462.14	2451	2018.53	885.013	2161.25	2731.98	1111.13	1359.3	1949.45	1861.61	2927.15	3160.41	2408.76	887.845	1357.66	1358.97	988.086	3390.14	2943.58	2298.06	2140.1	1933.36	3021.71	2543.05	2373.28	1499.8	1525.55	1738.44	2675.03	2883.49	2187.96	1653.36	2820.76	1610.33	2144.9	2561.1	1158.78	1688.61	306.624	2930.99
0.28_763.8406m/z	431.823	1958.02	1705.91	1408.36	1240.25	1726.7	1737.67	1325.89	2615.31	421.921	2218.07	1707.02	1851.86	1305.42	728.102	3899.43	1621.96	882.219	821.056	1553.04	1314.88	2843.82	1874.74	1536.5	1833.47	1726.4	1942.51	2564.53	1539.36	1928.82	1871.2	2502.93	1779.25	2713.24	2018.46	2247.55	3030.9	2606.43	1663.84	2317.65	2448.18	2090.07	2833.64	1095.81	1160.76	1018.65	2132.42	1781.62	3029.04
0.28_794.8236m/z	624.017	41.8374	539.522	1399.09	2607.99	330.692	2571.08	3311.47	1825	457.805	2147.31	1102.45	443.765	1161.26	1672.32	1901.79	1125.59	271.739	1454.44	1047.01	1235.45	2870.56	851.769	2283.03	907.072	1598.12	1823.57	1725.97	1196.8	1602.39	911.282	1904.31	857.276	1735.88	1006.18	1214.31	1513.9	2058.61	1839.14	808.657	1333.69	1140.04	2075.87	1041.53	209.187	41.8374	680.221	1643.13	1978.08
0.29_934.7808m/z	535.83	905.177	1154.79	1355.91	1013.6	647.698	1834.16	283.772	2441.77	1140.72	1363.41	1564.93	763.775	554.346	539.448	522.327	1293.98	388.496	1879.57	1190	880.267	1282.43	991.886	1971.67	572.098	304.408	1179.49	1257.41	887.313	907.883	899.449	2017.41	1344.01	1321.39	916.055	1154.04	521.604	1356.53	1579.92	613.592	1976.14	1474.21	2523.61	2441.94	944.873	1142.45	1509.15	692.216	824.605
0.29_1096.7571m/z	8.54129	2122.14	1279.66	8.54129	427.553	1536.72	42.7064	428.484	2341.06	858.347	1771.53	2309.72	650.747	1811.49	888.334	2432.16	1197.26	938.402	1375.54	1425.01	1905.32	2234.23	2291.82	1110.13	1064.25	1118.42	1798.23	2315.04	784.547	851.989	1173.64	2393.23	1650.12	1359.29	957.277	1339.95	1574.94	887.051	2821.13	317.041	2102.35	331.026	2222.81	1436.06	1392.68	1686.72	2048.66	2106.8	1681.53
0.29_568.8329m/z	213.568	630.507	490.105	119.108	847.003	10.1821	1087.24	1347.27	1290	500.575	10.1821	335.879	932.37	415.258	404.471	8660.18	1413	1777.81	318.591	10.1821	390.191	730.022	10.1821	1025.65	1250.37	2242.69	1683.05	666.354	832.33	417.157	232.257	986.51	481.24	1086.19	336.414	679.409	473.247	5600.24	1273.95	2195.6	1870.07	1531.57	3012.24	1997.75	1033.82	1095.4	603.822	341.647	247.312
0.30_306.9190m/z	1285.35	4289.52	4456.13	2778.67	6060.45	4269.29	6147.4	6532.34	6185.5	2342.95	4175	3759.9	1671.14	3310.09	3781.45	8822.44	3245.74	1153.7	5073.19	2281.24	2636.39	6858.42	3256.69	4640.6	2857.58	5412.9	5318.54	5204.57	6455.75	4029.09	3405.5	5972.72	2843.83	6680.8	3379.73	3036.71	3765.63	2995.06	3851.35	2439.46	2641.39	4140.02	10216.5	2714.84	3307.65	2476.16	4027.28	4674.42	5530.06
0.30_238.9315m/z	906.458	3547.82	3654.65	2355.8	6504.65	4155.72	5198.22	6041.3	5371.98	2531.23	3853.77	4008.62	2865.35	4116.18	4079.47	7776.13	2435.29	1448.01	4138.77	1541.98	2116.11	4571.71	2194.03	5606.57	1744.23	4594.79	7824.81	5606.87	5843.81	3767.72	2828.39	7097.41	3114.55	6882.97	3952.02	2815.83	3288.06	3084.24	4782.08	3307.7	3412.2	5335.36	8190.15	3576.9	2758.82	2038.33	3492.9	4858.98	4457.95
0.30_228.9027m/z	23.4923	303.337	222.934	348.287	1718.59	23.4923	1259.62	2728.04	705.948	598.697	751.813	533.05	666.125	644.341	23.4923	7273.16	588.535	178.075	489.391	368.595	472.815	357.548	722.325	826.373	23.4923	4626.88	662.609	628.422	803.64	539.777	570.949	695.671	505.098	1072.06	563.887	575.087	498.918	651.049	666.064	441.927	23.4923	489.252	3348.68	437.453	428.486	238.354	646.128	906.109	582.751
0.30_526.8568m/z	1380.55	2006.5	2178.48	1689.36	2516.04	3581.51	1762.15	1815.31	2361.3	1991.9	1722.77	2152.73	1328.44	2090.06	2497.17	512.364	1742.12	777.731	2154.24	2124.69	1935.43	2236.9	2627.55	2242.26	1602.1	167.079	1991.31	2245.82	2498.12	2404.95	2283.46	2539.81	532.683	2445.32	1728.28	1454.92	1882.72	1311.91	1959.04	1869.05	1191.56	1995.26	2155.16	1709.17	1707.89	1275.46	2796.6	2301.84	2113.39
0.31_351.1035m/z	0.000146691	0.000146691	0.000146691	0.000146691	0.000146691	0.000146691	0.000146691	0.000146691	0.000146691	0.000146691	31.6131	0.000146691	0.000146691	0.000146691	0.000146691	0.000146691	0.000146691	0.000146691	0.000146691	0.000146691	0.000146691	0.000146691	0.000146691	16.8912	0.000146691	0.000146691	0.000146691	0.000146691	0.000146691	0.000146691	0.000146691	0.000146691	0.000146691	0.000146691	0.000146691	0.000146691	0.000146691	0.000146691	0.000146691	0.000146691	0.000146691	0.000146691	0.000146691	0.000146691	0.000146691	0.000146691	0.000146691	0.000146691	0.000146691
0.31_680.5277m/z	3.31619	3.31619	3.31619	3.31619	3.31619	3.31619	3.31619	3.31619	3.31619	3.31619	3.31619	3.31619	3.31619	3.31619	3.31619	1362.77	3.31619	3.31619	3.31619	3.31619	3.31619	3.31619	3.31619	3.31619	3.31619	88.9508	3.31619	3.31619	3.31619	3.31619	3.31619	3.31619	3.31619	3.31619	3.31619	3.31619	3.31619	3.31619	3.31619	3.31619	3.31619	3.31619	170.681	3.31619	3.31619	3.31619	3.31619	3.31619	3.31619
0.31_620.5467m/z	12.4586	12.4586	12.4586	12.4586	12.4586	12.4586	12.4586	12.4586	12.4586	12.4586	12.4586	12.4586	12.4586	12.4586	12.4586	1911.44	12.4586	12.4586	12.4586	12.4586	12.4586	12.4586	12.4586	12.4586	12.4586	83.6509	12.4586	12.4586	12.4586	12.4586	12.4586	12.4586	12.4586	12.4586	12.4586	12.4586	12.4586	12.4586	12.4586	12.4586	12.4586	12.4586	62.293	12.4586	12.4586	12.4586	12.4586	12.4586	12.4586
0.31_618.5495m/z	1.09388	1.09388	1.09388	1.09388	1.09388	1.09388	1.09388	1.09388	1.09388	1.09388	1.09388	1.09388	1.09388	1.09388	1.09388	1621.42	1.09388	1.09388	1.09388	1.09388	1.09388	1.09388	1.09388	1.09388	1.09388	260.159	1.09388	1.09388	1.09388	1.09388	1.09388	1.09388	1.09388	1.09388	1.09388	1.09388	1.09388	1.09388	1.09388	1.09388	1.09388	1.09388	1.09388	1.09388	1.09388	1.09388	1.09388	1.09388	1.09388
0.31_142.9093m/z	42.6756	42.6756	42.6756	42.6756	42.6756	42.6756	42.6756	42.6756	42.6756	42.6756	42.6756	42.6756	42.6756	42.6756	42.6756	918.397	42.6756	42.6756	42.6756	42.6756	42.6756	42.6756	42.6756	42.6756	42.6756	213.378	42.6756	42.6756	42.6756	42.6756	42.6756	42.6756	42.6756	42.6756	42.6756	42.6756	42.6756	42.6756	42.6756	42.6756	42.6756	42.6756	42.6756	42.6756	42.6756	42.6756	42.6756	42.6756	42.6756
0.32_197.8074m/z	612192	1.09703e+06	1.07276e+06	1.00818e+06	1.13599e+06	1.03366e+06	1.17079e+06	1.01192e+06	1.25219e+06	1.0666e+06	1.06931e+06	1.15878e+06	1.07067e+06	1.12356e+06	1.0728e+06	1.08432e+06	1.05592e+06	900396	1.08225e+06	1.0095e+06	1.04228e+06	1.09615e+06	1.09759e+06	1.12925e+06	1.01914e+06	1.06455e+06	1.12149e+06	1.07375e+06	1.09062e+06	1.07313e+06	1.1328e+06	1.16469e+06	1.05032e+06	1.10901e+06	1.09286e+06	1.14659e+06	1.12179e+06	1.05951e+06	1.09991e+06	1.0628e+06	1.12899e+06	1.07187e+06	1.10959e+06	1.08622e+06	1.0569e+06	1.06999e+06	1.10552e+06	1.10834e+06	1.11769e+06
0.32_160.8415m/z	109722	211325	191502	193570	239901	202107	224993	186121	225287	174031	182974	193757	182506	193923	186813	184778	184379	163010	191687	165368	195578	200064	202995	229624	176307	193572	197007	181889	195915	182539	189009	208799	182660	193527	196285	193024	191116	175460	187242	183816	194020	193351	204990	194719	192292	183076	190751	198126	209152
0.32_164.8356m/z	18210.9	34139.6	31545.4	35740.7	44654.2	33907.1	34483.6	30100.7	40350.9	29302	31080.5	32624.7	32145.9	34288.7	31596.7	29890.3	30693.3	28305.9	32052.8	28281	35675.1	33416.7	31365.5	37997.8	29671.8	31416.6	34386.6	30429.1	34727.4	29195.1	32955.6	37845.7	31063.7	31704.8	34320.9	35113.3	34342.9	29446.5	33593.7	32623	33869.2	33701.7	34453.8	35208.3	33938.8	28870	33039.1	32879.6	38281.7
0.32_128.0353m/z	118.135	147.359	202.473	591.699	116.946	382.118	400.726	480.518	522.985	761.399	387.041	353.207	472.113	458.716	122.091	210.641	759.495	48.6881	423.36	364.45	386.909	192.917	173.301	248.224	1354.5	86.8086	806.223	846.519	781.617	379.49	629.233	347.872	357.865	546.376	107.099	408.883	559.69	442.189	423.498	492.142	620.748	624.621	315.679	742.683	579.237	332.401	352.897	454.115	738.441
0.33_531.3064m/z	1265.75	4049.98	4595.21	3725.1	1477.35	5879.83	4438.37	979.054	3634.6	5034.25	2685.35	2631.88	2668.93	1887.43	3865.41	1422.9	2512.08	3599.98	4974.71	1633.56	3079.88	2588.63	4328.97	3706.94	2551.28	639.73	3189.18	2666.32	3022.86	2636.53	3666.85	2820.3	3676.19	2445.95	3642.06	3386.81	3673.18	3513.74	3289.74	3728.82	3836.57	3020.21	2303.12	3039.81	4256.99	1137.18	2756.28	2259.98	3858.05
0.33_193.8150m/z	10561.5	18651	19060.3	17853.3	20993	17420.8	20222.8	17208.3	23390.8	16837.9	20368.5	20363.6	19857.2	20804.4	17662.1	18706.5	19011.2	14596.1	20893.1	14678.3	18335.7	19798.1	17440.2	19385	16378	21339.3	19601.8	18556.8	19489.8	18728.1	21985.2	22028.5	17499.5	18734.8	17724.1	20249.2	18764.3	18757.4	17954.2	17754.8	18252.8	18292.6	18656.3	18879.9	16012.7	19333.7	19292.3	20183.7	20689.3
0.33_221.8889m/z	834.035	4609.46	3188.8	3550.13	3250.98	2884.28	3557.47	3059.43	3487.26	2927.34	3044.41	2739.61	3100.81	3865.71	2892.16	2816.51	3074.36	3648.4	1962.57	3440.49	2600.86	4401.02	3378.99	2984.39	3555.44	2512.44	3791.54	3457.99	3443.41	3218.93	3274.04	4271.45	2501.55	4324.77	3130.04	2643.99	2402.69	2476.35	3488.83	2600.99	3720.76	3011.77	3435.62	3467.77	2806.52	2946.44	3159.99	3265.74	3582.41
0.33_259.0273m/z	4.81477	4.81477	4.81477	4.81477	4.81477	4.81477	4.81477	4.81477	4.81477	4.81477	4.81477	4.81477	4.81477	4.81477	4.81477	4.81477	4.81477	34.909	4.81477	4.81477	4.81477	4.81477	4.81477	4.81477	4.81477	2773.09	4.81477	31.9491	4.81477	4.81477	4.81477	4.81477	4.81477	4.81477	4.81477	4.81477	4.81477	4.81477	4.81477	4.81477	4.81477	4.81477	4.81477	4.81477	4.81477	4.81477	4.81477	4.81477	4.81477
0.34_700.3995m/z	926.218	1237.79	1191.55	965.379	1400.41	1763.81	421.459	448.386	2772.92	3796.45	3347.06	1961.35	1854.76	2595.73	1586.14	1882.47	3037.25	790.468	1460.04	3172.87	1650.44	1288.34	1020.57	752.288	933.534	878.024	2717.1	1737.72	1865.32	1699.66	3104.04	2232.09	2765.69	1275.67	1187.63	2798.01	2801.51	1445.41	1803.36	2361.48	1384.67	2886.35	1593.38	2025.16	2185.92	864.034	1178.88	1233.91	2334.11
0.34_205.8397m/z	6342.08	7798.99	6892.55	6395.17	3487.47	7686.18	4905.9	3063.24	6687.94	5485.45	7658.13	7834.39	8201.69	6584.91	7531.65	8738.45	7202.77	7611.53	5769.76	7070.27	4493.59	6313.21	7574.57	6399.4	5904.18	8207.39	8991.57	7530.44	8257.72	8365.49	7239.07	6526.12	7915.37	5933.38	6746.69	8055.43	7282.84	4709.97	6592.07	5879.67	7697.04	6939.73	7717.47	6398.89	8588.56	6849.82	6304.96	7864.91	7830.11
0.35_196.9443m/z	4104.88	4584.63	4687.1	4555.09	3738.68	5521.91	3023.42	2915.45	8194	4912.44	4751.07	3957.73	4216.8	4235.8	4900.56	4253.42	3482.35	3806.5	3093.36	3618.06	4269.29	4368.98	4874.76	4247.02	3740.47	5111.18	6419.4	3896.41	5619.96	3994.35	4370.13	7359.67	3139.12	4107.67	5311.76	5372.42	5703.29	3550.27	5703.96	4632.47	4726.49	5240	4903.27	3424.91	3353.94	4244.44	3540.51	4335.35	6505.23
0.35_213.8892m/z	1817.54	791.156	1810.29	1728.87	1975.48	1733.96	506.107	1324.13	447.953	1444.51	1947.87	1660.64	1258.76	1455.51	933.539	397.385	2059.38	1189.33	1229.97	1186.62	543.155	1966.47	1254.36	867.219	1147.41	189.55	2243.69	1706.42	1326.33	2036.52	1157.93	1563.94	1240.53	2283.43	343.588	926.401	1267.71	1597.76	1189.91	1705.1	1227.26	1331.13	1042.35	760.459	995.236	942.774	722.218	22.5233	1804.9
0.35_341.1992m/z	860.232	506.037	1376.07	171.577	240.778	590.225	19.9136	153.939	1116.01	99.5678	1910.99	663.369	709.412	840.812	1784.25	549.621	1379.8	1276.09	490.971	654.236	1113.51	553.451	338.01	1868.99	1245.31	1071.56	1468.64	703.826	1278.21	903.461	260.344	1716.36	1085.98	1011.01	1029.59	867.302	788.628	393.889	1460.57	622.757	1522.36	634.363	1720.59	1227.85	764.917	365.148	658.58	1314.89	1732.95
0.35_125.8729m/z	8923.61	8293.15	10581.3	10359.4	10852	10645.1	6962.47	11095.8	7045.06	8196.4	9962.88	7716.75	10276	9379.82	7209.94	6726.51	9252.52	9618.59	8372.12	8861.56	7258.91	10429.7	9063.49	7190.7	9956.15	5936.36	10433.9	10619.5	10410.2	10201.7	8099.65	10065.4	8179.73	10207	9011.66	8448.65	7575.34	10520.2	8897.66	9074.12	9019.03	8591.61	8217.71	8009.88	10779.7	8392.55	9431.31	8677.42	9675.51
0.35_207.8368m/z	4589.83	6131.56	8421.95	4982.21	2974.59	7910.94	4296.59	1221.45	4333.78	5750.31	6455.39	5975.32	7039.5	6586.05	6821.09	8048.07	5528.34	6261.97	4804.85	5173.12	4903.39	5957.93	7119.33	4560.21	5913.88	6196.46	7484.93	5702.51	7083.87	7823.02	5433.83	6297.54	6330.54	6124.61	5676.73	7069.26	5865.17	4921.48	7184.75	5374	6577.47	4729.5	6274.55	4460.53	9024.85	4636.91	5098.77	7273.36	6305.55
0.35_388.0924m/z	0.394596	0.394596	0.394596	0.394596	0.394596	0.394596	0.394596	0.394596	0.394596	0.394596	0.394596	0.394596	0.394596	0.394596	0.394596	0.394596	0.394596	0.394596	0.394596	0.394596	0.394596	0.394596	0.394596	0.394596	0.394596	0.394596	0.394596	0.394596	0.394596	0.394596	0.394596	0.394596	0.394596	0.394596	0.394596	0.394596	0.394596	0.394596	0.394596	0.394596	0.394596	0.394596	0.394596	0.394596	0.394596	0.394596	0.394596	0.394596	0.394596
0.37_341.9991m/z	10826.6	28028.7	31669.3	16603.8	56330.4	44918	38271	70736.9	42320.5	29290.3	49384.6	54896	47915.9	46832	14197.7	30951.9	54318.5	26421.5	35737.3	25436	124.107	52271.8	32129.4	12670.8	52186.4	59618.4	86319.4	69481.8	88476.6	43425.7	43002	62995.8	44595	69875.7	31326.3	42886.4	41209.8	80494.3	71232.5	55924.3	57167.5	76712.1	65506.5	45351.8	39572.8	44784.3	47027.1	48663.9	44973.2
0.37_321.0597m/z	2491.07	1303.77	1266.6	1369.3	243.242	1731.5	495.112	316.13	785.109	82.0552	15.9453	494.038	1287.83	1448.2	491	216.711	716.814	1180.02	526.108	1163.65	447.676	1359.02	1338.7	690.345	965.43	189.887	1087.19	629.563	1507.24	648.446	15.9453	15.9453	492.707	530.771	369.477	821.879	308.212	658.547	178.555	255.883	482.33	239.841	531.775	377.177	1934.94	1248.99	416.311	465.245	331.328
0.38_574.0381m/z	1100.66	11039.2	11734.9	2582.59	15551.1	9054.43	15037.7	4369.77	13780.1	5735.34	9205.8	14893.1	16229.7	12256.1	16160.6	16694.9	9909.46	6257.2	12826.2	11576.8	8306.46	9721.71	14189.4	12156.6	7044.95	26048.4	13689.3	14979.8	14565.9	9334.56	14393.2	12481.6	9550.77	14041.6	15895.3	16254.4	12171.8	10587.8	13947.4	14424.9	12196.4	12446	18144.5	11337.8	16857.7	10994.5	9695.96	13999.5	11133.4
0.38_518.8592m/z	17.5117	17.5117	17.5117	17.5117	1181.54	17.5117	17.5117	17.5117	17.5117	17.5117	17.5117	17.5117	17.5117	17.5117	17.5117	442.883	17.5117	17.5117	17.5117	17.5117	17.5117	17.5117	17.5117	17.5117	17.5117	431.933	17.5117	17.5117	17.5117	17.5117	17.5117	17.5117	17.5117	17.5117	17.5117	17.5117	17.5117	17.5117	17.5117	17.5117	17.5117	17.5117	3944.68	17.5117	17.5117	17.5117	17.5117	17.5117	17.5117
0.38_511.2741m/z	173.822	1019.26	407.084	286.427	963.073	1242.84	247.44	12.218	784.984	12.218	1015.73	320.824	108.949	1092.26	350.242	428.63	611.157	308.951	318.354	755.766	196.609	595.483	12.218	241.175	422.314	113.814	791.501	2074.75	1843.32	633.169	522.229	1355.27	329.728	1193.89	699.46	1138.15	145.762	528.263	486.22	248.054	476.863	457.082	1354.28	330.639	208.312	97.6365	92.1532	130.748	2295.99
0.38_837.3887m/z	1160.05	1160.05	1160.05	1160.05	5800.26	1160.05	1160.05	1160.05	1160.05	1160.05	1160.05	1160.05	1160.05	1160.05	1160.05	1160.05	1160.05	1160.05	1160.05	1160.05	1160.05	1160.05	1160.05	1160.05	1160.05	1160.05	1160.05	1160.05	1160.05	1160.05	1160.05	1160.05	1160.05	1160.05	1160.05	1160.05	1160.05	1160.05	1160.05	1160.05	1160.05	1160.05	1160.05	1160.05	1160.05	1160.05	1160.05	1160.05	1160.05
0.39_449.1733m/z	114301	174455	230586	143752	173053	171289	209893	247468	149744	99122	121595	106740	118428	88315.8	118713	190938	100416	113120	148296	138527	136756	165949	151160	190387	120435	220356	108946	146054	121902	73616.1	114748	157331	102019	143680	118925	122436	127193	80482.1	87466.3	113112	88858.4	136774	156239	81847.2	221392	148074	128857	159073	135419
0.39_239.0594m/z	92007.2	125002	102340	88070.4	113950	77433.9	28620.5	75555.1	79770.4	76322.9	90012.6	59442.6	52841.7	90928	79080.5	100830	34990.7	79058.4	66470.7	41196.2	13484.1	97552.6	78694.5	82715.5	85074.7	61002.6	74532.2	74283.9	70618.2	92194.8	92773.2	94245.9	35025.2	81597.4	100843	88533.7	109341	91435.7	83434.1	110473	27528.4	78919.8	90556	24511.6	22520.3	86640.1	44847.2	35089.4	89318.6
0.39_431.2281m/z	4017.56	1124.02	2503.82	2361.81	1863.56	1955.8	98.5216	1839.17	1332.2	3599.09	1897.12	2229.46	1984.21	1809.67	1620.74	748.688	2546.68	949.436	1796.85	3215.94	1817.35	3040.23	492.608	3970.59	4454.79	1008.21	2286.02	1657.16	1650.9	1480.66	3046.06	1163.85	2769.12	1921.95	1830.58	1151.99	1622.43	2257.46	1476.73	1130.31	1814.35	3340.52	1540.55	1936.67	2368.9	1699.71	1611.86	2025.55	2540.39
0.40_475.1969m/z	7440.32	8533.67	12232.2	6689.83	4743.29	7598.25	4028.83	3959.99	9008.91	2380.99	5998.67	3422.72	3182.31	4153.02	4017.42	5653.44	2535.33	7523.28	5942.9	6524.94	6923.44	6391.68	7622.8	5939.44	5334.89	3836.85	6549.73	5673.01	4720.15	3864.05	3933.02	10212.2	3441.28	6621.79	5669.48	5423.89	4752.63	3826.75	4118.57	4400	3723.02	5515.37	4404.97	3521.1	37297.4	4964.06	5890.48	6593.29	9363.77
0.40_353.1831m/z	1145.03	1919.77	1616.99	1474.98	1224.17	1522.34	1958.81	1771.65	2025.81	1111.93	1758.28	2269.39	1259.3	1835.57	2190.67	1803.61	2061.47	2002.17	1621.62	1522.72	2043.07	1960.71	1004.98	4033.45	1168.09	2088.34	1378.52	1934.14	984.939	1200.95	1510.71	1884.38	1096.6	1464.44	1581.39	2197.81	2952.61	1661.15	2485.91	1151.7	1650.72	1613.38	1512.65	1244.46	1933.17	1142.62	1480.67	1600.13	2503.1
0.41_601.0335m/z	18.0346	18.0346	18.0346	18.0346	18.0346	18.0346	18.0346	18.0346	18.0346	18.0346	18.0346	18.0346	18.0346	18.0346	18.0346	18.0346	18.0346	18.0346	18.0346	18.0346	18.0346	18.0346	18.0346	18.0346	18.0346	18.0346	18.0346	18.0346	18.0346	18.0346	18.0346	90.1729	18.0346	18.0346	18.0346	18.0346	18.0346	18.0346	18.0346	18.0346	18.0346	18.0346	18.0346	18.0346	18.0346	18.0346	18.0346	18.0346	18.0346
0.41_382.9547m/z	16.0784	16.0784	16.0784	16.0784	16.0784	16.0784	16.0784	16.0784	16.0784	16.0784	16.0784	16.0784	16.0784	16.0784	16.0784	16.0784	16.0784	16.0784	16.0784	16.0784	16.0784	16.0784	16.0784	16.0784	16.0784	16.0784	16.0784	16.0784	16.0784	16.0784	16.0784	80.3921	16.0784	16.0784	16.0784	16.0784	16.0784	16.0784	16.0784	16.0784	16.0784	16.0784	16.0784	16.0784	16.0784	16.0784	16.0784	16.0784	16.0784
0.41_599.0365m/z	8.58651	8.58651	8.58651	8.58651	8.58651	8.58651	8.58651	8.58651	8.58651	8.58651	8.58651	8.58651	8.58651	8.58651	8.58651	8.58651	8.58651	8.58651	8.58651	8.58651	8.58651	8.58651	8.58651	8.58651	8.58651	8.58651	8.58651	8.58651	8.58651	8.58651	8.58651	8.58651	8.58651	8.58651	8.58651	8.58651	8.58651	8.58651	8.58651	8.58651	8.58651	8.58651	8.58651	8.58651	8.58651	8.58651	8.58651	8.58651	8.58651
0.41_319.0560m/z	0.0389888	0.0389888	15.8519	0.0389888	0.0389888	0.0389888	0.0389888	0.0389888	0.0389888	0.0389888	0.0389888	0.0389888	0.0389888	0.0389888	37087.6	0.0389888	0.0389888	0.0389888	0.0389888	0.0389888	0.0389888	0.0389888	0.0389888	0.0389888	0.0389888	0.0389888	0.0389888	0.0389888	0.0389888	0.0389888	0.0389888	0.0389888	0.0389888	0.0389888	0.0389888	0.0389888	0.0389888	0.0389888	0.0389888	0.0389888	0.0389888	0.0389888	42.7011	0.0389888	0.0389888	0.0389888	0.0389888	0.0389888	0.0389888
0.41_385.0456m/z	0.0259253	0.0259253	0.0259253	0.0259253	0.0259253	0.0259253	0.0259253	0.0259253	0.0259253	0.0259253	0.0259253	0.0259253	0.0259253	54.4726	37645.7	136.637	0.0259253	0.0259253	0.0259253	0.0259253	0.0259253	0.0259253	0.0259253	0.0259253	0.0259253	0.0259253	0.0259253	0.0259253	0.0259253	0.0259253	0.0259253	0.0259253	0.0259253	0.0259253	0.0259253	0.0259253	0.0259253	0.0259253	0.0259253	0.0259253	0.0259253	144.469	0.0259253	0.0259253	0.0259253	0.0259253	0.0259253	0.0259253	0.129627
0.41_416.9823m/z	0.520645	0.520645	0.520645	0.520645	0.520645	0.520645	0.520645	0.520645	19.4346	0.520645	0.520645	0.520645	0.520645	0.520645	0.520645	0.520645	0.520645	0.520645	0.520645	0.520645	752.531	0.520645	0.520645	0.520645	0.520645	0.520645	0.520645	0.520645	0.520645	0.520645	0.520645	0.520645	0.520645	0.520645	0.520645	0.520645	0.520645	0.520645	0.520645	0.520645	0.520645	0.520645	7.6879	0.520645	0.520645	0.520645	0.520645	0.520645	0.520645
0.48_242.9439m/z	9736	8918.46	8812.01	7733.75	7601.84	7681.03	4303.57	3677.22	7590.21	7118.4	7695.71	8317.27	7479.92	8531.72	4889.05	4718.94	7515.28	9205.81	6689.69	10409.4	9398.81	7940.25	4623.1	6130.34	5861.98	1291.66	9526.76	8295.79	6158.07	10441.3	8439.9	6835.36	7957.91	5136.42	7745.46	6897.09	6906.05	6380.05	8281.39	8872.23	10563.4	7848.26	5385.8	8432.53	7382.69	8061.98	10653.3	9154.66	10596.5
0.48_271.2285m/z	2308.42	3439.19	3528.38	3404.87	3152.63	3129.59	3259.81	3487.96	2100.56	1981.17	1917.23	1202.71	1252.16	2605.26	3602.32	2240.05	1937.93	2673.93	3916.7	3999.82	4806.47	3683.78	1271.01	3394.25	1475.03	1138.23	2637.15	2450.1	4223.62	1915.64	1387.58	2045.87	2465.04	1919.35	2440.33	1623.39	1075.29	3219.36	1557.89	2812.62	909.671	2715.88	1803.07	1791.7	12394.5	1298.82	2757.02	3756.07	2527.81
0.48_678.4305m/z	3911.68	5072.7	5266.51	3012.48	442.479	4283.08	2416.73	1095.48	4651.63	7095.45	5007.7	4681.26	5638.78	4867.9	3740.12	2180.17	5966.06	4772.81	5905.95	6567.51	4468.73	9442.46	1063	6684.06	2690.25	912.997	5049.65	4503.52	3966.27	5103.67	3572.3	5749.08	6018.41	2967.87	3986.84	4733.5	4121.98	3698.37	4736.96	4751.71	5215.98	4270.62	3188.34	4599.77	7251.35	2965	6908.14	8187.89	5771.85
0.49_654.3027m/z	236.632	8.02118	1737.85	3233.73	847.01	2945.79	3557.28	143.474	2567.01	1298.7	1200.12	1493.99	1376.17	2376.72	2472.2	1614.96	326.831	1028.11	1795.59	616.695	2755.73	901.499	731.701	583.327	566.451	535.787	1257.88	1784.49	1169.09	714.266	569.922	4785.14	973.737	1826.66	2322.68	693.517	1156.69	328.513	685.147	1828.78	380.51	619.138	1823.78	607.592	321.889	36.9985	1512.35	2505.19	1312.85
0.49_905.4308m/z	19.5848	19.5848	19.5848	19.5848	19.5848	19.5848	19.5848	19.5848	19.5848	19.5848	19.5848	19.5848	19.5848	19.5848	97.9239	98.6224	19.5848	19.5848	19.5848	19.5848	19.5848	19.5848	19.5848	19.5848	19.5848	19.5848	19.5848	19.5848	19.5848	19.5848	19.5848	19.5848	19.5848	19.5848	19.5848	19.5848	19.5848	19.5848	19.5848	19.5848	19.5848	19.5848	19.5848	19.5848	19.5848	19.5848	19.5848	19.5848	19.5848
0.51_295.2280m/z	457.724	187.464	1801.83	1941.29	1808.08	2498.96	1814.82	1958.02	2484.81	535.584	8653.33	916.854	1000.82	2742.45	2197.18	1533.31	61534.2	9292.02	525.475	949.758	2980.93	570.481	285.028	1316.15	26344.4	1123.57	2316.86	6814.33	1238.17	586.888	1278.23	2583.11	2644.48	7820.94	916.216	2525.19	1351.63	6846.67	1726.98	4997.39	2496.09	976.168	3599.83	3860.72	1187.13	624.519	482.421	1644.06	7301.25
0.51_599.3200m/z	44451.1	39579.4	47426.1	44007.8	30153.7	50042.7	38429	30744.4	40864.2	40694.1	32575.3	33357.9	41377.9	38542	36597.1	39325	40753.7	47615.6	40648.5	41467.1	49367.5	43250.8	39515.4	34580.1	44412.3	59813.1	44867.1	38540.7	42914.6	34168.8	32538.7	45550.9	40399.2	31606.1	44103.5	31062.8	39259.7	41539.5	40562	41380.3	37419.5	34188.8	36114	37209.7	40149.7	34560.2	40159.7	49723.1	40269.2
0.51_206.9723m/z	485910	455406	489292	506969	346178	486168	335211	349841	485066	466739	488026	457300	507566	490232	372281	335116	493814	490128	410697	471873	425017	454867	431634	448480	442568	299870	471028	477592	509590	517251	431528	446887	474361	410422	484059	464616	467600	448427	486817	434976	459022	442999	389658	481739	483919	457266	444547	483484	488245
0.52_297.2432m/z	8077.03	10455.4	14100.4	14856.4	9992.13	13053	12875.1	17093.1	9260.61	11920.3	24370.5	9422.54	8004.18	9006.82	17976.5	45402.1	11518.9	13206.8	10034.1	9807.89	16418.4	12890.1	6334.48	14875.4	9016.95	45849.4	11545.9	11228.5	9664.06	7897.25	6462.83	9114.61	10425.5	17115.9	10599.5	10359.1	8112.35	12836.9	8354.25	10315.2	7976.25	8923.35	15327.3	10123.1	15548.9	7414.86	8508.92	13100.2	9438.41
0.52_601.3243m/z	29583.3	36792	35659.1	31881.2	26699.8	32903	22222.6	24371.2	43326.5	34492.9	32787.8	31264	33055.4	27215.8	27089.2	26886.7	34166.3	29487.3	41394	34848.4	35564.2	28477.4	23498	31610.8	28599.1	27547.9	32532	33245.6	28096.1	30479.8	29422.4	38584.3	28390.1	23849.5	32789.4	31247.4	35777.8	33499.3	35146.9	34174.9	26921.3	31004.8	30809.4	35051.7	34804.1	29086.2	41859.5	35868.2	37353.9
0.54_309.1735m/z	145233	72874.3	96578.3	54365.5	56259.6	62314.7	193612	95159.9	154610	52932.8	142011	86828.2	55194.4	86944.7	265040	367013	64466.7	93499.3	87523.6	60456.2	92834.9	82631	143271	165092	124478	1.90765e+06	230809	132997	158800	112199	99888.9	155421	66980.7	206794	158763	124370	121256	90580.9	127311	95713.6	83517.7	64161	211809	99982.8	57289.2	62096.4	52385.9	122883	105741
0.54_612.3298m/z	131687	189208	271881	142308	94538.7	131537	116260	233123	259501	134878	199129	167634	189179	252976	98884.6	94696	127650	146175	180715	145984	228271	211640	116920	123821	169671	74346.1	204391	181180	180511	162918	134845	214815	102696	180563	170195	126237	163169	121660	150868	160127	137545	185883	153279	157346	188933	215934	259623	193087	182190
0.54_645.3263m/z	616.949	3181.83	4241.29	2782.5	3175.26	5713.51	5309.78	4800.29	11784	3863.57	6724.48	3821.89	2285.19	8773.86	44940	163341	5346.41	2630	5812.21	3466.27	4429.62	4580.05	3334.17	2676.66	4215.14	193348	7013.8	8518.3	7113.73	7692.26	7670.61	8704.17	4774.9	10087.7	6979.9	3629.08	6555.78	4262.54	4837.02	6595.36	4791.48	5545.73	11063.6	5557.79	6100.9	2458.96	5553.96	5274.77	5590.21
0.54_377.1613m/z	625.492	11.4229	434.018	325.534	131.17	11.4229	768.964	417.709	836.739	160.539	1287.09	335.355	368.922	214.875	1717.31	2102.01	818.105	696.905	428.401	11.4229	720.225	311.891	671.298	980.223	432.773	1378.9	1548.43	425.569	1069.77	1214.51	11.4229	1376.28	611.867	1334.97	1181.78	1060.62	364.199	575.002	629.873	446.951	373.663	458.786	1509.72	11.4229	418.423	344.281	11.4229	393.226	305.618
0.54_971.4739m/z	34.1986	34.1986	34.1986	34.1986	34.1986	34.1986	34.1986	34.1986	34.1986	34.1986	34.1986	34.1986	34.1986	34.1986	34.1986	431.416	34.1986	34.1986	34.1986	34.1986	34.1986	34.1986	34.1986	34.1986	34.1986	436.602	34.1986	34.1986	34.1986	34.1986	34.1986	34.1986	34.1986	34.1986	34.1986	34.1986	34.1986	34.1986	34.1986	34.1986	34.1986	34.1986	34.1986	34.1986	34.1986	34.1986	34.1986	34.1986	34.1986
0.55_314.8007m/z	25.5843	25.5843	25.5843	25.5843	25.5843	25.5843	25.5843	25.5843	25.5843	25.5843	25.5843	25.5843	25.5843	25.5843	25.5843	25.5843	25.5843	25.5843	25.5843	25.5843	25.5843	25.5843	25.5843	25.5843	25.5843	25.5843	25.5843	25.5843	25.5843	25.5843	25.5843	25.5843	25.5843	25.5843	25.5843	25.5843	25.5843	25.5843	25.5843	25.5843	25.5843	25.5843	25.5843	25.5843	25.5843	25.5843	25.5843	25.5843	25.5843
0.55_197.8075m/z	21.2962	21.2962	21.2962	21.2962	21.2962	21.2962	21.2962	21.2962	21.2962	21.2962	21.2962	21.2962	21.2962	21.2962	21.2962	21.2962	21.2962	21.2962	21.2962	21.2962	21.2962	21.2962	21.2962	21.2962	21.2962	106.481	21.2962	21.2962	21.2962	21.2962	21.2962	21.2962	21.2962	21.2962	21.2962	21.2962	21.2962	21.2962	21.2962	21.2962	21.2962	21.2962	21.2962	21.2962	21.2962	21.2962	21.2962	21.2962	21.2962
0.55_160.8414m/z	0.238209	0.238209	0.238209	0.238209	0.238209	18.7419	0.238209	0.238209	0.238209	0.238209	0.238209	0.238209	0.238209	0.238209	0.238209	0.238209	0.238209	0.238209	0.238209	0.238209	0.238209	0.238209	0.238209	0.238209	1.19105	63.0055	0.238209	0.238209	0.238209	0.238209	0.238209	0.238209	0.238209	0.238209	0.238209	0.238209	0.238209	0.238209	0.238209	0.238209	0.238209	0.238209	0.238209	0.238209	0.238209	0.238209	0.238209	0.238209	0.238209
0.56_606.3039m/z	10931.2	2492.03	5055.13	10715.9	6906.54	12624.6	12283.9	5112.28	13093.2	12901.3	12045	16292	14619.4	15812.2	6705.38	3970.92	8554.29	8319.27	13851.4	15649.8	13851.5	10473.3	9173.15	4848.96	6210.28	1226.86	14915.2	10414.8	8201.08	7131.35	8249.85	22332.1	17853	8655.76	11534.2	12873.2	10773.4	5553.1	8391.6	11061.8	7238.79	6744.17	10466	7583.83	6440.69	6833.94	6740.81	15755.5	13446.6
0.57_538.3149m/z	522692	142192	378680	526826	345907	537442	655377	309644	392364	486171	475664	572991	510546	559091	382765	373781	345629	431685	543105	595439	528804	487792	478503	275368	333302	198372	550097	364376	449173	261619	329069	675399	632847	425052	377878	452540	412335	314544	358550	427905	264187	301400	421409	314816	290461	350897	322395	626679	386333
0.57_619.2898m/z	4352.67	16562.1	6669.29	9239.45	10301.1	16195	18172.6	30896.3	10828.2	9506.22	11504.9	10274.7	4753.16	10360.3	7782.75	8390.22	3476.72	4713.92	10487.1	7465.32	10043.1	13677.2	7346.31	13125.8	4436.97	5939.27	10156	9743.43	7907.68	10087.4	6029.1	16572.8	9720.15	7727.12	7833.98	6121.69	8280.16	12779.1	7021.2	9981.18	10723.6	15771.2	12023.7	12188.9	7371.9	8383.72	5750.59	7232.53	9790.85
0.57_397.2262m/z	116872	47773.3	74642.9	36556.7	33940.5	49115.6	117929	58872.8	85724.1	42484.2	104797	66261.2	42854.7	59107.3	179198	211253	57762	67949.5	62718.1	36826.4	82091.5	52843.5	100682	148520	68009.8	251019	170106	76006.5	99288.1	78951.1	65316.8	121535	59932.7	164509	154217	76255.3	71133.1	58804.7	90104.6	71176.4	68117.4	52608.2	135537	89914	39702.2	51451.4	36596.8	72339.3	71265.1
0.57_656.3168m/z	28384.1	60756.8	45700	39243.3	51427	61396.9	29601	37378.2	67374.9	34295.8	51044.3	54593.2	32229.5	79011	31438.9	34769.5	55696.6	64371.4	65999.4	45746	40598.1	69374.3	22457.4	40415.3	43868.3	17359.2	46723.4	60713.7	37722.9	56465.3	38707	49466.3	40305.2	45069.1	50128.6	38258.3	59008.3	39594.3	40617.3	78973.6	31892.2	56929.3	43782.4	60740.7	78395.9	52407.4	70246.5	46319.8	55206.3
0.58_573.3296m/z	8540.31	5030.18	10800.5	3874.98	4348.66	5850.47	14778.7	5855.68	10386.4	9464.1	11101.9	12666.5	10190.5	10512.8	19282.8	21709.6	8212.8	8671.33	6300.53	5818.64	10441.5	8901.27	10730.4	17592.9	9651.07	22020.5	15911.9	11269.7	7924.91	12164.1	9221.63	12803.8	10745.9	15897.8	11487.8	8345.35	8828.8	11844.8	8845.72	9301.8	11038	11148.9	15814.3	12788.4	8595.7	7373.87	5059.79	7615.95	13636.1
0.59_337.1857m/z	7029.79	4128.23	7624.01	4942.83	4660.13	3988.26	9109.86	3821.23	7766.67	3228.03	7845.82	6378.94	2802.14	6870.95	8633.97	13331.6	4317.21	6269.42	5569.78	4385.96	9841.65	6818.92	6855.53	5514.03	5080.17	14065.3	10237.7	7512.14	11833.7	5551.4	6437.97	9300.46	5957.55	7974.35	7520.38	6613.77	7067.23	6477.53	10302.2	6227.38	5841.26	4142.18	9982.07	5028.67	5149.9	3898.29	4570.8	6688.91	8772.56
0.60_554.3032m/z	53082.6	72929.5	71123.1	71121.8	73905.2	79247.3	83527.7	103629	111478	72009.8	65025.8	50561.8	68197.5	94902.4	45834.3	85886	78122.5	53497.5	71773.8	79099.5	59653.3	79658.8	80902.3	67123.4	79386.5	62451	89893.3	118189	101577	95137.3	82651.5	98645.8	85836.3	85331.8	57440.7	59977.3	84248.8	78881.2	55931.3	73206.3	96040.1	88359.5	108722	68566.4	72684.1	67421.5	73354	75898.6	89103.4
0.60_700.3046m/z	11421.4	18722.5	15138.6	16287	16442.4	17547.7	13224.9	16165.5	24596.6	18501.1	14395.5	14319.1	18410.2	19806.1	9263.14	12982.5	20304.9	11681.5	17027.7	20115.9	15901.3	16089.8	17177	14625	15879.4	11561.7	18347.1	25984.4	17575	25006	21986	21799.2	19250.7	14023.2	14007.4	14361.2	18211.4	20275.8	14383	16562.9	22783.4	18890.3	20375.6	18789.9	23952.5	14149.9	22220.9	17724.8	19837.9
0.60_1151.6487m/z	4967.31	9947.75	8485.48	7165.42	9132.74	11087.1	11085.5	16183.3	24166	9255.46	5303.47	3170.07	5899.5	15438	762.333	5028.79	11534.3	3672.82	11522.3	15021.3	7601.57	9111.42	21105.2	4413.21	19671.9	1696.91	6511.88	56402	14577.4	18261.2	19843.5	20204.4	13588	14256	4871.49	3144.85	14095	13446.2	1408.1	7050.76	17604.9	12467.9	26436.2	9656.03	7080.49	8516.54	17054.6	7875.7	4692.6
0.60_868.5153m/z	4399.06	435.123	7324.47	1116.38	0.0774184	2098.6	13615.4	994.947	4048.31	0.0774184	3567.58	1411.18	0.0774184	3829.85	10215	82241.7	0.0774184	2335.93	2822.81	559.736	6612.73	4938.47	4894.41	661.489	3737.58	13645.4	5766.73	2908.47	11427.1	1112.76	835.481	5610.85	1662.8	9369.24	8324.32	1997.54	2798.88	0.0774184	2139.61	6811.21	0.0774184	0.0774184	13357.3	1040.61	469.206	1236.02	0.0774184	756.745	548.571
0.60_299.2599m/z	2182.83	2199.2	4448.61	4122.21	3621.77	4072.94	5460.34	7323.04	2604.8	4283.41	3392.03	3403.9	2640.83	2930.19	1712.45	3996.96	1806.51	3097.31	3249.29	2937.96	3873.19	5584.26	1223.08	3138.48	3038.55	3605.31	1683.36	3141.03	4067.05	2165.9	1572.7	2962.94	1368.36	4642.2	3763.99	1432.21	2107.56	4777.23	2664.65	1837.49	2419.36	2594.47	3762.51	3450.91	10716.9	2003.49	2844.7	3307.74	2769.08
0.60_617.3019m/z	5856.54	4172.59	5674.61	4139.75	3890.06	5145.91	9544.34	8534.42	11565	5353.4	7839.79	5323.18	5554.08	11129.7	14190.1	12158.1	5310.11	5096.9	5004.7	4973.51	9264.82	7194.44	9018.02	7795.29	7103.06	13345.9	8890.96	12404	8031.73	8514.01	7723.36	13403.2	7166.13	10173.9	8331.14	5625.7	8379.65	7161.15	6595.87	7409.45	8151.59	7775.68	13302.1	6176.22	4602.42	4074.76	5503.21	6447.83	8906.66
0.60_762.2763m/z	1708.61	2048.54	2429.16	1754.22	3165.11	1352.33	918.715	3000.23	6699.49	3659.3	1491.08	1486.48	2984.73	3445.12	1029.01	923.503	3891.24	1936.69	3310.4	3704.97	1407.47	1775.79	1585.63	1224.33	1608.57	28.5623	3334.96	4277.48	3016.26	3928.46	5222.2	3321.21	2731.05	2170.32	1408.84	941.382	4006.75	2961.41	2554.46	2267.33	3684.05	3708.25	1292.46	4378.9	3044.52	2758.73	3957.49	4021.28	3712.73
0.60_407.1461m/z	3046.4	82.7137	73.5239	34.7471	25.8326	1990.18	137.835	1529.41	1314.92	1267.47	1502.32	1119.67	869.634	947.021	2502.8	1074.19	1891.17	3075.32	1419.23	1349.47	836.71	3339.94	553.239	1182.58	2448.79	585.674	3925.94	1436.41	3222.07	1932.24	1442.4	1960.74	1058.74	2670.74	1208.6	872.492	1035.07	1041.78	2304.01	1204.72	731.418	1617.22	1420.59	1685.64	1543.9	1793.8	701.213	1303.37	1299.51
0.60_327.6055m/z	3.47062	3.47062	3.47062	3.47062	3.47062	3.47062	3.47062	3.47062	3.47062	3.47062	3.47062	3.47062	3.47062	3.47062	3.47062	3.47062	3.47062	3.47062	3.47062	3.47062	3.47062	3.47062	3.47062	3.47062	3.47062	3.47062	3.47062	3.47062	3.47062	3.47062	3.47062	3.47062	3.47062	3.47062	3.47062	3.47062	3.47062	3.47062	3.47062	3.47062	3.47062	3.47062	3.47062	3.47062	3.47062	3.47062	3.47062	3.47062	3.47062
0.61_323.1889m/z	32162.6	3348.55	4295.56	1375.05	2634.39	1127.59	5039.15	4096.31	15665.3	1514.07	4635.83	2409.04	2484.11	3863.2	7084.46	6915.3	3021.94	7318.3	3764.86	1793.6	6066.8	4507.74	2835.53	15425.1	10654.3	5133.05	13678.2	5181.53	21699.9	2812.7	3150.25	13811.7	1796.94	24697.3	7109.81	5239.77	6800.64	2703.12	7499.82	6372.24	3135.21	2644.23	3765.38	2546.15	2250.28	2271.11	1301.91	2093.43	6286.89
0.61_912.5032m/z	1205.9	765.644	1218.73	42.0625	42.0625	42.0625	3267.91	42.0625	1346.32	210.312	890.991	260.918	462.69	2314.01	2228.97	6525.15	42.0625	1237.73	466.488	954.41	3044.98	2004.31	3903.89	971.236	2563.28	3718.02	2604.03	1804.45	3334.06	1181.72	2030.91	2722.81	2168	4050.9	2588.5	421.449	943.159	1182.45	1388.31	2247.79	1911.35	42.0625	7085.4	1862.64	42.0625	1042.27	42.0625	1437.4	215.105
0.61_594.3273m/z	8683.98	5168.96	8691.7	10258.9	10727.8	10453.4	7934.36	10968.6	14230.2	11440.3	10908.9	9922.49	7997.12	9589.72	4620.62	5260.16	9917.3	12475	13205.6	10970.5	7792.1	11693.9	6475.96	9499.08	8096.45	4771.6	9407.88	9387.56	7900.45	7716.12	9806.84	10464.6	8022.1	9056.4	9371.04	10683.6	10866.4	10246.6	9541.41	7881.21	8483.61	10476.8	8522.55	9776.48	6712.11	7337.68	8648.25	11740	11866.9
0.63_293.1789m/z	567555	244579	324321	246905	221754	253036	345782	344102	326209	203405	323820	233748	232706	254170	411299	556394	211628	237154	248065	202529	328926	328938	329849	266226	345644	642389	334201	447196	480961	242390	300531	447826	222540	318349	343292	449613	452881	312156	462398	266504	238454	205358	251523	247226	231481	287125	193033	284174	270165
0.63_455.1428m/z	3819.07	9078.26	4249.16	1772.29	5025.22	5195.43	3641.41	12096.5	4367.92	5977.59	4147.5	8376.99	1912.27	3383.43	5618.86	6923.77	7467.42	4897.76	5954.06	5133.05	6813.7	4998.36	4071.24	3057.86	3493.2	6085.87	5131.14	2054.28	4189.26	3016.38	3415.67	4615.96	5321.59	4091.44	5511.57	4334.61	3782.78	3834.88	6205.46	4086.85	6500.86	7420.91	4966.38	7597.55	10290.6	4450.07	5980.32	5131.5	7818.09
0.63_361.1668m/z	4427.97	1670.93	1856.07	1497.41	1286.29	930.822	1533.11	3335.24	2297.68	896.151	2309.37	1335.7	1265.43	1089.53	1808.15	1777.03	1905.65	1607.31	1641.33	605.727	2304.16	2567.76	2180.43	1481.67	2705.6	1636	1469.61	3569.32	2662.09	1001.68	3001.25	2581.54	1513.52	1216.32	1897.71	3926.15	5629.47	2247.91	2990.36	1347.84	2320.36	1554.76	974.116	1199.71	741.047	932.861	694.263	2788.62	1216.96
0.64_391.1358m/z	9982.91	11405.6	15368.4	10380	8712.12	11237.6	7800.04	82248.4	4807.53	5441.01	6552.77	6678.41	8237.56	8252.3	3455.4	2716.21	7253.84	6306.29	7422.15	6762.12	4278.82	10091.8	5194.84	11118.7	7110	5078.97	7187.31	6604.5	7694.43	8024.65	4182.86	6272.12	5825.88	7512.49	5387.63	3257.45	4636.33	5686.72	5110.97	5520.76	7596.5	7282.98	7907.41	4838.93	14066	5911.55	7810.98	8409.07	7971.58
0.64_367.2167m/z	26674.4	2777.29	4122.28	984.725	3403.96	2394.39	4210.36	3320.38	11374.2	1765.63	2993.07	1946.69	2214.02	3421.42	6306.25	4279.35	2375	5804.36	3040.74	1124.07	5364.99	4031.39	1910.14	13140.1	7638.16	4259.31	9709.84	2657.83	15287.4	2685.06	2676.3	10955.8	1730.51	17667.8	4038.78	2569.21	5257.88	3425.55	4839.08	6454.22	3404.15	2293.3	3260.11	1822.16	2415.87	2638.57	1484.93	2154.64	5006.26
0.64_580.3212m/z	3705.99	3029.51	6354.19	10254.6	5924.78	8558.39	6425.69	11917.1	7803.9	7645.43	3927.86	7681.5	4643.81	6355.22	3773.27	8358.18	5134.93	5914.18	8447.54	10410.2	6774.47	7839.54	3835.92	4147.45	6240.18	4244.2	5963.9	5980.29	6261.64	5770.34	4748.94	9083.78	5504.4	6206.88	3302.64	5208.73	4706.45	3728.23	4792.1	6308.92	3846.15	4649.06	7724.38	4483.41	3635.67	5406	4794.14	6623.82	4984.46
0.66_820.5148m/z	41224.3	20981	48844.1	60054.4	43911	83818	51841.4	41756.6	42507.1	41519.8	30468.8	48632.1	32502.3	46588.6	33428.9	37684.3	43582.9	53369	50576.5	42867.4	40777.7	37163.9	52587.8	15789.3	57594.3	30074.5	35703.6	29004.9	45990.5	19798.2	41330.8	44428.9	40982.2	38226.5	28277.2	34881.7	41831.6	34983.6	28792.1	38824.3	23015.6	45386.8	30832.7	27716.7	38172.4	45079.5	48650.5	30545	37474.4
0.66_1085.6766m/z	9055.9	1666.85	13065.6	19204.5	4797.12	20523.4	16068.5	14441.2	9614.66	5301.94	2984.3	11292.5	3133.27	11248	6827.17	10554.2	5859.69	10694.4	8697.32	11869.6	7407.73	18973.3	8961.01	4820.91	10770.1	2206.62	4922.72	9097.68	7624.13	6310.46	3424.44	17023.5	7177.8	9721.57	3114.02	3580.67	3908.63	2093.71	1871.96	5329.09	1969.1	4247.18	9969.25	2018.84	2586.04	12552.6	5215.37	11057.2	2613.8
0.67_411.2423m/z	12854.1	806.397	1430.57	2.18e-06	952.936	497.623	827.519	290.206	4648.74	131.042	1133.25	568.899	210.352	1168.86	2551.07	1967.01	295.43	3055.19	415.696	186.627	2079.9	928.746	804.38	5583.02	4347.05	1281.86	3232.03	1507.3	6855.16	301.069	568.618	4060.74	281.108	8556.18	1465.7	1112.64	1730.55	685.158	2291.78	1257.58	708.041	846.499	768.325	456.626	943.32	772.247	156.257	2.18e-06	1693.38
0.67_418.3549m/z	7.20579	7.20579	7.20579	7.20579	7.20579	7.20579	7.20579	7.20579	7.20579	7.20579	7.20579	7.20579	7.20579	7.20579	7.20579	1041.4	7.20579	7.20579	7.20579	7.20579	7.20579	7.20579	7.20579	7.20579	7.20579	7.20579	7.20579	7.20579	7.20579	7.20579	7.20579	7.20579	440.976	7.20579	7.20579	7.20579	7.20579	7.20579	7.20579	7.20579	7.20579	7.20579	2999.77	7.20579	7.20579	7.20579	7.20579	7.20579	7.20579
0.67_499.2951m/z	3535.83	10.3747	555.114	52.6933	0.000119504	5.07655	180.538	126.269	1298.19	18.1024	76.3425	0.000119504	53.9326	123.371	185.581	614.524	80.7901	396.911	286.821	1.85588	600.827	228.056	148.543	2192.54	500.229	276.959	889.025	142.645	1907.76	66.3205	135.1	1331.68	140.178	2452.55	428.35	285.619	59.7973	80.7159	537.141	638.816	120.319	231.363	194.791	141.159	221.457	140.576	58.2917	131.621	661.68
0.69_407.1875m/z	15782.2	8700.72	14984.1	7301.5	11093.7	10666.4	10602.8	10813.4	17650.2	7566.19	15294.8	12242.4	8748.79	13765	21509.7	32978.4	12606.2	10144.1	10011.4	7539.44	23301.3	11479.8	14464.2	12487.3	7581.85	31047.5	23032.5	17922.5	23435.8	14201.8	11195.4	21878	10277.2	16647.2	30403.2	18271.6	16966	10752.1	28541.7	20212.8	13546	15508	22057.8	13714.8	12122.7	12183.4	5275.67	12542.6	16441.1
0.69_738.2758m/z	10585.1	12247.2	9794.9	7224.81	9250.87	11838.1	7487.07	5348.81	13805.7	15737.8	11199.8	14490.1	11723.6	11725.2	10752.1	10362.9	11392.8	10959	10554.1	9847.43	10623.2	10955.4	10700	9732.27	10192.5	6344.77	8243.25	13333.9	10226.7	12806.1	11596.8	15182.7	11433.5	7529.22	12201.7	12004.7	15518.3	10875	13702.9	11080.7	7336.7	16074.1	11821.7	13308.1	9556.77	10052.2	11926.3	13311.2	14311.3
0.69_699.3947m/z	1325.33	2405.77	1412.62	1019.71	2005.69	1069.6	1430.76	1182.05	1315.38	1014.45	1306.35	1257.63	1253	1267.8	796.465	2021.98	1130.93	1142.29	1977.18	1571.67	1867.67	1767.42	1232.53	1227.95	392.47	2913.87	2300.72	1646.56	1272.83	1419.61	1166.66	2450.3	846.041	1646.64	1620.84	1495.35	1342.81	422.368	1799.7	1213.33	840.065	1600.39	1739.79	864.049	3712.39	606.61	1141.81	1743.46	1718.81
0.69_858.5333m/z	308.22	950.798	320.972	378.104	1072.31	1338.09	1616.64	1168.83	1859.19	566.661	1051.72	155.667	398.309	1396.11	283.122	2236.58	31.1334	427.204	669.861	1457.91	190.141	1635.45	1265.26	31.1334	2140.59	1972.23	381.655	1802.2	1161.22	2046.77	410.138	286.11	725.192	419.064	448.264	304.818	674.38	428.563	302.926	827.634	2069.02	463.978	884.641	369.407	243.997	441.819	746.837	1233.68	790.791
0.70_337.3894m/z	6.23389	6.23389	6.23389	6.23389	6.23389	6.23389	6.23389	6.23389	6.23389	6.23389	6.23389	6.23389	6.23389	6.23389	6.23389	6.23389	6.23389	6.23389	6.23389	6.23389	6.23389	6.23389	6.23389	6.23389	6.23389	31.1695	6.23389	6.23389	6.23389	6.23389	6.23389	6.23389	6.23389	6.23389	6.23389	6.23389	6.23389	6.23389	6.23389	6.23389	6.23389	6.23389	6.23389	6.23389	6.23389	6.23389	6.23389	6.23389	6.23389
0.70_337.2049m/z	49951.6	31569.2	32436.3	22818.9	36851.9	37843.6	25555	33632	33059.9	23356.2	38666.5	40393.1	31877	33275.7	45752.5	77782.1	40690.8	35296.4	37704.2	24101.3	26607.5	39094.3	32672.8	71413	33990.5	89256.1	37113.5	38097.8	40111.1	50443.1	36657.9	23181.9	46570.2	40646	39520.2	45863.1	42662.1	57144.1	42304.5	27817.5	56708.6	48186.6	34513.2	57764.2	29074.6	39098.2	23747.2	48677.6	52280.9
0.70_832.5356m/z	12367	807.483	8683.28	1373.7	3196.43	2560.58	4875.11	1140.86	5948.27	1283.87	5411.94	2359.5	1599.2	18850.2	6240.77	9713.07	1777.42	4938.98	3725.56	1914.44	2676.3	6079.14	6670.92	3969.89	10459.8	8342.37	4115.22	10642.1	4565.96	3634.91	12058	4395.67	3829.92	6100.37	3853.76	10466.3	7572.28	2215.15	3626.77	4945.47	2592.19	3771.37	4491.64	2705.81	311.504	10847.7	471.863	2554.75	5286.61
0.70_685.2537m/z	17347.1	15859	18175.7	16652.9	14143	11728.3	12346	13226.9	16130.4	20868.3	19777.7	20094.3	18052.8	19496.6	21045.3	20118.4	18993.1	19283.5	17660.2	16507.4	17001.9	20096	15180.8	15318	16036.2	16821.7	18728.6	18209.2	21276.2	14702.1	21928.6	18482.6	19164.2	17716.4	17065.4	21764	19196.5	19552.4	20124	16710.9	20052.9	16281.3	16491.6	19192.4	16848.3	16727.1	18889	18536.6	20912
0.71_480.3091m/z	3.29722e+06	2.77402e+06	3.64866e+06	3.8783e+06	3.43913e+06	3.99735e+06	3.92201e+06	3.43013e+06	4.21962e+06	3.57667e+06	3.42585e+06	4.18909e+06	3.1893e+06	4.48476e+06	3.64015e+06	3.5592e+06	3.45965e+06	3.75603e+06	3.80938e+06	3.5303e+06	3.46365e+06	3.28293e+06	3.61345e+06	2.95355e+06	3.67716e+06	2.7389e+06	3.56414e+06	3.71747e+06	3.55911e+06	3.18697e+06	3.55905e+06	4.37445e+06	3.38475e+06	3.84218e+06	3.23262e+06	3.55843e+06	3.66485e+06	3.32843e+06	3.40234e+06	3.7352e+06	2.91666e+06	3.34174e+06	3.67696e+06	3.22875e+06	3.34432e+06	3.59055e+06	3.77545e+06	3.3387e+06	3.98678e+06
0.71_834.5302m/z	355631	142461	387764	183501	391873	353420	372535	223972	332757	152966	362514	408542	165058	453242	406652	550430	292855	418822	373659	206352	377188	344955	379049	306549	319987	494119	398741	325882	449709	244545	486175	387550	340621	446711	425605	466335	383235	334531	376212	389868	317918	342271	369193	356676	147109	408736	158771	320834	365622
0.71_532.3000m/z	38160	42617.3	40829.2	48722.8	45011.5	45973.1	51806	55438.2	52700.1	42107.6	38763.5	50471.8	43346.9	55057.6	41754.2	48072.2	49216.1	47294.9	42498.4	42650.9	40272.4	42483.3	40865	42743.7	38145.7	38298.5	47646.1	46162.8	42307.6	43005.4	40846.7	55748.4	41604.4	46826.2	40649.4	47334.8	47822.1	41521	39648	39475.1	30225.1	39590.6	45561.5	39814.6	43594	39541.2	46250.5	40808.5	57864.5
0.71_1087.6289m/z	18568	14369.5	30480.3	27906.8	24594.1	36407.3	21774.3	37917	29750	23356.3	26379.5	27224.3	20760.3	34509.2	20124	22905.8	25359.7	19907.7	24224.9	22135.6	17265.9	27122.6	22732.3	14810.4	41586.2	21444.1	24344.6	27375.1	38360.2	19100.6	29426.4	33176.3	34403	28312	20415.6	22080.3	22975.4	28075.4	26973.5	29787.7	33088.6	25954.7	24043.8	25066.2	31829.4	26443	25407.2	33089.6	25123.9
0.71_584.3564m/z	13773.5	18135.6	19039.3	20655.7	26042.2	21296.8	23017	25331.4	24216.9	19793.9	21982.8	21586.7	22129.8	21215.1	15108.7	16442.9	18467.3	16583.2	20905.1	21225.3	19647	18944.6	18509.4	18161.2	15452.7	10802.6	19037	17569.7	16662.3	16984.1	19488.5	22141.3	14925.1	19150.4	19224	18111.6	21719	17527.1	18072.4	20216.9	16522.5	18612.1	21363.7	17253.2	20450.6	16733.2	22170.6	19348.8	26304.6
0.71_255.2337m/z	3070.13	2477.63	5508.1	5430.05	4417.03	5286.33	6367.63	4062.22	5365.2	3969.64	3177.11	5787.53	2823.58	5210.47	5033.11	4349.06	3059.36	5689.29	5515.29	4448.53	4354.68	5245.25	5763.05	2826.22	5052.24	2984.81	3255.23	4086.01	4017.63	2869.49	3055.38	5486.41	2465.05	4820.76	4954.13	2452.6	4907.56	3021.09	2443.62	3755.56	1808.96	2970.57	4076.87	2978.27	4285.48	2866.95	5435.61	4878.76	4682.71
0.71_480.5285m/z	960.91	22.0055	864.375	3424.82	2425.34	3230.08	1633.17	3501.46	7738.92	2821.57	2087.01	2551.58	1527.38	5234.6	818.066	3395.89	2902.24	1157.61	4707.41	4873.27	3745.11	3263.08	2269.61	1381.76	994.175	220.673	3640.38	3650.48	2570.38	2408.6	4484.93	7233.21	1126.58	2916.36	2506.95	1385.4	3625.35	2207.9	1976.27	2340.15	528.907	1569.63	2519.43	1675.71	1391.75	1615.22	2196.83	1519.87	4665.21
0.72_544.9104m/z	38.4796	38.4796	38.4796	38.4796	38.4796	38.4796	38.4796	38.4796	38.4796	38.4796	38.4796	38.4796	38.4796	38.4796	38.4796	38.4796	38.4796	38.4796	38.4796	38.4796	38.4796	38.4796	38.4796	38.4796	38.4796	38.4796	38.4796	38.4796	38.4796	38.4796	38.4796	38.4796	38.4796	38.4796	38.4796	38.4796	38.4796	38.4796	38.4796	38.4796	38.4796	38.4796	192.398	38.4796	38.4796	38.4796	38.4796	38.4796	38.4796
0.73_540.5618m/z	245972	196301	303446	316408	274049	345820	330143	301239	280777	301727	265023	278043	274162	248579	294264	239895	294998	289795	320063	307063	264775	264928	289477	221889	321961	197287	241537	199760	290499	310247	320825	302059	269763	238740	299250	271761	264526	282227	298857	244052	249148	245979	264419	265106	278836	261728	327425	268553	259210
0.73_1061.6762m/z	467882	413404	467620	683568	602743	693157	799998	598098	710119	573426	632176	594694	475144	780195	518375	646718	545396	546841	826985	732770	529937	842209	632432	365237	926263	410920	671832	753670	680062	454564	615023	746840	685617	694471	402932	529897	573551	549989	388922	501748	521232	478782	701846	408566	522686	457949	787918	710750	528477
0.74_860.5467m/z	14600.2	3125.67	12711.5	3456.34	121499	9027.92	21781.9	4864.32	18135.4	1396.66	35174.5	5314.96	1344.31	80779.1	12259.9	23373.3	7116.56	23675.5	35248.5	5830.23	14947	54583.7	25277.5	45979.2	38242.4	16593.9	21495.1	24079.8	25574.3	4493.41	90398.8	16962.7	31004.3	18316.6	11409.7	41876.8	23739.6	25434.1	9473.84	11883.6	79476.6	76593.3	20971.7	22446.3	1005.9	14057.8	3403.46	30899.3	42554.8
0.74_624.2956m/z	17589.6	19816.2	21313.3	19777.9	21501.8	23810.8	21299.1	18578	28521.6	18359.3	27478.5	22271.4	22119.8	27017.3	18985.3	20394.8	20188.4	22607	20566.1	23360	23054.9	23134.9	19896.9	21415.7	22068	16983.9	26221.6	26137.5	22480.8	26822.1	21671.6	26922.5	26356.3	22535.9	21137.8	25261.4	24205.7	24556.3	24909.6	21431.3	24892.5	24911.8	22662.4	22231.3	24110.8	20571.7	21142.8	23170.7	28834.4
0.74_947.6096m/z	5938.85	2159.42	6228.53	17072.7	7993.25	8533.87	17039.1	6800.23	5088.78	6457.06	2249.25	25687.7	1489.24	8294.34	12131.6	8480.5	3850.04	12445.7	5221.95	6002.3	5961.37	6188.64	2749.46	2403.45	7689.7	3723.37	4948.78	2807.89	4040.3	846.557	2609.8	1710.14	8050.29	10247.1	3395.5	17491.8	4260.28	5253.77	8771.35	1013.95	511.858	4094.52	4782.98	991.961	2095.94	1930.83	8044.32	2952.62	7643.02
0.74_1051.6505m/z	3548.57	2774.81	4918.73	7454.35	7325.5	9378.98	10187.6	6722.11	12531.9	7308.89	10417.8	9444.33	5842.21	11049.8	7847.58	8860.85	8800.85	7148.79	5981.62	9541.61	7195.26	11111	6919.76	2801.12	10789.8	1858.31	8670.39	7599.3	7729.24	6553.16	9000.67	10235.6	9316.45	10855.3	2938.09	7155.72	11358.4	8207.47	5430.56	5434.63	6783.16	5518.81	11895.1	5468.33	6784.86	3884.24	9866.13	8603.27	12680.4
0.75_452.2779m/z	69216.6	69339.1	78459.9	100736	87482.7	72077.4	114187	59218.6	55583.1	62891.7	43518.5	152626	43017.8	72305.2	119023	69570.1	55368.1	103994	52969.9	49982.9	72173.8	65660.2	33245.1	45730.2	57901.6	36756.9	54850.9	49875.7	55475	37093.8	38255.6	44489.6	66346.9	74681.8	56401.7	138781	56889.9	68377	90504.3	34127.9	29637.9	71530.9	46633.6	34564.3	41913.2	29216.1	70227.8	56272.3	84990.2
0.75_973.6263m/z	2657.93	5050.44	1825.68	8179.06	4265.4	2439.34	11890.5	6526.01	2774.25	2163.73	1152.09	6294.09	1210.33	3374.42	4973.87	3493.53	2263.43	3531.92	1634.64	1614.79	1365.77	4403.84	4577.83	451.083	4600.11	1059.92	2306.27	2965.51	856.741	167.893	1227.26	1572.03	1911.07	2816.24	864.686	6926.27	2286.05	2408.02	1524.41	736.421	328.849	355.213	1672.84	33.5786	193.573	281.922	4907.3	2543.45	2106.48
0.75_281.2502m/z	469.721	206.542	325.157	794.219	1239.01	1059.78	1311.62	766.637	1430.58	1094.56	738.893	65.7869	278.75	1000.37	931.302	1241.58	1070.33	390.818	524.005	718.99	198.005	2075.92	153.73	492.135	910.192	201.479	929.402	1280.88	401.57	921.838	578.947	1464.76	489.035	828.538	269.778	747.493	126.306	579.964	187.647	372.397	315.182	445.435	508.96	13.1574	904.542	510.344	805.215	687.416	624.239
0.75_566.4685m/z	0.0718322	0.0718322	0.0718322	0.0718322	0.0718322	0.0718322	111.9	0.0718322	134.644	0.0718322	0.0718322	0.0718322	0.0718322	0.0718322	0.0718322	0.0718322	0.0718322	0.0718322	0.0718322	0.0718322	0.0718322	0.0718322	0.0718322	0.0718322	0.0718322	0.0718322	0.0718322	0.0718322	0.0718322	0.0718322	0.0718322	0.0718322	0.0718322	0.0718322	0.0718322	0.0718322	0.0718322	0.0718322	0.0718322	0.0718322	0.0718322	0.0718322	0.0718322	0.0718322	0.0718322	0.0718322	0.0718322	0.0718322	0.0718322
0.78_425.2576m/z	51333.5	16866.1	47110.6	19224	44668.3	39388.3	38829.6	28743.2	47932.8	21337.5	49215.6	39244.6	29557.1	49430.9	47502.3	78250.6	31646.1	71218.1	48120.9	22802.4	39045.8	35139.5	47126.6	49304.3	60078.7	81010.8	44261.8	54768.6	31192.5	38663	47510.4	47434.2	30490.8	62208.7	46355.1	50805.5	45440.2	32700	41508.7	45390.8	37429.7	46679.8	44270.1	40933.3	19229.6	78051.3	21815.5	30343.2	43684.7
0.79_469.2838m/z	16398.6	17622.4	16091.6	20358.2	27247	22400.9	16032.2	20697.3	21405.1	13630.9	17394.8	25133.9	20526.1	22422.7	17695.9	31703.9	22314.6	32074.5	25911.2	9835.39	16942.5	15874.5	20113.6	32830.4	24820.3	29407.6	17206.1	23701.6	10899.9	23406.2	23035.7	21464.2	14936.7	25591.7	17111.7	21984.8	16567.4	18946.3	12059.6	18134.2	20365.9	24538.6	18296.7	25046.9	13930.8	30468.7	14462.8	14207.1	22933.3
0.80_464.3149m/z	8272.03	5863.61	11385	9159.73	6272.28	12001.6	13422.1	15537	16353.1	12549.8	16352.4	11928.1	11597.9	13490.6	11019.2	14066.4	5877.77	13844.9	8630.87	16905.5	12975.4	14424.7	8530.65	8069.79	18867.6	10823.2	18665	10438.1	18119.8	15250	14345.2	27912.3	9472.3	16093.4	16234.6	8505.7	14273.7	10714.4	12279	14109.5	17851.5	20142.1	21101.4	12613.2	14427.8	9548.9	16249.6	13185.4	12877.8
0.80_582.3370m/z	35.1142	2005.53	717.993	1891.86	1160.97	1273.8	803.038	1137.28	2723.13	1293.15	3077.48	1507.53	1591.13	2644.17	1410.57	2555.97	1473.03	2778.94	2331.88	4412.6	1281.97	557.874	1217.43	360.651	2602.47	1403.24	1733.6	2546.21	1745.7	2380.42	2551.81	2966.57	1152.21	1889.82	1510.25	1637.87	1498.81	1956.52	1245.97	2553.97	2220.91	1938.55	4935.7	1151.19	1977.72	384.41	1123.51	1680.39	2247.63
0.82_162.9832m/z	2746.92	3486.18	4603.39	3496.7	2176.48	4784.35	4167.54	2755.83	3295.58	3543.55	4154.2	2018.96	4004.84	3216.6	2688.99	3264.7	3207.08	3688.8	1907.87	1416.26	3754.57	2842.65	2746.17	2376.52	2418.4	2472.45	4882.49	2744	5165.9	4574.92	2863.44	4350.24	2997.68	2340.26	3856.91	3351.08	2761.92	2816.29	3311.78	2058.16	3676.07	3184.81	2268.18	3035.29	3100.53	3287.9	2732.84	3496.03	4606.79
0.82_680.4129m/z	1928.38	2306.14	7791.03	3227.32	2850.84	5073.1	4637.28	3069.84	12783.6	5035.45	8585.6	10051.9	9145.64	9131.16	7687.23	11175.9	8598.19	11570.9	4453.89	4406.3	3357.32	4478.73	4861.44	4553.38	7022.38	3926.51	10443.2	7806.71	9774.47	7048.25	4748.01	13094.2	7124.04	11469.1	8613.66	11354.2	6412.63	8634.89	8399.06	6087.63	5477.43	9446.98	9665.67	7331.12	6326.11	12176.8	4618.48	2587.91	9793.99
0.84_494.3252m/z	26471.8	24377.4	36933.1	27425.9	44533	33040.4	13967.9	39587.1	68060.1	30359.3	39955.2	34912.3	44386	43459.4	26337.2	35188	37617.9	33101.8	38225.5	46827.5	8635.35	53676.3	21405.5	24528.7	48363.7	34523.3	47409.1	55799.9	60176	27658	44408.7	52319.1	35319.7	42539.4	39763.7	38553.7	39360.9	45736.3	36092.7	18587.8	35839.7	47756.8	24761.4	28179.1	28516.2	22918.8	25822.6	42916.6	49706.5
0.84_622.3423m/z	18515.4	19569.7	21140.1	23855.5	26644.4	29014.2	18377.7	28606.7	38846.7	20590.6	26545.6	22053.4	24561.8	24200.7	19005.5	22132	23493.8	27152.8	33911	35986.5	13399.2	40226.6	18729.1	18134	36442.1	20503.4	28194.2	29165.8	27344.3	20269.2	27609.3	34515	19482.2	20834.3	22863.9	26249.4	27461.1	22269.3	21453.8	16316.3	18640.3	26055.8	23615.4	18959.7	19305.2	19470.6	24633.7	30233.6	27019.1
0.85_436.2835m/z	7238.74	9147.04	12896.2	13083.4	21733.7	16906.1	20044.6	27284.4	16033	21288.9	20466.5	12003.8	10842.6	19854.9	25213.8	12210.1	15968.1	20041.2	21543.2	12630.4	23488.6	20165.5	18429.1	17953.1	37412.4	25855.3	11483	46389.8	20184.2	9277.33	13247.4	35575.5	10697.3	24472.4	16494.8	16999.8	12353	16340.1	7574.69	46913.6	25305.5	18757.8	13451.1	33547.6	34005	24548.6	12890.4	16722	19306.4
0.87_492.3463m/z	7322.72	4688.51	11649.5	5434.74	15624.4	10324.1	13268.8	9385.26	10498.8	15500.1	14957.1	10539.3	10419.5	11589.8	9868.27	11213.7	11956.4	12330.5	12758.6	12721.4	8075.23	16741.1	9051.57	7819.14	18599.2	5282.48	13337.7	11852.9	12038.8	9503.09	12903	11936.9	16946.2	12313.5	10380.6	7815.8	14482.4	12323.7	8059.98	15895.6	9622.29	13645.9	18194.5	13037.7	10973	8870.03	15865.6	13198.5	10230.8
0.87_706.4286m/z	555.679	1238	1521.01	775.283	2108.24	750.934	2110.63	592.555	2691.12	5833.74	3138.39	2460	2363.15	2820.53	2384.02	2775.39	3150.28	3410.31	701.645	773.755	2247.34	1440.51	185.984	1109.32	3612.65	2706.65	1508.93	2443.84	3115.01	2334.29	1793.71	2928.99	1933.31	2113.57	1420.5	3640.78	1119.42	2010.57	1091.15	1315.79	1380.66	2001.49	4157.99	3129.5	3253.65	2996	2602.57	771.106	4423.18
0.89_634.4209m/z	7115.91	11040	10766.8	5383.9	16006.9	12032.1	8568.72	8176.91	11398.9	3135.48	6856.5	5324.92	14144.8	11670.3	4740.56	10746.9	3791.38	8419.16	10475.2	10072.1	13974	8292.2	12110.8	3926.7	2531.7	13809.6	6838.07	9820.5	9929.63	8770.48	6307.01	14525.5	5860.41	9816.71	9813.5	8039.11	5460.79	4491.45	6982.61	6370.41	5820.71	5502.57	10052.3	2752.21	41368.3	7861.26	5405.39	12511.1	7337.28
0.89_650.4029m/z	8492.05	11996.7	13210.6	16703.1	10898.4	13483.1	8502.71	9223.34	19483.9	13582.2	14537.4	14881.8	18494.3	13722.8	16206.2	15573.7	16028.9	19883.3	14037.8	16004.1	15010.6	10785.1	14625.6	11330.5	14069.6	13902.3	15666.6	13512.7	15884.8	14456.7	11759.1	20263.3	17206	14424.8	15866.6	19547.4	16366.8	13545.6	15607	14057.4	12642	14853.5	14572.7	17197	18296	13417.4	15063.1	15173.4	19299.5
0.90_538.3481m/z	460.355	188.713	2679.1	2037.04	354.463	3191.71	1087.43	2091.27	2471.4	3522.76	1982.74	1977.76	1762.32	1436.24	805.383	1812.11	241.456	1721.9	947.444	5793.84	614.649	2462.15	37.7426	260.085	3199.32	929.532	1971.64	1788.86	3474.34	1135.45	1742.43	5633.51	1243.9	2593.6	585.699	928.792	1241.41	1209.11	1518.07	1563.85	1398.74	2391.26	2305.94	1436.21	1424.76	590.906	1325.41	1588.28	1198.4
0.92_249.9786m/z	1883.9	793.594	1577.53	788.291	824.494	1076.56	929.649	736.559	2082.79	2164.5	1692.81	1698.03	1927.13	1171.63	1662.41	1379.6	1106.07	1907.46	1688.38	2129.79	2481.91	2557.7	1172.95	1744.71	465.616	1672.58	1448.82	1034.67	1167.85	1540.23	2170.8	1868.44	1270.55	461.177	1565.47	1150.84	1680.42	2313.04	2102.71	1451.97	2153.4	1148.87	1015.38	1623.23	2110.96	2059.09	1980.1	1855.2	1056.95
0.93_327.2328m/z	10501.1	20170.7	63923.5	48889	16144.6	27016	21863.8	60013.3	27173.9	41837.7	21113	56302.2	21254.1	53163.7	38270.2	19728.1	16076.5	26383.7	26542.4	15132.4	59660	24383.2	15235.7	41152	29987.9	30828.1	37007.9	27880.3	28750.8	19742.1	9830.23	33409.1	17644.2	35941.3	39527.2	51059.4	24738	14612	35350.4	23315.5	12524.4	17506.2	26602	29573.1	41158.1	69306.3	46968.7	57133.5	33871.4
0.93_1093.7335m/z	25.6121	25.6121	25.6121	25.6121	25.6121	25.6121	25.6121	25.6121	25.6121	25.6121	25.6121	25.6121	25.6121	25.6121	25.6121	25.6121	25.6121	25.6121	25.6121	25.6121	25.6121	25.6121	25.6121	25.6121	1117.26	25.6121	25.6121	25.6121	25.6121	25.6121	25.6121	25.6121	25.6121	25.6121	25.6121	25.6121	25.6121	25.6121	25.6121	25.6121	25.6121	25.6121	25.6121	25.6121	25.6121	25.6121	25.6121	25.6121	25.6121
0.94_713.3511m/z	3532.72	1183.44	2609.33	1805.54	4371.71	5617.57	1672.29	1477.43	4515.3	9286.61	4472.55	3662.59	5580.91	5812.64	4341.59	4328.23	5237.14	6612.1	4027.81	2471.95	3172.93	4913.05	5130.6	1388.69	8980.37	6189.78	4349.16	3868.25	4235.96	3201.88	4292.5	5586.29	3439.74	4429.16	3160.2	2657.76	4014.72	2595.2	2216.47	4392.97	3551.8	3800.03	4825.61	4687.23	4165.88	7620.97	4009.73	3999.12	4557.69
0.96_271.2283m/z	5235.91	6652.73	6237.24	7085.7	8201.83	9735.78	6863.69	9636.27	7340.75	5282.96	6623.36	4041.21	5665.32	7469.41	8976.01	13988	6529.74	8562.31	7184.66	5129.53	8285.51	9561.61	4897.04	7966.51	8903.03	7784.45	14325.1	8771.24	9479.27	5466.41	5170.12	10853.5	7116.51	10926.8	8079.18	7883.54	5666.61	7670.32	4756.52	5983.92	5360.49	8315.78	10020.3	6814.13	5099.56	5799.1	6235.19	7271.93	8085.41
0.96_389.1780m/z	974.097	1742.54	2982.65	6208.59	2271.25	4704.3	5196.83	4782.35	609.63	787.452	1253.52	159.591	948.731	2358.44	1533.4	690.426	425.573	5125.24	1535.15	1040.66	2475.88	1669.12	915.287	3036.18	1179.73	2748.81	1430.76	553.89	2160.17	306.213	625.917	1772.97	804.209	1198.24	430.919	1721.54	27.0444	1911.01	136.566	1034.28	230.007	135.222	2148.12	837.259	1868.1	2402.7	297.008	2230.35	767.082
0.97_599.3201m/z	45462.3	62959.6	60012.9	58715	61345.7	65417.1	73031.6	81092.6	60057.2	47375.1	48527.5	55632.7	57061.9	54025.8	54570.3	63575.5	69084.9	59106.6	53304.6	49175.8	61259.8	64481.5	54840.5	65190.8	65732.9	71812.5	60720.3	54954.3	60905.9	48669.2	55347.6	66947.9	63053.2	60166.6	59329.7	49287	56885	59997.4	58591.2	55509.8	52711.9	54290.9	63892.3	60392	54633.9	63551.1	59988.7	61495.6	69546.5
0.99_603.2379m/z	0.0742034	0.0742034	0.0742034	0.0742034	0.0742034	0.0742034	0.0742034	0.0742034	0.0742034	0.0742034	12.057	0.0742034	0.371017	0.0742034	0.0742034	0.0742034	0.0742034	0.0742034	0.0742034	0.0742034	0.0742034	0.0742034	0.0742034	0.0742034	0.0742034	0.0742034	0.0742034	0.0742034	0.0742034	0.0742034	0.0742034	0.0742034	0.0742034	0.0742034	0.0742034	0.0742034	0.0742034	0.0742034	0.0742034	0.0742034	0.0742034	0.0742034	0.0742034	0.0742034	0.0742034	0.0742034	0.0742034	0.0742034	0.0742034
1.01_626.3208m/z	18694.7	14564.4	19670	18593	15788.6	20026.2	19932.2	12611.8	16719	17189.5	17962.4	17195	12019	20576.4	15717.6	16166.7	17066.4	20240.9	20889.7	16558.4	14741.4	20146.9	21895	14658.4	16694.9	18631.9	16575.3	17348.8	15083.8	15376.6	15628.6	20472	14614.2	20683.6	16055.3	14559.6	16543.5	13248.1	11499	20477.8	13652.6	14822.3	19721.4	14229.2	15980.9	20839.4	17504.4	14789.5	18153.8
1.01_624.3110m/z	5236.01	3592.57	5829.02	4775.72	5004.38	6347.02	5306.99	1625.26	6667.9	7166.62	5769.62	4800.3	4910.2	7927.75	7307.54	6545.61	5528.67	5553.96	6529.75	5243.75	4781.73	6539.04	6855.95	3352.73	7221.09	4452	7391.81	7511.87	7192.15	5322.37	5227.66	7803.57	5760.76	5656.4	7562.33	3900.04	6605.69	4650.06	3948.51	7141.31	5653.01	6304.78	8965.69	6035.42	4266.95	5965.51	3972.28	2713.04	5887.04
1.01_772.3228m/z	9205.25	5054.7	8418.33	6437.22	7034.67	4922.51	6937.35	5791.03	6985.16	6587.56	6850.51	6373.29	5741.86	7158.25	6006.67	5544.74	6247.34	7324.63	8661.28	7532.48	6609.32	7798.36	7462.05	3202.72	5498.94	8194.49	7883.34	7107.67	5631.01	6100.43	8276.87	8880.33	5626.22	6117.04	5926.27	5851.95	5382.21	5140.83	4992.94	6673.64	5960.12	5835.92	6502.21	6326.6	6129.27	6683.14	6012.02	7101.19	6680.33
1.01_1289.6728m/z	640.239	27.2873	532.317	273.404	1035.75	499.283	904.536	272.524	1054.26	340.553	702.002	418.542	538.021	2286.88	726.954	1125.59	2122.35	2037.66	2289.38	540.153	27.2873	1020.89	398.141	471.553	2773.43	27.2873	730.428	614.993	1297.15	27.2873	2294.93	2848.9	493.662	1746.56	1327.89	191.299	679.951	508.557	27.2873	1863.48	648.746	720.527	1104.02	759.245	386.874	813.48	1045.88	656.72	1454.37
1.02_473.2825m/z	42172.1	70222.3	132821	63760.8	60871.9	83465.5	61241.1	105825	106345	28786.3	51114.7	28423.3	33180	32056.4	47986.5	114208	58169.9	76336.5	109234	61568.2	110605	125500	47819.1	95390.3	35452.2	147523	70962.9	71121.1	42107.8	38541.3	22775.3	122103	33526	177368	43294.4	54621.3	25719.6	39921.8	38638.6	33940.3	41573	53291.7	79156.4	60295.1	203806	49959.1	44294.9	72606.6	91175
1.02_826.5956m/z	310.509	1697.65	4940.72	1458.88	3238.24	4630.56	3870.27	4747.48	2530.81	2778.98	1314.1	2229.22	53.5018	9910.23	2486.44	3317.34	3472.67	5534.75	10343	2044.1	3042.97	10183.2	1247.79	4388.6	14293.9	1681.52	2726.12	3055.3	3338.19	1181.65	503.531	1724.06	1723.15	5250.03	2244.64	1959	2178.77	1355.79	431.407	10705.6	996.35	2312.06	2813.97	4979.74	19582.8	6713.32	5172.3	2722.74	2048.31
1.03_371.2216m/z	9.2982	335.573	1108.24	302.087	9.2982	600.796	520.23	779.574	9.2982	459.734	9.2982	213.697	9.2982	1436.17	1031.95	234.974	255.133	1042.9	928.26	509.617	1620.45	543.8	9.2982	1123.84	667.841	323.542	1139.27	795.162	1098.13	9.2982	9.2982	117.687	204.093	624.91	882.614	514.038	323.135	192.263	103.198	1325.89	215.831	884.743	575.88	1091.83	2659.92	210.951	9.2982	610.413	294.399
1.04_594.3705m/z	14774	19845.8	15365.9	17870.4	25683.4	16292.9	20181.3	23117.2	19677.1	17486.9	18499.8	16338.1	14649.4	22116.8	13468	16947.8	28920.6	20357.7	17908	19695.1	15605.8	36583	23315.3	11875	33070.1	18273.6	25057.1	28772	18566.2	17160.5	18013.5	19062.9	23797.9	25355.3	18136	24182.6	20646.9	20656.9	18198.2	16272.6	24136	21343.2	27135.4	15042.3	23475.3	15099.4	27872	25791.4	17653.7
1.05_297.2442m/z	1156.67	1078.87	1883.68	2363.2	1009.83	1674.18	2206.21	1954.44	1327.38	1396.42	1589.59	1157.16	1737.51	1470.23	2340.23	1642.84	1836.91	1788.9	1752.07	792.356	2816.66	3056.16	1416.28	2618.75	2555.97	1819.89	3199.72	1659.36	1503.19	1707.92	1655.41	1608.61	2192.35	1727.72	1582.81	1921.99	1706.67	1949.04	1705.46	1545.45	1525.59	1330.48	2377.64	1757.42	1569.84	1663.91	756.546	2601.35	2174.07
1.07_548.2976m/z	8714.18	5877.74	6148.84	9621.11	8092.22	9463.16	12693.8	9017.57	3983.49	7119.22	3932.92	15687.3	3653.43	12800.7	13313.1	5308	8353.61	11633.2	8357.66	6520.85	6827.95	7061.62	6602.67	3067.94	11680.7	4098.2	4297.74	6671.38	4116.24	3087.57	4684.67	4227.72	10724.7	6942.57	5196.46	10235.9	5752.3	4680.46	5189.64	2831.63	3135.16	8904.73	5557.05	3461.12	7267.76	3457.94	5171.26	3392.79	9100.79
1.08_409.2632m/z	3321.52	1842.13	3258.39	2681.78	3531.26	2679.47	2494.88	2370.14	2692.17	2352.07	1725.1	2446.64	461.888	4100.25	2053.18	3702.54	1758.18	3667.33	2791.57	1550.96	1731.44	1899.99	3410.72	2879.52	3812.04	2973.67	2281.82	4230.83	2180.85	2190.89	4066.49	3962.27	2360.39	4213.17	2024.7	3119.65	2313.78	2158.68	2493.23	2764.37	3730.5	5319.17	2524.29	2036.7	956.663	3906.18	1402.58	2667.93	3968.61
1.11_441.2075m/z	17471.7	19606.7	25769.2	39016.9	26385.4	39563.6	28026.4	32463.6	23258.5	23748.1	18141.1	19025	15970.9	43289.4	33915.7	20120.4	33893.8	36125.8	23768.9	23012.4	32755.3	19901.7	29896.1	34326.9	24721.5	22134	30188.5	41773.3	26795.2	21249.9	13599.8	28950	27091	29121	19249.3	32841.2	22926.5	27446.3	23001	23208.9	14590.6	17443.3	32709	25765.5	27432.6	36207	13579.9	26391.9	32304.5
1.11_692.4485m/z	111867	96115.1	108995	116964	100465	78042.1	78372.3	78525.5	161752	131380	111318	124909	143269	135736	108322	124838	133748	146098	103930	112248	128399	118424	160335	81648.1	84620.7	94322.4	136180	128304	126312	125705	130891	142882	130828	111962	114629	127006	126991	130026	130683	119458	114121	122452	123417	134771	129338	116253	107957	109343	142264
1.11_675.4417m/z	2898.68	2502.17	4394.5	7979.66	5500.88	9693.81	5450.23	14753.9	3992.15	4918.86	2754.58	3631.49	1881.9	13640.1	6663.17	3526.62	6775.01	5766.17	3197.09	3460.33	6001.46	2581.8	5553.39	7178.86	4713.7	4320.45	4696.51	10010.2	4683.3	4962.02	1433.86	5315.82	4735.94	5696.32	1175.33	6837.71	3284.94	4004.36	2769.04	3015.22	1051.59	1544.83	9494.92	3989.62	4215.69	7057.37	1406.19	4756.05	5393.67
1.11_470.1620m/z	385.534	44.9943	2284.42	2425.76	1355.49	2625.73	1613.1	2042.4	2494.51	2756.57	2054.2	3691.87	1614.85	3794.1	3134.98	2808.02	2743.42	3038.56	2365.04	3041.63	2781.33	926.935	2483.32	2088.33	1646.83	2576.48	4004.48	3554.22	3084.79	2933.47	1966.49	3290.77	2431.14	2767.91	1331.96	3326.69	2866.48	3089.56	2559.53	2263.64	1357.28	746.448	5097.78	2689.56	1759.28	1231.65	1655.93	3199.6	1766.02
1.11_425.1660m/z	290.566	683.521	1041.88	1487.34	665.881	2678.49	1938.66	3061.1	1200.27	1438.06	955.365	820.779	58.1131	3223.63	2425.36	1151.68	2296.68	2145.89	1701.54	1264.59	2343.89	780.964	995.034	1757.2	528.355	1781.41	2290.07	2597.31	1577.02	1761.25	535.841	2268.45	1545.94	2304.29	2116.8	1583.27	2285.42	2311.62	1005.52	1992.49	633.671	985.099	2734.92	1757.24	1935.24	1576.88	1329.3	2809.39	1355.71
1.18_145.9322m/z	6900.54	7191.3	8059.16	7368.39	5729.86	6466.05	7196.19	6244.54	8305.47	9098.83	7461.6	7804.29	8146.98	8164.18	7189.35	7814.11	8485.51	5761.74	7319.52	6811.23	7813.43	8851.44	6027.47	7260.88	5770.59	6043.63	7098.09	6731.26	8632	8384.54	9345.91	9106.29	7701.38	5863.58	8377.73	7132.14	7804.77	9854.89	6607.48	8846.6	10089.9	5423.99	7976.54	7090.3	7773.9	5891.09	8324.71	7550.38	8809.03
1.19_445.3323m/z	1196.36	9397.96	1885.82	4870.86	5901.32	2664.55	5386.88	4267.28	3098.36	2567.62	2642.07	5105.66	3511.96	2451.7	5478.22	4138.28	1429.03	1101.1	3269.49	4389.87	5343.13	972.144	2582.87	4452.17	1903.5	4358.16	2514.28	1855.73	2962.6	4339.94	2801.48	3948.5	3360.72	2424.76	2690.89	3090.84	3534.99	2418.07	2361.82	2705.3	4150.38	4946.95	2494.42	1523.79	2656.1	1744.48	1602.93	5515.58	3471.82
1.19_371.3189m/z	659.163	659.163	659.163	659.163	659.163	659.163	659.163	659.163	659.163	3295.82	659.163	659.163	659.163	659.163	659.163	659.163	659.163	659.163	659.163	659.163	659.163	659.163	659.163	659.163	659.163	659.163	659.163	659.163	659.163	659.163	659.163	659.163	659.163	659.163	659.163	659.163	659.163	659.163	659.163	659.163	659.163	659.163	659.163	659.163	659.163	659.163	659.163	659.163	659.163
1.20_708.4409m/z	3073.79	3532.87	5298.39	3741.47	5826.53	8455.48	9755.29	7054.09	13145.6	11723.6	8771.27	7096.9	9227.66	12449.1	7582.4	10685.1	11719.1	16012.5	8351.99	5790.97	8375.06	6385.22	11359.2	5446.15	8928.7	10635	10105.1	12157	10801.9	9554.17	9300.65	13838.2	6567.36	11854.2	6693.8	8718.38	8719.08	6842.29	7379.95	5567.08	7674.02	8982.19	13522.6	5962.86	8059.6	12702.5	6453.7	10593.4	10837.8
1.21_299.2596m/z	267.46	148.754	17.3151	1133.7	17.3151	396.521	863.319	397.922	610.35	713.141	784.37	618.532	329.672	178.342	321.771	194.395	949.607	1175.13	767.775	617.448	639.993	408.627	317.242	381.901	521.935	753.301	134.072	602.026	289.893	747.452	514.169	310.568	789.111	723.988	530.941	513.891	314.216	383.796	114.668	1013.17	86.5754	144.906	1567.6	617.952	415.782	745.212	142.359	454.215	632.638
1.22_582.3762m/z	5319.77	3377.65	6335.77	5980.54	9205.21	6846.48	5735.74	9076.74	12995.9	9168.02	8460.63	7233.95	8971.72	12995.1	6318.47	6836.68	10570.1	8516.44	10182.5	9138.17	1745.25	15731.3	11057.1	6627.56	22504.4	7991.85	11321.1	10131.8	11885.7	7679.01	11807.7	11664.8	9410.68	10236.8	8906.36	8484.79	6832.21	5804.33	5277.93	5391.99	9065.53	6959.04	10891.2	6902.98	6350.29	7059.68	9657.85	9010.27	7681.58
1.23_464.3146m/z	6949.88	25845.3	26207.1	22465.7	46828.6	28543.4	34798.7	44796.1	27538.9	48888.3	30892.4	27092.8	19642.4	36516.3	40907.5	25645.7	29385.5	35276.4	35235.7	49173.3	27981.8	38850.3	24173.1	30146.4	96969.5	49212.5	24159	100372	49491.2	20834.6	29520	68582.5	15482.6	48607	32100.6	32816.2	26009.5	36477.1	12312.5	81665.2	69077.2	50477.3	25704.8	65734	74231.9	34421.9	28330.1	20500.9	38158.2
1.31_445.3322m/z	1663.3	6295.71	2473.38	1471.84	7147.48	2876.9	6949.95	4879.17	1709.64	3285.91	3262.76	4039.42	2059.04	1614.88	4833.9	2946.72	958.075	1026.68	3663.97	4193.62	2693.83	931.982	1252.33	4594.97	1819.01	3440.65	1750.29	1877.12	3263.92	2461.56	3535.72	1587.15	3609.66	2272.68	1598.7	3958.75	2019.15	4325.5	1714.74	3379.1	2652.78	4468.87	1714.22	2280.85	2001.94	1349.61	1343.92	3019.77	2335.88
1.32_162.9831m/z	5159.03	6410.18	8514.44	9158.24	6075.13	8203.99	5994.71	3135.97	7142.34	3503.38	6536.83	7887.92	6510.01	5000.7	5559.39	5907.04	6282.94	8133.33	5293.86	4347.39	5393.92	6083.69	6469.98	4370.92	6357.56	5508.07	7342.34	7435.26	8890.13	7898.35	4214.85	7279.64	5774.17	5025.45	6963.2	5480.78	6188.56	4451.73	5798.41	5568.79	7173.85	6448.58	7367.93	6225.21	5582.59	6182.45	5719.53	6715.69	7250.41
1.37_725.1238m/z	41.4795	1132.21	7305.92	41.4795	41.4795	41.4795	41.4795	41.4795	41.4795	41.4795	41.4795	41.4795	41.4795	41.4795	41.4795	41.4795	41.4795	41.4795	41.4795	41.4795	41.4795	231.871	41.4795	41.4795	41.4795	207.398	41.4795	41.4795	41.4795	41.4795	41.4795	41.4795	41.4795	41.4795	41.4795	41.4795	41.4795	41.4795	41.4795	41.4795	41.4795	41.4795	41.4795	41.4795	41.4795	41.4795	41.4795	41.4795	41.4795
1.40_299.2599m/z	764.874	4882.33	2280.09	2365.01	4348.14	2097.78	2660.83	3833.15	2422.97	2810.95	1631.92	1050.2	2327.8	4144.19	2785.32	3195.58	3347.28	3163.9	1997.62	2010.52	2641.4	3912.93	3153.07	2725.52	5897.57	1762.96	5394.63	4794.66	3789.99	2822.7	2913.39	4464.52	3695.88	3584.79	3356.52	2326.91	2263.32	3142.36	2588.5	1196.55	2185.06	2498.72	4920.15	2861.14	2113.2	2129.66	1952.05	4187.94	2517.05
1.41_813.5952m/z	202308	123234	139697	141532	107318	138293	148673	135873	86102.8	161265	133674	141040	126206	157518	189828	135084	145026	154255	115470	129506	161751	124406	153038	140325	168311	102786	177548	188465	192154	118650	89932.3	114193	105326	180444	127442	159894	92856.4	139647	101960	145213	104562	84617.1	172011	118226	138565	158253	77535.8	147612	175807
1.41_391.2086m/z	5153.21	6687.95	8850.21	8398.51	7470.45	9191.77	7429.68	15045	5775.47	6316.4	5499.14	6896.61	7079.85	7770.72	7813.89	7915.65	6527.65	6892.35	6224.29	7127.2	5833.38	7511.54	5350.59	9119.13	8084.09	7438.04	8523.14	6781.68	7819.64	5581.79	4445.14	8324	5668.51	9506.54	5978.7	6161.97	4749.37	7134.06	5437.92	7336.9	5168.97	4713.91	9643.76	7293.78	9929.32	5593.04	6403.56	9158.82	5556.71
1.41_446.1611m/z	4888.09	5120.77	5795.65	5497.41	3566.64	4003.21	4487.75	3115.85	3326.28	4487.4	3099.92	6545	3367.44	5293.41	4260.92	4149.04	4976.93	5437.28	4826.43	4283.8	5784.69	6160.36	3718.96	4234.95	4201.66	5142.64	5230.07	2329.59	5015.17	3290.13	3612	4829.24	4288.99	4008.27	4911.26	6458.33	2406.08	4175.28	4130.84	4260.7	4042.61	2163.73	3273.14	4948.56	6491.12	3841.56	3821.18	6444.95	4132.73
1.41_595.4251m/z	3781.37	4491.25	5528.62	5780.82	5252.05	6546.2	4644.65	5077.26	6707.46	3099.48	5354.18	4270.09	3156.31	5288.58	4633.33	7003.36	3642.29	4117.57	4552.9	4613.35	5291.51	3503.05	4447.42	4832.54	7006.36	5150.32	4148.69	5350.67	5472.71	5904.15	2056.61	5009.41	2199.71	5533.73	4930.78	3543.3	3691.31	4058.53	2329.4	4909.33	2704.66	4529.5	6232.39	4205.31	2882.16	4332.05	4721.18	5973.45	4122.96
1.41_389.2129m/z	2690.76	3643.44	3124.48	4094.78	2987.45	2877.37	3098.65	2936.38	3487.36	1687.86	1504.29	2840.78	1670.18	3870.93	3302.84	2409.56	3029.73	3663.93	2160.94	1492.73	2588.91	2438.18	1957.91	3492.1	2822.44	2125.1	3166.01	3285.36	3054.49	1960.93	1397.78	1817.68	2045.31	2980.14	2526.08	2897.41	1820.23	2788.71	2918.94	3411.06	2141.12	1352.85	4239.89	2808.13	2307.82	3585.94	2185.92	3174.76	1586.86
1.41_663.4129m/z	791.474	1901.03	1056.44	1721.33	2228.13	2018.91	1037.34	1536.29	510.175	2463.44	774.536	1295.55	260.378	2681.56	2206.38	2208.93	641.186	1781.4	1926.12	1410.89	2892.95	1931.34	939.597	1777.88	920.876	1627.84	1438.91	2640.13	1370.54	1028.97	600.655	1810.07	1919.89	1801.89	1719.52	1284.69	885.668	1985.82	558.25	2329.85	1090.39	971.871	1946.96	1599.21	2653.95	1225.82	1763.43	1445.61	2503.58
1.47_411.2067m/z	7742.54	6142.5	11294.3	24230.8	13825.5	23070.8	11796.7	18090	12091.3	15590.8	8389.3	15785.6	12052.8	21004.5	22071.3	13652	13285.4	17011.1	15880.6	19433.7	24703.5	17824.3	9732.34	17311	13696.8	14312.6	22666.5	19014.7	12689.4	6473.3	6101.57	15642.2	11867.7	16465.1	10967.6	19175.5	11152.1	17909.2	13569.8	14587.1	6093.49	6348.9	17741.5	16745.6	13224.5	15240.4	9566.68	21620.8	15530.4
1.47_472.1773m/z	593.717	1106.4	2396.64	3327.08	2121.24	4887.78	2852.15	1403.16	2155.9	1850.56	3017.26	2473.7	2587.94	5892.58	4030.2	3357.09	1991.61	3205.99	1828.25	2177.75	3401	4625.27	1329.89	3309.32	2109.18	2230.77	5926.65	4063.45	2539.38	2006.88	598.035	3194.63	2872.83	2851.13	1560.87	4055.86	1822.67	3821.96	1312.77	3294.96	1098.67	1204.4	3487.83	4665.52	3266.88	3332.95	1445.4	3668.01	2614.83
1.47_479.1957m/z	968.63	586.749	2001.56	3346.27	2604.52	3380.48	1603.51	2732.68	2137.56	1038.77	1134.43	2323.77	1845.15	3089.57	3333.73	1557.83	2374.94	2437.89	2505.53	1862.17	3443.61	3180.76	1424.11	2026.63	1383.95	2170.97	3332.89	3207.96	803.165	578.467	23.866	3632.44	2332.36	1344.68	1847.08	1634.45	1429.64	2616.51	1443.34	2179.69	710.073	543.326	2222.89	2148.82	1478.67	2060.68	1540.89	2749.34	898.429
1.47_715.4477m/z	129.044	367.15	528.237	3743.33	918.771	2764.69	1179.11	3405.46	778.595	1917.4	849.784	935.251	677.312	2938.03	4245.52	1454.82	1622.09	2489.54	1808.4	3050.86	2868.64	1982.1	227.752	2079.5	955.882	1477.57	2609.01	2828.94	1548.06	1040.54	1224.51	3205.41	1500.77	2138.57	929.036	2459.69	742.008	1204.57	807.644	2097.65	234.702	425.172	3912.92	1927.26	1499.6	2591.47	173.843	3851.27	2754.86
1.47_596.3926m/z	4818.51	3203.18	3417.04	2391.33	5518.99	4289.47	8164.85	6791.92	7665.2	3321.97	5055.39	3037.39	2271.95	7608.97	3652.57	4011.78	3302.34	2326.7	4691.34	2249.53	2053.42	9820.82	10378.2	1817.33	16874	5551.49	6218.89	7095.72	4273.82	3490.01	7035.23	6322.75	5739.08	6818.68	2648.15	3940.49	4316.58	2781.88	3265.45	3877.96	7238.84	5167.23	10156.2	3238.57	4969.37	3202.59	3854.5	3579.33	3647.3
1.49_733.3463m/z	309.623	1546.13	2482.9	753.147	1334.49	1070.13	1395.73	998.6	1816.06	106.715	805.533	380.8	2689.56	404.17	131.966	504.844	24.5979	961.295	417.671	814.432	410.85	737.048	1177.47	575.653	748.491	298.944	687.113	1217.66	564.744	855.798	383.315	1356.72	450.601	1388.65	589.594	611.075	642.122	4.91959	1233.38	1056.85	1250.83	816.866	891.706	4.91959	1999	97.8055	159.427	1267.17	1120.1
1.59_593.4784m/z	23407.5	9704.99	34068.8	14527.6	50848.8	52701.1	67736.2	27086.7	67069.2	10239.4	409938	99046.1	114897	20290.5	67741.1	66233.5	24112.1	25905.8	37846	79859.2	31790.6	15046.3	8154.05	66302.4	51584.2	10410.4	12110.2	22508.1	73686.2	31427.3	45314	77742.2	11657.6	45077.4	876.355	51449.2	19768.6	50131.4	52158.8	20152.5	27758.4	45892.5	23995.1	6856.35	14019.8	26160.1	10879.1	36907.9	29453.3
1.65_650.4038m/z	72509.6	90219.7	92151.9	95167.6	94316.6	100794	83714.7	101661	95119.2	79420.5	87586.2	100005	92123.1	79247.6	86574.2	83101.2	89570.4	96983	102203	93035.9	98289.6	110139	92614.4	86145	98917.9	99886.3	102792	97884.2	91394.6	81405.2	93281.2	107040	97411.5	95720.3	99239.2	101338	100113	95326	94842.6	92228.6	81099.7	81470.6	89875.8	88726.6	90033.9	97377.1	99366.7	123517	91867.2
1.66_751.4714m/z	7923.29	21411.6	18568.9	18476	21689.3	22952.1	7123.02	12763.8	12947	11882.7	15279.9	15545.9	16152.5	10969.4	12148	13142.8	13804.5	17179.3	9254.96	11504	14251.8	16625.1	15071.8	10460.9	16244.8	13898.6	14783.8	12518	15268.4	11870.5	16408.8	16451	13937.9	10573.8	15484.3	13717	16340.3	13599.3	13717.2	14418.9	11909.5	12108	12718.6	15450.3	15018.6	11184.2	9336.13	23194	13382.4
1.66_425.2590m/z	2627.71	3774.14	4971.62	4019.67	5403.79	3659.37	3425.55	4512.63	4202.48	2263.36	4368.67	4434.07	3854.46	4655.78	3094.26	3981.6	3199.79	5269.96	3699.73	2643.42	2918.84	5471.38	2817.93	3802.88	5058.22	4573.26	5465.05	3937.01	5425.91	3152.63	3917.02	4373.34	3773.32	3097.07	3376.87	3452.85	3086.41	4096.78	4168.26	2898	4316.3	4075.91	4089.47	2888.13	3641.95	6702.66	3814.22	4947.66	2705.76
1.67_491.3211m/z	849.622	3625.59	2447.72	1321.52	1679.4	1091.93	3717.31	3571.05	3377.66	2020.94	4495.1	3230.53	2111.98	8264.22	2743.19	2932.49	5102.83	3827.93	1830.09	2058.73	2034.43	1792.17	4381.03	4370.68	5438.75	6775.05	7389.18	5086.67	3041.55	1733.36	4063.39	2957.05	3577.69	4560.44	5127.78	2501.75	1382.4	3636.83	2252.61	3796.36	3335.33	3424.15	2743.69	4717.31	3339.22	5688.27	2766.54	2727.97	2238.36
1.67_739.4812m/z	3599.07	4274.95	4907.01	4663.33	7512.4	2736.33	4740.41	4104.76	3926.38	2031.02	4123.73	3623.8	4835.02	2539.33	3070.39	3273.84	2687.12	2621.81	1945.16	1975.95	3578.24	1140.22	5062.87	2413.55	1619.33	2795.15	3473.41	4762.03	5225.95	4125.21	2904.22	4031.04	3624.02	2246.66	3431.29	4170.4	3538.6	3614.15	4352.27	3836.94	2851.38	3307.05	3638.24	2507.48	2435.2	1864.67	2608.51	3694.89	4394.45
1.69_339.1996m/z	1.85258e+06	2.23436e+06	2.2536e+06	2.27181e+06	2.34467e+06	2.31688e+06	2.29306e+06	2.24077e+06	2.42056e+06	2.07358e+06	2.13932e+06	2.21317e+06	2.17134e+06	2.36671e+06	2.22978e+06	2.23483e+06	2.25924e+06	2.24195e+06	2.17607e+06	2.1703e+06	2.15099e+06	2.41352e+06	2.23143e+06	2.20935e+06	2.20207e+06	2.37004e+06	2.48982e+06	2.31481e+06	2.42316e+06	2.07949e+06	2.22164e+06	2.55828e+06	2.26432e+06	2.14504e+06	2.14151e+06	2.21153e+06	2.23923e+06	2.28818e+06	2.14902e+06	2.20777e+06	2.33008e+06	2.24763e+06	2.40619e+06	2.26139e+06	2.23754e+06	2.20438e+06	2.28328e+06	2.51271e+06	2.1979e+06
1.69_581.3663m/z	3930.26	3877.49	4344.18	4120.81	8433.32	11041.8	7143.74	41908.6	8551.78	5493.93	7397.2	6558.33	7243.91	8052.52	7189.17	7092.93	4665.9	3931.76	5540.66	4822.7	3869.87	5778.82	3552.49	6675.27	10148.8	5832.48	9658.3	9079.8	8851.49	5864.29	7306.88	10031	5545.29	7751.78	8742.78	7584.18	6062.15	8845.34	6660.59	11181.9	41725.6	6365.71	9949.47	28523.1	13010.7	10392.7	4447.58	4504.32	8897.87
1.69_445.2952m/z	49524.8	79892.4	300012	73828	68264.6	82182.2	75660.4	91523.6	49439.3	49487.4	54190.2	58419.6	59545.6	74623.6	60837.9	48287.7	56280	69244.7	59619.4	57456.2	56907.4	76341.9	55208.9	76522.2	71348.6	58525.5	64125.7	57103.8	60462.3	55201.2	53747.7	57227.7	61707.2	50646	61580.6	38628.2	40118	49540.7	51699.3	61368.8	49998.5	57660.4	64201.2	58811.8	75638	56836.9	59048.9	61864.2	57428.8
1.69_940.4113m/z	69055.5	107876	162424	113914	78238.1	101636	100332	97660.1	102897	137186	70247.9	121143	59077.5	156287	97073.1	98039.3	105448	61119	100350	105165	133125	126834	49627.6	119171	64993.5	103111	81306.6	97334.6	54767.4	130171	126496	93570.2	83364	131244	118611	71015.9	85610.5	78651.1	74267.5	108310	56381.2	107986	125742	107149	155783	41175.8	138827	99500.7	84603.3
1.69_557.2383m/z	13942.9	13763.2	15815.9	13283.3	12428.8	14315.8	12655.8	11422.3	7634.94	7316.96	8709.35	8827.18	9004.57	13745.9	8874.63	7812.9	9374.15	11742.4	11161.2	11121.9	10489.4	11970	10992.6	13032.2	7216.07	11116.8	15659	12449	13812	13342.3	6432.14	11170.5	9430.58	13836	10861.2	6748.03	7962.51	8701.33	8350.36	9485.8	8231.43	9076.71	10767.6	8665.42	13631	8183.13	8521.89	10543.4	12341.3
1.69_578.1408m/z	13331.5	13786.6	16987.4	15970.5	15442.3	15230.8	14277.7	10823.1	5226.84	7419.42	4494.57	8372.4	11134.4	15696.8	10605.3	6216.72	11152.1	15075	8387.5	10014.6	10582	14084.7	16936.1	13689.7	11798.2	9744.82	13028.8	9495.22	14156.1	10523.6	8031.11	6874.13	13192.7	8657.1	8051.66	7300.37	3397.34	8867.3	8018.84	8788.46	9071.97	6139.86	9397.61	10689.2	11333.4	11040.6	8860.62	14851.6	8915.16
1.69_769.4532m/z	13646	19574.7	19046.6	16235.8	15401.4	18522.2	14767.3	14472.6	12311.7	8670.85	16887.1	11830.6	12174.3	17459.7	14000	11041.3	13282.7	12258	10245.8	8342.85	10847.8	14425.5	7605.11	15167.4	8069.21	12178.5	19472.2	16029.2	19155.5	16141.7	12406.3	14948.9	14053	13566	13793.7	11743.2	10012	11190.8	11170.4	12504	12538.5	11254.2	14625.6	11729.9	18402.9	8044.64	7715.48	17395.7	16445.8
1.69_419.2124m/z	1449.59	1523.21	2267.45	1538.48	1219.39	1206.45	1338.33	1396.56	1411.78	620.382	550.133	22.5707	360.288	1767.02	1031.56	1538.57	943.001	1047.63	1321.05	1220.19	883.474	1335.6	615.755	1445.61	1894.12	906.41	1431.82	1335.3	741.527	1899.36	1473.57	875.217	985.986	1406.23	956.333	1018.29	266.942	280.105	1157.41	1936.6	915.946	532.903	1427.32	1066.41	1443.68	1289.86	963.043	792.409	1724.95
1.69_741.4842m/z	14955.3	22124.4	20032.3	19095.6	11188.9	16243.1	11139	17936.6	12567.1	9317.38	12631.5	14565.3	13165	12764.3	14880.2	12028.4	14629.4	14712.8	7206.48	17020.3	12760.9	14223.8	8436.12	18368.6	12478.6	11390.3	15077.4	11711.9	11991.5	13565	15379.5	14745.6	16717.8	12423.4	14451	13353.8	13410.9	13335.2	14746	15745.6	14774.5	12878.1	13093.2	10310.1	13392.3	11208.2	14247.5	15421.9	13066.6
1.69_571.2888m/z	815.108	2179.25	863.998	1961.75	619.883	2577.06	905.331	390.994	1997.38	675.971	1893.58	1838.83	1434.91	1727.82	1140.52	1700.55	1359.07	1062.47	2154	2566.75	2772.07	2290.55	258.12	1089.17	916.874	2189.83	1405.5	2192.49	1968.95	1396.97	1639.82	1672.47	1601.25	2381.56	2573.3	1604.17	1442.36	789.523	1265.27	1538.51	2105.59	1588.77	2600.5	1418.63	2509.16	51.624	881.994	1388.51	1813.1
1.71_882.5645m/z	417.749	2892.45	24585	6914.22	1786.39	3019.91	11146.7	1059.6	4032.51	1543.54	7924.43	3870.24	4296.52	5093.75	7969.92	3901.06	5955.36	4378.28	3025.98	1201.6	5634.42	8126.81	2023.22	2176.14	12410	7681.81	6667.57	4181.22	4376.23	6128.63	2490.42	6303.23	2100.86	10061.6	4412.86	5515.78	5685.2	6081.46	3747.56	8468.94	4732.31	4263.96	3872.58	2720.28	4613.22	1724.61	6942.8	8242.8	7490.95
1.72_692.4475m/z	425851	479016	489590	477679	493631	500487	459684	459668	500840	444279	464412	513454	486715	446176	462611	469658	488892	489358	498913	502735	494550	493946	483148	468445	456625	477559	530285	489835	507212	453567	478436	526038	483715	466025	496122	472836	501965	483980	483665	479118	429096	451726	446944	454847	482447	472150	493408	587660	492848
1.72_533.2903m/z	8119.7	17337.8	23539.8	13804.6	18577.3	11889.1	26205.3	26290.3	25398.5	8261.83	20041.6	13591.9	10231.4	21272.7	16466.1	24488.6	13461.9	11948.5	10073.4	14993	13117.8	11648.8	18417.9	22746.6	22585.9	15024.4	25927.3	33317.3	17101.1	19203.6	11425.9	30598.9	11410.9	30951.3	15271.8	22043.9	15584.1	30651.1	17731.7	15447.3	22192	16731.5	32132.9	15070.4	19862.6	21105.7	14664.8	14323.7	13540.9
1.72_1165.9165m/z	616.214	1226.44	2823.6	935.747	2475.66	434.389	5218.12	2825.31	2328.71	496.412	2142.75	1228.36	746.353	2456.61	2032.51	1988.83	344.123	1010.26	40.0367	680.112	40.0367	748.736	3820.01	2482.02	5137.12	200.183	2773.66	3291.89	1617.47	2401.18	40.0367	4567.23	885.052	3038.96	869.886	5011.75	1188.68	5627.74	883.567	1419.66	3237.12	377.254	3220.47	1082.15	1049.19	3264.97	710.849	597.112	409.986
1.72_505.3359m/z	2006.59	2417.6	5724.14	3454.01	1340.69	3532.97	11396.7	8092.98	8008.09	5644.68	6815.67	23270.5	5467.47	15955.6	2353.63	6178.19	2981.76	11465.2	1687.48	2019.43	7890.66	1107.81	11904	11839.7	5438.89	11538.7	20912.5	4624.68	8082.98	5687.96	5974.8	12673.7	7579.85	10379.7	7726.88	5502.13	4444.92	3257.71	7979.56	5293.5	1874.54	5337.2	17033.4	10362.2	5420.51	9470.86	8837.71	3254.88	2144.62
1.72_613.4013m/z	27964.2	38693.5	43298.8	39490.1	40005.6	34871.8	34370.2	38087.7	30599.8	25876	38847.2	29294.2	32568.6	28397.9	30590.1	32651.7	28302	34410.5	28127.8	33770.2	32379.3	29095.1	32088.2	35916.1	27254.3	30195.6	32469.1	29211.6	33150.4	26904.4	29438.2	33867.2	27430.5	25163.1	27573.3	29882.3	27585.2	32274.9	27993.4	28457.8	27295.5	25134.3	29321.2	30298.7	28824.1	32837.5	28156.7	38055.5	29699.3
1.73_485.3488m/z	19269.3	25387.3	25991.9	23878.7	27171	24455.7	24142.2	21355.4	25200.1	22876.2	25576.2	22478.8	24429.3	22447.1	22601.8	24293.8	23019.4	23790.7	22831.8	26635.5	22718.2	25721.1	28164.2	22327.1	26002.3	23828.2	26541.8	21117.8	25486.1	23176.7	23052.9	23340.3	24434.9	19713.7	23529.8	25829.9	24975.5	23223.5	24800.5	22517.3	22498.7	24051.8	25010.1	23939.9	24066.2	25295.1	24663	27685.2	24039.3
1.73_866.5616m/z	9523.53	5460.78	48751.3	23704.4	5100.76	23629.6	21011.9	6220.68	11112	5364.06	17179.6	17250.2	11285.7	9727.39	10409.6	8926.45	13054.4	8822.29	13637.8	7550.72	18797.2	12952.9	2276.05	10486.7	19226.7	11439	14737.5	13329.8	12365.8	13943.3	8499.48	14143.7	4816.52	17843.4	9787.73	14546.5	8918.25	12218.9	12855.9	9079	11501.4	7204.75	10971.8	6188.76	9205.87	9963.68	37487.5	12925.6	13733.8
1.74_818.5538m/z	105950	117987	255076	158726	121129	163966	156966	96358.5	134226	93507.5	135427	173996	125028	144645	129939	141301	179094	161247	103045	113738	131546	93232.8	142243	117197	260666	167228	132193	121974	118046	158471	131206	154375	107570	168678	124722	178854	150637	130195	162237	112429	131269	121239	149455	125205	103014	165986	183964	136426	146983
1.74_471.3342m/z	2400.8	2675.62	4987.95	4827.95	7934.91	4859.23	7702.85	5893.92	5595.4	4344.25	6346.76	4080.04	5087.69	5189.03	4696.4	4482.5	4026.95	5488.69	4643.67	3594.84	2991.76	5919.3	5770.41	5919.56	6802.89	4056.87	5540.06	4372.43	5122.01	5494.15	4320.96	4550.12	5120.43	5539.26	4364.96	4240.27	4960.76	3599.32	4823.5	5721.66	6166.71	4629.1	4835.43	4320.44	5330.68	6604.7	4083.68	4433.97	5211.86
1.75_745.6083m/z	1.75989e+06	1.73638e+06	1.6677e+06	1.69585e+06	1.76738e+06	1.6826e+06	1.74016e+06	1.67502e+06	1.83769e+06	1.64334e+06	1.63208e+06	1.68573e+06	1.7361e+06	1.769e+06	1.69813e+06	1.7582e+06	1.76442e+06	1.73775e+06	1.5896e+06	1.57685e+06	1.5461e+06	1.6852e+06	1.87288e+06	1.72454e+06	1.67377e+06	1.69129e+06	1.75585e+06	1.85611e+06	1.96598e+06	1.72209e+06	1.67321e+06	1.77292e+06	1.71828e+06	1.83908e+06	1.75078e+06	1.67755e+06	1.70185e+06	1.69251e+06	1.69751e+06	1.68263e+06	1.68109e+06	1.71232e+06	1.80554e+06	1.6974e+06	1.69706e+06	1.70453e+06	1.50515e+06	1.72889e+06	1.68471e+06
1.75_813.5944m/z	284642	195346	224107	238894	245140	245987	300822	239174	225304	241404	240364	253568	289400	241720	296477	293111	274215	273505	224560	236976	209191	260304	343964	227113	284026	206948	335868	279010	323199	275319	254793	206323	261530	276898	297345	227635	228137	251964	256225	284628	229471	230498	294602	225036	282393	266225	206243	293372	276801
1.75_794.6185m/z	24582.8	28217	25315.5	25103.4	28932.2	26910.5	26298.9	23957.5	17094.5	20862.6	25134.4	23442.4	25405	19639	22285.1	23876.7	26726.5	28640.8	12904.1	18856.6	17523.4	24995.7	22465.6	30894.3	25689.9	18617.6	27480.1	22650.1	29817.2	23432.8	23101.6	23620.4	22362.3	26552.4	25228.1	20393.8	24807.1	26685.7	23846.7	24563.5	21472.1	19134.3	21205.2	22660.2	25137.9	27510.3	15930.5	32087.6	26890.3
1.76_735.5789m/z	2.14976e+06	2.69191e+06	2.60952e+06	2.55679e+06	2.56235e+06	2.62936e+06	2.7116e+06	2.87081e+06	1.97853e+06	1.83558e+06	2.00366e+06	2.09537e+06	2.35009e+06	2.62968e+06	2.18315e+06	2.37364e+06	2.38411e+06	2.56844e+06	1.99847e+06	1.85021e+06	2.07953e+06	2.72853e+06	2.72793e+06	2.5384e+06	2.51758e+06	2.65799e+06	2.31732e+06	2.4378e+06	2.92564e+06	1.99358e+06	1.96643e+06	1.94513e+06	2.10502e+06	2.58469e+06	2.22233e+06	2.0066e+06	1.87167e+06	2.32723e+06	2.22345e+06	2.32971e+06	2.01332e+06	2.03572e+06	2.39967e+06	2.01413e+06	2.63038e+06	2.53455e+06	1.54695e+06	2.4346e+06	2.15274e+06
1.76_742.6304m/z	11840.8	14987	16153.1	13099.1	14143.3	17183.7	11983.7	13656.7	7765.73	7624.62	10287.1	9884.39	11444.6	12090.6	12893.5	17038.5	12784.1	14853.7	12637.2	9712.51	11392.7	12057.9	13684.1	13483.2	15308.5	17344.4	17379.3	16568.7	16806.5	11149	8057.21	11098.5	10496.9	19775	10456.8	9313.16	7246.64	9357.64	12418.9	10899	11014.6	11046.4	17072.5	10052.4	15760.8	15331.5	7322.07	14574.1	15409.2
1.76_413.2232m/z	2075.44	1685.33	1807.5	2458.05	1560.34	1759.64	1600.36	1775.9	2590.75	1182.11	2053.37	2437.63	1418.5	2160.94	1999.13	1262.45	2421.13	1758.73	3097.39	2796.27	2127.79	2338.39	2087.53	1983.69	2679.41	3746.79	965.771	2342.28	2302.19	1166.62	1175.02	2419.15	1428.94	2260.11	1879.54	1165.36	2452.98	2080.13	1569.95	2533.54	2956.2	1547.14	3367.82	1370.96	2234.57	1175.45	2305.59	2719.39	1742.55
1.76_419.2410m/z	917.101	1818.01	1363.03	625.081	1498.79	1977.34	1070.76	1978.44	525.343	892.082	1407.05	1157.12	926.579	1124.86	611.666	1091.33	969.619	823.316	1708.71	1547.2	1063.81	1697.42	711.028	1376.99	745.593	1846.23	1197.57	1561.91	1440.43	832.309	841.732	1140.99	686.764	1345.73	371.174	1040.48	1233.58	1023.65	960.222	716.097	619.008	504.037	675.298	1258.61	1723.53	621.523	866.725	1589.72	715.488
1.78_807.5633m/z	7940.8	20210.3	16667	15186.2	18049.1	14719.8	17351.8	9972.44	12019.8	12985.1	17576.8	16316.2	12717.8	10026.9	13984.5	13652.8	13803	14815.3	5972.55	6633.23	9153.02	11634.2	21464.4	15342.8	21794.5	5374.99	16527.6	12633.5	13608.1	13444.3	14648.3	13726.8	11019.6	11824.1	13691.1	14160.9	16829.3	12023	17372.9	11734.9	12750.8	9073.4	11718	11373.3	14818.6	18644.8	7458.34	11153.4	14765.6
1.79_669.4570m/z	2.14493e+06	2.34555e+06	2.26258e+06	2.30467e+06	2.37581e+06	2.34144e+06	2.16961e+06	2.1446e+06	2.29142e+06	2.12745e+06	2.23467e+06	2.36701e+06	2.31635e+06	2.15811e+06	2.18684e+06	2.18042e+06	2.33387e+06	2.29944e+06	2.21998e+06	2.34983e+06	2.2817e+06	2.36901e+06	2.2486e+06	2.2735e+06	2.22873e+06	2.17987e+06	2.4372e+06	2.25434e+06	2.44438e+06	2.24925e+06	2.33166e+06	2.3199e+06	2.39592e+06	2.1508e+06	2.29053e+06	2.29611e+06	2.37403e+06	2.30794e+06	2.35732e+06	2.26743e+06	2.15465e+06	2.18656e+06	2.1097e+06	2.24969e+06	2.27391e+06	2.25624e+06	2.29529e+06	2.63278e+06	2.34486e+06
1.80_860.5644m/z	1410.53	7880.25	31508.6	23433.3	1626.92	8755.58	28078.6	3020.23	28716	7714.05	28004.4	13280.4	10727.4	16044.6	16837	19015.4	68871.5	18844.6	7293.04	5227.85	6733.94	7810.04	6269.84	18500.8	67781.1	35335.2	35662.3	25219.8	30367.5	29313.7	11371.2	38294.4	11544	46271.8	13134.6	23115.7	12306.7	40450.1	19502.9	17988.4	28685.6	23128.5	28775.6	17435	16547.2	8068.56	4714.38	16369.9	59206.3
1.82_816.5419m/z	608.585	2409.38	6654.37	2400.45	1233.38	1418.81	5165.97	615.673	7402.98	2469.3	6814.65	5436.87	1844.79	5332.76	4733.6	4868.04	18730.8	6696.89	539.657	748.571	931.649	183.481	2868.21	1929.78	18367.5	7009.13	11102.2	4377.23	6860.26	6083.08	3718.66	10824.8	2670.32	8467.18	4144.01	8603	4649.28	14813.5	5519.77	5823.39	9770.93	4643.35	9478.39	8712.59	3170.05	6144.32	1669.52	1617.51	11925.4
1.82_575.4677m/z	3872.14	8258.35	11818.4	781.555	7743.88	5339.61	7840.6	2801.11	6817.49	2455.34	14944.9	9976.51	11562	5592.86	11553.9	8578.18	5259.95	1491.12	4878.36	11963.4	7847.52	857.781	344.816	9315.7	8247.14	655.353	1020.55	3010.24	5897.01	4692.77	6763.37	6917.72	2333.68	8767.56	0.621971	5098.32	3060.26	13653.6	3455.4	666.623	6802.3	4842.72	7217.46	1380.32	1467.08	4888.66	1415.07	5497.51	3984.77
1.84_697.4871m/z	356873	420113	419703	402323	422070	420133	403525	377975	396286	349468	394234	427575	400969	351926	379751	367860	407327	409141	383661	405965	399857	419259	391258	418961	408056	379212	421396	389750	424148	375690	410694	413088	405013	374668	426074	385024	415448	390131	402480	402638	345296	349870	356935	378401	400373	391690	387413	484371	411288
1.84_691.5018m/z	14407.9	8763.94	20313.6	24091.3	15810.9	30148.4	27235.2	20578.2	13679.3	16437.7	13696	14470.1	15642.7	19415.7	10002.7	13444.5	18284	24306	10496.5	11469.1	7784.1	18449.9	19389.4	11058.7	21119.8	16029.6	22759.4	14005.4	22852	21601.6	9393.09	13622.3	14477.1	19617.7	14879.6	15979.6	10437.4	8606.58	18288	16022	19442.1	11900.6	13011.7	10046.5	7187.88	22299.3	11139.3	16658	17873.5
1.84_631.4818m/z	24.3114	24.3114	1463.03	2317.66	901.467	2980.5	1476.09	1308.38	963.65	208.283	993.781	1186.24	969.209	1788.06	324.536	1335.03	1634.46	1303.67	461.489	24.3114	24.3114	1228.75	316.153	663.475	685.446	687.647	444.349	1151.97	2211.18	963.519	121.557	2077.84	667.131	1382.13	943.047	1334.92	1087.08	216.987	1089.08	975.887	2314.97	1297.91	346.443	24.3114	422.222	2208.98	219.151	513.525	1218.76
1.85_591.4619m/z	8975.99	10871.3	9552.12	6172.34	7399.3	13760.2	10400.5	12735.6	5311.58	3061.21	8826.76	9712.31	5375.06	10255.9	4286.21	8416.48	6038.71	3628.31	5775.36	5237.63	4594.93	5527.03	8132.96	5030.35	5538.64	10898.3	3258.64	2775.58	3872.64	5186.21	5890.1	6771.98	2788.16	4843.6	6008.61	7744.33	5140.03	11640.8	9217.26	7126.77	6384.8	5819.97	10157	3621.57	3429.74	6798.91	7494.9	2492.04	3501.65
1.87_717.5177m/z	72831.3	26674.2	53084.9	69586.5	68762	125028	64968.5	55648.9	45180.1	105298	68025.3	56524	101600	66631	42218.7	47801.7	56384.5	93520.6	55674.1	53821.8	29940.3	60575.8	70819.3	42767.3	51158.3	50157.3	88094	39425	69458.8	50280.4	41363.1	49152.8	65669	68552.6	52033.8	51277.5	46605.1	31501.6	51706.8	57288.7	47044.9	45381.7	52635.8	31511.5	27669.1	87336.7	38995.1	61122.8	81384.2
1.87_657.4880m/z	11357.3	3779.51	6787.27	7785.69	8755.76	14213.3	9810.67	8420	6926.4	12727.1	8188.53	7533.93	14221.4	9686.22	6782.98	8594.03	10210.8	11618.8	8658.84	6490.53	3876.94	7171.42	8560.02	8434.34	9106.98	7673.87	10478.9	7200.29	10589.8	9317.25	5815.35	6377.72	9036.2	9544.26	9873.45	7515.62	7484.66	7035.12	8613.46	8158.88	7225.96	8691.26	8261.78	6515.58	5398.52	12512.1	4805.58	9018.86	10182.4
1.90_555.4509m/z	11821.2	20032.4	22970.4	3062.2	12285.5	8924.03	13971.4	8863.12	2550.82	6496.72	9079.85	5812.51	11499.3	6702.29	12406.9	5620.01	4291.03	5946.02	3498.46	11924.9	6994.14	2573.95	13994.3	10939.5	26383.9	3518.59	1138.75	3023.89	2814.54	3841.12	11189.1	4864.2	1169.54	4527.17	974.876	4180.06	4410.58	14286.4	3476.86	3303.38	9830.15	4412.01	8131.85	1505.12	1877.69	13627.2	988.091	5351.3	1966.91
1.93_847.5867m/z	3553.94	3929.23	8712.34	7996.65	3313.19	3146.25	6325.59	1208.61	4479.91	4224.63	7962.46	7215.48	5379.02	7887.39	8389.93	6562.9	8340.09	5547.75	2561.97	5843.41	4678.04	2974.32	5667.53	3357.32	17072.6	10260.6	6735.32	7221.35	6137.07	8405.17	7049.57	8407.07	4014.17	8214.33	7286.85	8245.24	9139.11	5972.63	7942.92	5857.59	6450.18	5787.13	9206.3	4691.85	3752.43	5831.98	5192.83	2846.71	8080.84
1.94_507.3517m/z	1336.54	3603.84	9113.86	865.674	324.632	22.6744	4724.33	5559.16	4428.44	923.641	5032.42	16029.6	2506.19	4868.21	280.444	3162.07	1526.76	3266.83	1270.17	329.906	880.857	2022.77	11891.8	4667.02	4600.57	7159.39	14335.5	2633.77	1744.44	1614.88	5752.27	4594.97	5075.64	6033.03	4181.95	3330.52	2534.61	2415.47	7057.12	3776.79	113.372	3193.57	8528.22	2799.1	1977.17	4527.99	10077.6	1041.05	1198.15
1.95_705.5146m/z	4819.21	3050.51	11309	10906.2	8810.29	13377.4	5439.48	9104.47	11444.1	8918.86	8316.76	7307.09	11008.1	10556.8	9213.72	6133.66	10486.9	14165.6	7045.5	7467	3511	8707.64	6008.52	4633.27	10799.5	12063.3	12716.9	8551.94	12655	7901.64	5514.32	12390.7	9587.59	13171.4	10368.2	9812.36	7453.4	7596.36	9821.54	9378.96	10523.7	11837.1	5430.47	4923.92	5420.24	10340.3	4014.78	10258.9	9159.25
1.96_621.4377m/z	2567.72	3667.43	4526.55	3172.14	4307.34	1138.05	2632.44	5418.86	2792.59	4214.4	5353.3	903.18	2938.45	8036.11	5581.44	1728.46	2782.1	3854.59	1326.94	1163.46	395.257	2489.21	9142.29	2412.37	11119.9	3931.91	8656.52	3733.92	7957.22	4198.45	3826.89	3949.33	4148.74	5042.95	4318.12	1436.35	1413.67	3462.84	3175.7	2140.37	4629.64	5636.37	2987.02	2136.86	1508.66	3460.15	2580.13	9954.47	4648.66
1.99_557.4575m/z	28466.6	109095	48037.5	13317.3	50204.9	13272.8	52079.5	37203	13805.4	32599.7	26580.7	18787.9	27076.7	14775.3	23049.1	52241.2	19081.7	13739.1	16288.5	38899.8	55080.4	9221.41	15945.6	25907.7	43473.1	17707.5	9498.59	26968.2	14422.4	30136.9	28613.2	16555.8	21751.4	31999.6	4787.81	38595	32465	64171.5	23659.6	19236.7	36514.4	26426.9	28076	6859.59	11406.4	36959.4	19073.3	21213.6	9064.91
1.99_769.5752m/z	30884.5	27275.4	29995.1	29196	31068.7	34772.5	29874.5	31634.7	22137.3	25044.7	32527.3	27677.7	31192.8	26271.7	27456.1	25574.2	28220.4	35397.1	19202.5	25581	22878.6	23116.8	26895.7	35591.9	29578.5	24205.3	31580.9	25331.8	28497.2	30816.1	27492.1	25303	31329.2	36001.1	29553.3	28954.5	29713.9	27972.5	29401	31345.2	30242.4	28025.3	31101	25495.1	33701.7	29593.7	19453.9	32537.7	31748.5
1.99_164.9288m/z	1599.55	2795.56	1012.09	1968.78	1670.57	1169.56	1196.02	2058.91	2135.64	1923.37	1792.1	1716.76	2084.74	2017.15	2490.37	1994.7	2232.08	835.81	2130.24	1746.41	1827.34	781.288	1208.26	1683.71	1517.83	2133.39	1891.8	2490.25	2643.85	2186.52	1555.9	2005.23	1306.78	1623.95	1972.07	1476.24	1635.55	1639.19	1619.12	1522.05	2235.99	2180.19	2021.12	1432.92	1524.57	1562.61	1488	2385.52	2680.12
2.01_347.1722m/z	1682.11	2594.07	12927.8	1554.93	1930.12	3089.18	2159.95	2156.84	2391.44	738.429	1397.7	1535.87	1779.91	1455.23	1451.87	1464.01	942.447	1363.92	2754.61	1966.78	1905.52	1878.69	1039.92	1175.08	1839.8	2745	1981.37	1592.47	2258.4	1055.81	1633.62	1592.68	1916.4	2844.47	1901.77	675.75	1561.44	1474.96	535.912	2268.44	2542.84	1792.84	2200.59	1543.2	11490.6	1294.93	1858.41	1992.18	1552.06
2.03_691.5530m/z	33076	39117.1	33918	34659.5	37715.6	35277.7	43194.7	37442.2	33133.8	27121.9	33662.4	30740	33364.8	31984.9	28227	36353.4	37213.1	38633.3	21727.2	21748.3	26128	34460.3	41311.2	31830.3	33176.3	23220.8	38913.6	36586.3	44543.8	34053.8	25371.7	26113.4	29724.9	37140.7	34391	30023	32382.4	30082.9	33353.6	31734	39560.1	27055.8	32984.6	28387.8	35865.2	33054.5	20634.8	29738.5	38642.9
2.04_719.5826m/z	258203	436263	363522	316323	377032	406329	297011	290612	356949	321126	329019	356864	325971	251753	279789	297247	288475	317831	199860	282419	192035	264845	346317	346486	386675	252250	341475	260622	288788	284070	386651	313571	247344	330741	253929	320061	238020	231245	301215	295158	221476	235039	364398	239931	310386	379779	189184	349170	272259
2.04_701.5896m/z	126027	158200	130170	126764	148519	137631	148570	130155	128064	115276	129872	136554	131624	125303	127249	136437	138512	137896	106784	110227	103225	113486	145705	123978	132839	104250	139399	141367	149673	135974	130910	127829	115226	138591	127426	129941	134768	124846	134896	121717	137212	130583	137523	114885	137763	134631	89924.4	125579	150215
2.04_916.5386m/z	3768.09	187.759	7600.45	3205.06	971.401	4355.99	4999.2	1877.19	2299.46	1122.82	2923.18	5272.72	4255.13	2903.97	1770.47	2706.74	1515.76	3483.28	1667.22	1745.61	3490.21	2214.76	2442.61	2384.47	2376.26	7353.38	4082.76	1455.78	2604.55	2377.21	653.597	3872.38	2279.38	2431.93	3250.32	3643.33	895.923	923.177	4394.12	2030.87	2262.27	2111.98	3162.66	1958.75	970.52	2596.68	3122.08	3330.83	2458.41
2.06_878.5823m/z	5427.58	1000.11	14715.3	9571.71	3442.82	13301.7	3165	10225.9	8013.3	15432.7	9905.74	9578.47	12273.2	10561.2	6036.11	10238	7801.11	8786.37	8588.44	4470.71	4313	10889.1	8165.72	8193.61	12452.2	7554.63	11505.6	15353.1	11659.9	11533.9	9380.4	10774.5	6226	9254.42	12653.9	11680.8	7330.84	10887.6	12499.2	9761.9	12267.4	12995.8	14249.8	9212.86	9447.19	11984.5	10261	9705.5	6857.04
2.07_719.5411m/z	1.00235e+06	861074	1.39027e+06	1.46699e+06	1.21492e+06	1.5508e+06	1.27626e+06	1.31229e+06	1.16142e+06	996359	1.17391e+06	1.107e+06	1.09449e+06	1.30515e+06	1.1621e+06	1.20825e+06	1.07237e+06	1.38865e+06	939012	1.04578e+06	763730	1.23366e+06	1.14011e+06	1.02113e+06	1.47107e+06	1.27531e+06	1.69569e+06	1.35755e+06	1.70773e+06	1.2842e+06	794858	1.36372e+06	1.08936e+06	1.47083e+06	1.0583e+06	1.26641e+06	848187	1.22066e+06	1.20786e+06	1.19342e+06	1.47752e+06	1.40553e+06	1.13225e+06	938954	964633	1.27023e+06	1.08526e+06	1.22924e+06	1.30117e+06
2.07_787.5206m/z	102420	59507.6	154222	209117	130718	195721	170049	177320	160810	123504	130551	143498	134472	153228	127214	154544	153894	172582	116554	102633	95059	131818	131176	104939	150056	156385	175669	134867	152281	158746	122337	139377	129386	149853	130462	133568	99721.1	118769	117796	115045	139417	122364	121379	87018.2	91606	128929	136017	143304	114419
2.07_855.5092m/z	10145.8	7547.34	19107.5	23833	15743.6	21813.2	22871.6	17086.5	17217.5	16542.9	15974.9	15650	13733.9	15274.6	19352.8	15048	16450	20271.5	17726.2	13910.3	10927.6	13215.7	13174	9910.11	19870.5	16807	20272.9	18557.1	16718.6	18075.3	8360.49	17638.9	12259.5	17320.3	15843.8	14158.2	10812.5	14087.2	14638	15551.8	18443.1	15735.8	16032.9	11096.2	14248.7	16526.9	18424	18182.5	16261.1
2.08_798.5256m/z	44898.7	25713.8	106555	85535	54961.3	91499.1	77322.8	29692.5	90313.1	27737.6	47582.4	135654	42035.7	73991.3	33319.5	48467.9	56704.3	66817.7	46269	28335.8	35530.2	27365.3	48666.4	54344.7	29816.7	95730.1	43430.7	18698.7	52943.4	60576.2	57284.4	56814.3	52819	68420.1	79480	65341.3	87156.4	17733.6	92312.6	66567.8	41506.7	37235.8	49542.7	37977	35447.7	46907	74256.7	40334.5	34819.6
2.08_904.5946m/z	8320.22	1130.8	19417.5	7770.7	4937.15	7363.67	4350.52	9532.66	9098.21	13277.1	14203.5	7972.09	12674.8	15848.4	4393.94	7838.36	6303.26	6726.08	13367.8	5133.78	4321.95	9378.46	7122.99	8532.7	15010.8	7300.78	13007.8	13258.8	11635	13987.1	13491.5	9312.44	10426.2	10401.5	12136.7	9915.9	16965.9	7668.3	9026.97	13658.9	11612.9	16267.3	19902.6	13736.3	20575.8	13925.4	13647.5	9515.14	11265.8
2.10_745.5521m/z	2.11568e+06	1.25022e+06	2.042e+06	1.75555e+06	1.85345e+06	2.26543e+06	1.7543e+06	2.10711e+06	1.74331e+06	2.0747e+06	2.4488e+06	1.45703e+06	1.95619e+06	2.12902e+06	1.74788e+06	1.89621e+06	1.50818e+06	2.40783e+06	1.91262e+06	2.13784e+06	1.70637e+06	1.91574e+06	2.16056e+06	1.67816e+06	2.23727e+06	1.89232e+06	2.34408e+06	1.71565e+06	1.92842e+06	1.78482e+06	1.92362e+06	1.92139e+06	1.97895e+06	2.15863e+06	1.56973e+06	1.91863e+06	1.96682e+06	1.71364e+06	1.58828e+06	1.88415e+06	1.55559e+06	2.27333e+06	2.40158e+06	1.75598e+06	1.85078e+06	2.2388e+06	2.09893e+06	1.77825e+06	2.31172e+06
2.10_881.5236m/z	35109.8	19931.5	34588.8	36393.4	30911.5	45580.7	37000.3	36389.1	32191.3	39202.5	40226.1	30727.2	34536.5	34233.5	39677.1	35769.5	25716.1	37170.9	39400.2	36023.6	34219.6	27131.5	35530.7	34338.9	36545.2	25978.8	42574.7	33032	30934.2	33691.7	31727.1	37848.6	29863.9	34847	31612	28968.9	30121.5	29074.3	21729.5	37836.5	33576	35675	43392.2	26923.3	37408.9	32810.3	40002.8	32744.2	45380.7
2.10_699.6159m/z	64581.3	94250	65073.4	74129.1	89050.2	72680.3	71739.1	72021.6	61941.1	60628.3	70352.7	81384.8	81928.3	64570	72780	66273.1	77298.5	73641.2	47970.9	68250.7	53418.5	72617.7	94277.2	73063	73170	56663.3	76046.9	74786.3	87810.7	69962.9	82055.1	54221.1	64987.8	76748.2	74352.9	75859.4	65256.7	72939.6	72251	67764.9	66373.9	57010.7	78420.8	68127.4	79926.1	78880.6	41684	74967.4	75306.8
2.10_949.5124m/z	4704.35	3026.75	6039.84	6137.09	6424.53	11278.9	6405.36	7034.41	8114.85	9206.43	9124.91	7631.37	8709.66	7660.95	8666.26	6482.94	8332.34	9266.91	6926.74	8604.15	7719.92	6975.88	7816.95	5749.49	6781.57	7656.04	12760.8	8451.92	9912.08	7937.81	8148.77	10747.2	6542.31	8747.18	7701.34	7197.33	7386.03	5881.62	7088.96	10517.1	7825.01	11048	11482.3	5312.27	9975.72	7489.64	8829.52	10582.2	9342.86
2.10_823.6172m/z	12087.1	11594.5	12038.8	10876.3	12116.9	10223	13949.3	14038.4	11884.9	12115.8	14991.7	15949.4	15298.2	11708.6	12427.7	10775.9	14404.8	14602.1	10116.3	7413.51	8259.91	10249.5	16760.8	12419.3	11601.5	5911.49	14297.1	13533.5	17426.8	12108.8	12125.4	9061.01	11508.5	14224.9	15207.2	15884.5	11685.2	18887.8	19004.9	11018.2	11711.5	11260.6	12126.6	7249.16	16260.4	16794.1	10904.2	11983.3	20066.2
2.10_871.5127m/z	2897.93	2563.16	3122.46	4561.65	2202.93	4092.51	1330.88	3825.3	2705.99	1467.34	5565.16	2165.88	2947.34	2303.72	4074.41	2918	4495.34	4197.12	2208.66	2021.72	2744.41	1368.96	1883.28	2067.42	4643.63	2990.38	7997.33	3986.97	6039.76	4574.15	2320.76	4898.45	2536.9	3594.07	3659.71	4411.49	2866.66	4052.85	3595.01	2663.39	4552.3	4218.88	5552.85	2647.77	2865.37	3785.83	2976.5	1941.99	5146.47
2.10_1017.5018m/z	1918.19	1536.2	1042.67	1724.66	2465.61	2150.52	1144.89	1489.49	1138.33	2934.18	1616.98	974.654	1631.5	2466.6	1505.57	1796.97	1834.6	1394.39	1504.48	1864.84	2297.12	1860.05	1566.33	1804.57	521.703	1321.15	1997.36	1672.87	2353.4	1107.49	705.416	2143.01	658.733	2306.3	1208.13	1531.55	2186.12	1721.15	2148.98	1764.58	1608.03	2562.58	2361.76	815.761	1382.89	2588.81	1801.44	1567.57	1964.45
2.12_719.5314m/z	30030.6	19488	39311.6	84087.9	43969.8	60267.1	50294.6	60289.5	69291.8	69576	37075.7	45250	45888.3	81091.3	64667.4	47237.5	45390.6	77230.5	49748.4	59907.8	36576.6	46283	30114.3	36789.6	45567.4	56839.6	57459	52116.2	65152.6	59021.6	15900.7	82342.9	48791.8	72030.1	42741.9	57886.6	23694.8	42166.9	43668.1	41894.8	66550.8	70002.5	39313.1	37901	26779.4	36637	56325.8	42430	40510.9
2.13_714.5069m/z	9754.12	1406.3	14984.8	15934.9	3990.33	8774.53	14698.3	5060.46	13336.8	8307.7	6382.35	14500.2	6607.08	8664.3	5226.64	9638.16	9980.56	8213.87	5461.28	4844.66	8239.39	2809.41	7464.93	6140.25	4624.21	11459.8	7299.15	2432.99	9339.41	8631.74	7735.09	12711.6	7989.75	8796.49	11310.5	11135.4	12105.6	2293.27	14617.2	6681.42	8482.66	4561.59	9891.63	5006.19	3428.94	7708.02	7574.58	7347.71	6838.77
2.13_842.5346m/z	25225.7	17934.1	67417.8	64546.4	24861.4	74615.2	50217.5	23843	66192.2	23250.3	44136.8	50309.1	30565.9	48791.1	38425	53122.1	68460.4	48475.1	33075.9	25866.2	39997.6	30315.1	33564.7	29855.7	61452.3	58972	64781.5	38843.5	58718.5	65266.8	39192.9	74857.7	37641	64592.1	45290.9	56517.7	50280.9	49811.1	47359.8	48218.1	39069.7	40942	62007.9	35779.4	29011.9	30814.4	73662.4	37148.8	62888.4
2.14_918.5456m/z	34251.9	37177.6	36181	42186	47172.6	52816.1	49386.1	42103.6	53446.1	34792	43916.5	39324.5	36063.4	63160.8	28604.9	59043.3	58692.5	39475.4	50750.8	45455.2	33874.5	38339.9	52681.9	46217.9	57815	76994.6	40715	61583	49973	69464.7	62328	42060.5	54382.2	49829	34041.4	58268.8	57496.5	36877.5	46164.5	44917.8	55542.1	45971.8	53829.4	48472	51751.4	44129.4	56553.1	55102.2	39832.6
2.15_771.5591m/z	23008.6	7170.19	28077.4	24524.5	21643.3	34482.2	19127.4	22214	35334.8	25207.5	64819.6	23901.4	37157.5	38105.6	29348.3	30290.9	30863.4	46483.3	38865.8	29542.7	18592.7	25281.9	18989.9	15180.5	27018.6	39507.2	34930.2	32343.9	37417.9	30863.2	26705.7	32965.7	32860.6	39889.9	19189.6	44620.7	36646	28912.6	39126.1	31701.9	35889	35994.9	25532.3	24130.8	29415.6	37209.1	12911.7	17101.5	57448.5
2.15_711.5416m/z	917.941	960.98	2096.39	1689.02	2236.45	2869.16	1112.27	4044.46	4213.98	2571.2	7920.32	3311.37	3937.82	3843.27	2691.54	3466.89	3435.35	7809.69	2793.51	2738.97	2769.37	3741.4	1705.45	2004.77	3832.98	2872.85	3279.83	3611.07	4866.23	3677.78	2329	3662.81	5816.61	4088.07	1195.21	4592.6	5288.55	4993.61	4924.74	2478.73	3612.35	5255.9	2750.67	3149.54	4048.67	5542.17	802.398	1941.36	5664.64
2.16_764.5213m/z	96941.7	44960.5	180444	125474	85247.9	154718	160095	76569.4	81351.3	56752.2	53366.8	144664	102388	102167	160157	89622	28912.6	106623	75184	47829.5	185637	59192.7	62975.5	73701.4	48538.2	58369.7	63987.5	40756.4	78165.9	69762.2	60677.3	151136	51856.5	102872	92553.1	68773	63802.9	38919.9	78886.1	77825.7	68549.8	46965	93564.6	55887.9	48195	86426.8	109406	82336.5	69619.4
2.16_960.5179m/z	13927.8	9664.86	25162.1	19839.7	14735.6	23438.5	22710.4	11698	15664.7	10599.3	9790.5	24935.2	24043	17885.6	33629.5	19779.3	3804.14	16147.8	11884.3	9136.9	38318.2	15095.1	8198.04	15456.5	6044.56	8078.58	12153.2	5793.33	13580.7	12741.9	11807.8	32024.2	7190.45	16715.5	19434.2	9629.74	13837	6788.56	17388.5	16065.4	11261.3	7191.65	17115.9	11929.1	9207.5	13562.2	22651.9	17360.9	11369
2.16_1028.5071m/z	3756.56	3837.33	5195.57	4395.38	3235.55	4829.7	5208.02	3559.66	2538.61	364.11	515.976	3596.25	3776.02	2542.73	5637.63	1994.25	21.3835	3127.78	3159.89	1392.85	7047.42	1381.4	1667.04	2819.55	1274.84	1920.36	2282.52	802.661	2880.21	2136.8	1632.66	5334.32	582.775	2157.79	2145.97	1027.43	1356.35	21.3835	3777.22	3137.21	1336.68	1502.13	2601.41	1410.39	1169.61	3208.59	4135.21	3327.23	3050.61
2.16_824.8277m/z	14.0437	14.0437	150.081	14.0437	14.0437	14.0437	14.0437	14.0437	14.0437	14.0437	14.0437	14.0437	14.0437	14.0437	14.0437	14.0437	14.0437	14.0437	14.0437	14.0437	14.0437	14.0437	14.0437	14.0437	14.0437	14.0437	14.0437	14.0437	14.0437	14.0437	14.0437	70.2184	14.0437	14.0437	14.0437	14.0437	14.0437	14.0437	14.0437	14.0437	14.0437	14.0437	14.0437	14.0437	14.0437	14.0437	14.0437	14.0437	14.0437
2.18_720.2209m/z	11891.5	21718.7	11004.1	14252.7	14401.9	12953.2	10780.8	7466.96	6091.34	11657.3	8896.66	13048.6	12786.3	14642.7	12571.9	7395.3	14431.3	12198.1	12075.3	13439.3	14420.1	18172.4	7494.52	14284.1	8804.94	8709.39	13399	8235.44	11233.7	11506.1	8664.11	5529.64	16288.6	8324.55	10176.3	3679.53	6296.42	15302.5	8855.64	14927.8	8595.37	8907.26	6670.02	13795.6	25068.4	7965.92	13258.1	16925.4	11328.5
2.19_826.5577m/z	1.76714e+06	1.47245e+06	1.91329e+06	1.79697e+06	1.60807e+06	1.84793e+06	2.34039e+06	2.38357e+06	1.87576e+06	1.80273e+06	1.69945e+06	1.436e+06	1.79919e+06	2.00919e+06	1.23569e+06	2.14301e+06	2.03383e+06	1.08906e+06	1.60868e+06	1.78234e+06	1.49283e+06	1.19019e+06	2.97912e+06	1.43278e+06	2.45263e+06	2.66495e+06	1.9312e+06	2.32722e+06	2.22025e+06	2.35367e+06	2.62025e+06	1.98972e+06	2.37513e+06	2.1463e+06	1.22919e+06	1.98707e+06	1.76331e+06	1.52649e+06	1.6268e+06	1.19409e+06	2.48568e+06	1.60336e+06	2.69955e+06	1.37163e+06	1.23879e+06	1.76294e+06	1.83161e+06	1.90032e+06	1.53693e+06
2.19_894.5451m/z	129356	121238	130253	126879	125056	142251	171031	205007	171436	158383	156849	113675	155730	159605	87193.4	189898	192599	64260	150004	162976	108475	81510.7	248855	108595	204677	198889	159707	231142	176019	231706	238442	162398	196874	174286	98474.4	166318	160025	133437	127306	97000.8	215232	148466	229757	121173	105856	133703	177983	163335	131083
2.19_884.5186m/z	12200.4	9310.1	13801.2	14796.8	8650.88	15138.8	16933.7	10294.9	11065	9195.51	10680.4	10006.1	12695.1	12071	11161.2	14381.5	14098	6554.99	8582.97	10328.8	14685.4	6189.83	18842	7457.21	16120.1	20419.6	12697.3	15687.1	13121.8	14085.6	14404.2	15011.1	11696.7	16212.3	10253.2	15091.1	13167.4	8482.11	11159.5	6385.53	15174.7	11335	19056.2	7375.75	7488.66	9431.98	12381.2	12267.5	11314.8
2.19_968.5108m/z	154.829	764.686	1333.6	2218.09	855.169	1206.73	1441.12	897.158	1147.28	1169.54	1416.95	1896.6	19.1275	1667.91	740.345	625.064	426.082	189.046	280.128	106.524	296.69	387.718	1603.32	376.578	630.79	799.976	1097.75	616.325	873.924	836.916	1785.42	960.881	2258.25	414.984	407.26	672.468	1344.2	589.614	1280.44	843.052	2136.77	474.718	1077.55	331.092	206.687	296.543	408.757	1045.69	916.683
2.20_1271.7446m/z	20082.8	15865.3	31593.6	19711.9	24112.3	20690	15145.8	25352.3	25832.8	38863.6	42169.5	19842.2	37114.7	43364.4	21512.5	46955.1	22772.7	27464.4	30616.2	32184.3	24773.2	36815	24372.3	25303.5	46907.2	31359.4	75612.7	58599.4	51388.7	35121.4	29938.4	36682.3	39898.1	46785.2	50259.9	54744.1	35185	42765.9	41419.2	39346.9	30496.4	50684.6	62625.1	49963.6	40767.5	35712	39352.7	42813.9	44320.9
2.20_868.5340m/z	80413.3	29319.5	78946	75807.4	52517	78284.1	74710.3	42480.7	80482	67040.9	74709	99306.4	70466.5	86408.3	89423.8	82260.5	53379.4	62460.4	56121	79139.3	84997.3	43846.8	64881	62988.2	39213.9	80573.7	91873.9	64405.8	65320.7	62462.2	55174.7	111356	86451	78908	82722.7	102722	77805.6	61766.1	89477.9	63019.2	48201.6	60295.5	79163.8	60957	45776.9	57797.4	68255.8	73938.1	77116.7
2.20_946.5173m/z	907.158	776.52	1421.57	1163.27	900.853	1492.2	1284.58	2347.77	3246.1	1043.04	1030.93	2261.38	2890.3	2985.21	1445.82	3498.16	1818.08	837.399	519.64	2025.43	376.392	469.14	3152.63	696.367	2041.57	2534.21	3237.09	2911.45	2452.89	2928.68	2936.04	1978.7	3877.08	2632.29	875.17	4174.71	2357.37	1610.98	2720.69	1437.06	3058.9	1353.64	3519.44	1297.54	1629.91	798.908	1725.11	1788.91	1616.16
2.20_1004.5135m/z	3790.55	221.753	2506.86	5932.86	1931.22	4349.91	3955.04	2157.54	4820.48	2847.72	3036.63	6908.19	3042.13	5854.94	3868.84	3720.88	1986.74	2635.34	2664.99	3965.22	4289.69	1596.4	2442.18	2712.9	1392.27	4494.38	4069.38	3749.38	4035.33	1721.77	1825.39	6125.69	4431.05	4477.27	2633.64	6564.55	4304.8	1791.63	3236.56	2594.16	2297.12	2693.38	3845.29	1291.11	1512.39	4035.4	4300.3	5064.72	3966.41
2.20_936.5220m/z	12521.7	3551.67	13661	11878.9	5429.98	13807.1	12937	6313.87	13894.3	14648.1	10770.4	15433.4	14359.7	13760.2	15083.8	15091	8494.2	10181.1	11014.3	12812.7	14233.3	4338.96	11117.5	9278.19	5427.12	11850.4	17043.2	10829.7	14215.5	10886	10961.2	19515.4	16065.2	13181	13258.2	15728.2	9267.93	7864.15	13137.1	10438.9	6632.92	9367.74	15251.2	9466.97	5036.55	10616.4	10010.3	14667	10179.6
2.21_838.5631m/z	7881.51	4730.77	10557.1	10051.2	10836.8	13631.4	7034.67	5014.86	11685.1	9365.13	9562.15	8305.14	10011.5	11980.4	9011.93	10741.3	5340.2	12318.5	9675.94	9045.99	6088.21	14137.9	7494.6	11454.5	10073.6	9631.68	11067.4	9419.91	14948.2	7181.12	6775.58	13615.6	9554.07	8230.73	12345	10627.1	11126.1	7040.55	9271.66	8468.87	8989.86	9569.4	8392.78	6692.18	6919.03	9350.09	6727.72	10575.6	9727.79
2.22_751.5687m/z	2486.81	3424.53	4682.25	3873.7	2448.52	3835.56	2299.99	2313.58	6120.86	4564.65	6186.84	6206.66	5099.42	5505.47	4540.99	6474.93	4961.93	8445.27	3074.19	3709.86	2984.73	3498.95	3002.35	1232.62	2068.17	1392.76	6307.15	7373.14	5893.17	5001.53	5706.4	5902.47	6107.41	5963.91	4510.24	6456.61	6174.96	5279.43	6780.83	4972.16	4445.93	5159.53	4403.4	5334.99	4748.26	5159.31	3376.54	3765.98	6466.68
2.23_1151.7039m/z	10287.9	21392.7	8438.15	14656.3	20965.5	18548.1	23838.6	22519.2	24026.5	25536.3	33813.3	17769.4	20362.4	31035.2	18255.4	36889.5	25926.4	21905.9	17114.3	20199.7	19751.1	25499.3	21028.2	26036.9	22952.5	21434.2	50572.5	30561.9	35719.8	38303.9	18636.9	35718.7	29816.1	32350.2	31526.9	34233.1	21532.3	34611.5	26898.6	40786.5	24754.5	42368.9	49357.4	22283.4	36417.9	16030.3	25353.1	23970.1	33210.3
2.23_823.6203m/z	11016.6	9570.08	7124.15	11895	14768.5	13123.9	8518.39	10564.1	9231.11	10707.4	13042.8	9926.62	11935.5	11116.2	16129.5	12789.9	13597.5	11626.9	8830.14	11383.4	7228.09	11553.8	17958.7	13608.5	13987.5	10701.4	12827.8	14179	16310.2	11736.9	12562.6	11101.8	14966.6	9156.94	9787.49	12287	10815	15087.1	12818.5	12936.8	14410.7	11350.5	11881.4	10892.2	14084.5	14140.4	10873.8	11467.8	13119.3
2.23_691.5497m/z	4294.56	3231.94	600.767	1748.02	2370.52	3226.31	2782.06	2457.7	5166.09	6138.86	4208.1	3663.2	2459.06	3684.33	5255.51	4379.87	4529.76	3096.13	3847.12	4954.2	3828.23	2348.55	2959.27	3316.19	5162.46	3254.39	5424.18	4232.95	5051.01	4934.38	3655.22	4649.11	3491.26	3220.86	3250.04	3378.07	3161.59	6147.05	3754.38	5250.57	4700.92	3871.9	5367.78	3526.4	5179.54	3878.33	4214.27	3468.59	4689.76
2.23_162.9834m/z	327.99	880.199	1128.49	1078.57	971.731	577.862	841.044	92.9984	424.009	1185.97	589.03	327.482	1010.36	1745.09	1340.33	1375.81	804.434	893.453	988.727	545.612	1033.77	1157.08	860.667	766.753	1432.56	988.604	1981.32	969.481	1295.04	1810.6	985.258	1494.71	755.385	754.162	821.616	912.868	714.992	1175.85	952.808	807.128	1443.33	514.72	1045.54	1153.76	591.581	640.669	1143.18	943.506	1300.15
2.24_729.6135m/z	2.98648e+06	2.94987e+06	2.85105e+06	2.70647e+06	3.03106e+06	2.73803e+06	2.89909e+06	2.90891e+06	2.95964e+06	2.60872e+06	2.89955e+06	3.09527e+06	2.93784e+06	3.07437e+06	2.93346e+06	2.95479e+06	2.91355e+06	2.86557e+06	2.45367e+06	2.71513e+06	2.44802e+06	2.85107e+06	3.15868e+06	2.73957e+06	2.91539e+06	2.83797e+06	2.97072e+06	2.95675e+06	3.22827e+06	2.81039e+06	3.08229e+06	2.70668e+06	2.84525e+06	2.91905e+06	2.73027e+06	3.02788e+06	2.78286e+06	2.89249e+06	2.93295e+06	2.83742e+06	2.86676e+06	2.94905e+06	2.92188e+06	2.8503e+06	2.85706e+06	2.96162e+06	2.59811e+06	2.92812e+06	3.1281e+06
2.24_709.6448m/z	327973	253972	287977	265164	286182	276840	285264	272830	322189	270074	293547	349886	328123	318226	300559	305061	317167	283198	228168	265233	240769	269902	326421	253438	292394	292152	324948	307071	362527	278767	322684	317035	320441	340353	290004	336719	299495	294689	327416	293292	313750	301891	323597	286336	297609	306539	256808	314053	339222
2.24_745.6659m/z	4399.92	1564.96	5195.39	3022.62	3878.31	2468.91	2899.65	4987.62	3928.69	3437.68	4249.43	4564.45	2874.63	4352.3	4878.1	2975.38	3490.92	1930.04	2478.22	833.515	1839.98	2572.7	3915.41	3496.95	4369.75	1897.54	6541.93	3639.49	6094.1	3424.37	6585.36	4758	3987.4	4347.75	2267.92	2684.83	3291.47	2882.16	3090.54	1483.46	1923.06	4662.6	3961.04	1813.04	1438.92	3943.25	3177.02	4428.24	4390.13
2.24_381.2351m/z	552.907	414.153	638.406	429.042	1012.56	772.918	189.764	952.73	836.723	320.91	298.879	390.319	233.245	1290.86	1668.32	722.991	915.133	1370.42	25.9737	517.458	217.825	195.244	909.995	1523.45	1951.71	1222.04	893.247	1284.11	1768.34	679.357	202.146	984.703	841.564	675.376	592.326	440.824	129.868	943.532	244.357	690.113	1170.71	791.214	1342.36	728.057	664.845	966.758	847.03	1314.06	801.178
2.25_850.5583m/z	4.93821e+06	5.18831e+06	7.69799e+06	5.18094e+06	3.90609e+06	4.69197e+06	5.11846e+06	5.52583e+06	5.61189e+06	4.45958e+06	5.22104e+06	6.63029e+06	5.71562e+06	6.16883e+06	4.3707e+06	5.08893e+06	4.57947e+06	4.66329e+06	4.61453e+06	4.0364e+06	6.22917e+06	4.78962e+06	3.97638e+06	4.93555e+06	4.40788e+06	5.40362e+06	6.2404e+06	4.7691e+06	4.87571e+06	4.40144e+06	4.9768e+06	5.65652e+06	4.49503e+06	5.96745e+06	5.77849e+06	5.73707e+06	5.26541e+06	3.65196e+06	5.95265e+06	4.42289e+06	3.70488e+06	4.69197e+06	4.85781e+06	4.70967e+06	4.48147e+06	5.43027e+06	6.50734e+06	5.24226e+06	5.38213e+06
2.25_790.5368m/z	331314	384902	617970	375776	252144	338681	354110	395178	430763	310459	403581	554040	437529	489340	330699	381844	321146	329763	304323	256609	466144	306202	271218	349934	304762	408875	516503	370871	404393	348777	377400	455719	325967	472403	435669	466061	391846	272260	478484	319221	295192	382168	359441	343470	323798	400594	491924	366531	466859
2.25_653.5837m/z	15987.8	11228.5	16566.5	15993.8	12901.9	16204.6	16493.1	14361.5	17011.7	11128.1	16506.5	17393.8	19922.7	20502.2	15884.3	16557	17569.3	17754.4	10748.2	9556.45	12101.8	14314.1	19457.9	12326.9	17954.7	16059	23093	18593.9	20244.1	15583.9	18468.5	23211	17691.4	14968.6	19256.5	17374.9	16504.1	16583.4	17383.9	15650.4	20403.2	13934.1	18505.1	14257.6	14077.3	17303	13758	19119.1	22572.2
2.26_788.5421m/z	66121.7	30857	86376.2	92487.9	82776.6	85945.4	39052.3	64398.8	129668	69133.3	93425.2	73752.8	78997.1	92665.7	59055.7	66154.1	85363.2	79662.6	55724	52369.6	25884.3	52834.2	62701.8	79205.8	63162.5	117367	93217.4	98329.6	145065	67587.5	118289	74742.4	85743.2	96397.9	67715.7	141068	109947	101966	99859.1	36119.4	121071	82317.7	49155.9	72370.7	44903.2	59764.9	35734.5	73015	89795.5
2.26_934.5236m/z	10273.3	13908	15130.7	12746.1	11052.9	10880.2	11792.5	12141.2	19420.4	14486	20305.5	26601.1	16271.2	13260.7	14174.8	18681	14264.2	11081.7	10545.1	11167.2	17008.6	9994.76	11996.9	13331.4	10115.2	13883.2	17448.4	13734.4	15036	13496.5	11696.3	18130	13188.8	14186.6	17498.4	20058.6	14342	7348.12	16258.2	13894.3	12178.6	13362.6	12024.5	13445.8	13826.9	13788.7	14791.2	11615.9	18169.9
2.26_970.5135m/z	4138.04	5391.44	8362.44	5753.96	4894.8	6127.01	7153.44	6632.58	5493.53	5304.99	6354.07	10432.9	6835.8	7273.18	5386.28	4800.19	4806.18	3384.41	3863.07	3700.69	5567.23	5122.23	4737.3	4320.61	4033.27	8068.68	6553.65	4822.95	6085.23	5989.66	5411.95	6591.68	3533.79	6235.8	6279.16	8333.7	5474.16	4326.47	8352.76	6317.23	1810.69	4226.57	6040.41	6060.99	4516.64	5691.31	6488.39	6237.55	5242.36
2.26_923.5934m/z	318.817	24.2289	2706.29	532.669	620.781	850.046	669.491	1211.22	630.024	924.519	1737.79	2727.69	1618.01	1293.88	1065.3	24.2289	542.332	910.131	212.67	281.673	2037.26	170.276	586.743	872.634	792.063	682.938	1010.42	1268.26	1176.09	701.21	1156	1060.37	24.2289	708.247	553.93	1075.14	185.18	148.647	1136.85	1215.62	1713.47	267.217	1743.42	1219	316.996	1688.77	1499	1245.68	1518.61
2.26_986.5318m/z	82873.6	100091	69883.5	94309.1	73051.2	82410.2	89306.1	74465.7	102999	95031.7	94401	125012	98909.1	93686.2	81299.8	91659.3	90394.6	82436.6	84977.5	73661.3	101093	82652.7	78655.1	83890.5	68044.3	82177.7	87690	81273.5	76088.8	89724.8	100257	93637.2	75527.4	84083.6	102928	102169	96434.5	76823.1	104291	84434.2	70386.3	77652	78098.5	87960	103467	74156.6	98716.6	92163.5	92049.7
2.26_1068.6677m/z	12096.8	8227.43	7833.18	8720.02	8431.42	10348.6	7183.04	8857.48	9914.48	15090.9	14298.2	15772.2	13029.4	12630.5	13039.9	20399.2	14459.4	16477.8	10398.3	18164	9731.76	11954.4	13471.1	11720.4	22791.4	20809.1	24918.4	27174	21461.9	17145.1	15369.5	15730.6	21647.2	13422.7	13827.1	19074.2	19371.8	15942.2	15342.2	11551.1	18374.7	19178.3	31569.7	18187.1	13541.7	11264.4	17297.3	15236.3	12198.5
2.26_793.6177m/z	4491.65	6454.86	2594.03	5641.87	3035.22	5356.93	6089.84	2951.37	3987.05	5634.7	4753.56	3719.02	4657.23	4086.15	4617.17	4531.73	3973.74	4561.43	5485.2	4588.74	3245.79	3727.27	5245.06	4662.89	5744.38	4691.05	4388.78	5809.81	6060.93	5579.76	5236.46	5082.49	5078.9	3980.37	4133.17	3683.02	3877.04	5942.36	3470.71	5205.93	3332.18	5066.37	4885.71	5076.88	4831.65	5598.34	4838.09	3971.31	5514.26
2.26_790.6055m/z	3164.52	2304.93	7241.43	1486.05	1907.03	1728.77	1007.71	4706.37	4975.48	4573.81	4445.96	7826.27	3612.28	5201.36	3586.07	2581.64	3906.88	4126.2	3366.65	1781.16	3741.12	3015.3	2896.17	2185.25	4219.56	4148.78	6158.33	3229.51	4910.03	3493.44	5459.33	4029.65	3400.19	5383.14	2937.36	5192.84	4722.22	2867.07	4924.98	2971.64	2106.59	5282.4	2055.42	3635.14	2258.18	5763.71	5024.91	2775.61	5114.52
2.27_732.4960m/z	1.09138	1.09138	1.09138	1.09138	1.09138	1.09138	1.09138	1.09138	1.09138	58.5299	1.09138	278.012	98.0076	1.09138	1.09138	1.09138	1.09138	1.09138	1.09138	1.09138	1.09138	1.09138	1.09138	1.09138	1.09138	1.09138	1.09138	1.09138	1.09138	1.09138	1.09138	17.9519	1.09138	1.09138	1.09138	1.09138	1.09138	1.09138	1.09138	1.09138	1.09138	1.09138	1.09138	1.09138	1.09138	1.09138	1.09138	1.09138	1.09138
2.28_944.5622m/z	9521.33	5170.01	10493.1	6555.3	7535.83	7898.32	6972.8	4181.83	11237.6	10226	19180.1	7823.75	10140.9	8417.65	4030.17	10427.6	11784.2	7259.71	11918.2	8816.12	4682.44	15507.4	6326.72	5875.5	8895.06	13153.1	17530.9	11722.3	10624.8	8918.86	8866.83	10032.6	10390.3	9080.97	7226.36	14376.7	10443.4	6678.28	8794.77	5591.91	9147.44	8521.81	9231.45	5997.92	7121.16	8727.01	7311.11	12687.5	8218.51
2.30_857.5168m/z	464662	159514	419889	461801	447018	464175	1.01676e+06	359988	320891	553659	379493	436680	231725	382143	428416	220557	161627	363323	536759	265155	302437	260330	414460	314758	293322	224572	308206	299189	317466	227821	265847	377752	321254	403985	319289	381589	371979	148198	299636	326587	183790	177236	472766	261498	213529	196634	316594	358305	286454
2.30_925.5060m/z	10033.6	1793.22	4789.67	9393.56	8743.01	8799.41	22081.1	8803.79	7195.51	19521.7	10772.9	8363.97	5012.56	8530.48	12559.5	4794.52	3443.41	5563.23	15895.8	9699.36	6918.12	6709.69	8286.82	4903.17	6807.48	4106.35	6194.35	3023.62	5128.15	4781.91	6063.33	10372.8	6701.55	8985.57	5692.35	9246.29	7205.15	3893.73	5370.99	4684.07	1739.24	3651.4	13865.2	6122.63	5551.5	2608.65	4402.58	5558.77	5603.27
2.30_883.5339m/z	138616	58250.6	65864.9	110916	99277	105086	185010	90298.5	149470	197641	387014	78826.2	116969	121008	122540	80579	74845.5	118100	278681	172473	88026.8	160704	126807	81284.7	133020	92099.1	116574	162897	167220	110059	112902	128804	152531	131015	105873	125996	129997	112545	105360	90501.8	134935	101826	136624	97524.6	113508	63552.3	94985.1	170470	123445
2.30_951.5265m/z	5525.73	2702.18	1562.75	5188.73	3351.55	3817.71	3602.61	2763.13	6195.48	8797.19	8454.18	3360.45	5902.17	3988.98	6906.29	4959.89	5967.69	5222.53	7138.27	7494.72	5411.67	5225.04	5943.81	2902.05	5402.64	5137.23	4434.09	8689.12	6084.64	7866.05	5954.6	7576.15	5517.71	5264.02	6130.18	3967.24	5994.85	9773.15	3267.98	4060.94	8875.14	6610.74	5532.99	6203.95	5050.12	3580.1	2884.47	6968.95	3581.05
2.30_1030.5232m/z	2822.95	4768.41	2572.57	2632.32	2668.13	3992.7	2305.68	1345.07	4429.18	3409.67	4499.38	6709.58	3235.02	4908.85	3834.81	4615.54	2447.24	2515.25	3250.12	3408.83	4734.69	2553.31	3692.84	2784.05	1274.43	3201.37	2052.35	3367.13	2431.48	2045.07	4277.54	5576.37	3442.61	2133.64	4010.73	3374.44	3718.64	2936.31	2971.47	4343.2	3092.65	2348.59	2499.76	1579.49	3836.01	2135.65	4753.66	3232.79	3731.91
2.31_805.5300m/z	1770.87	2066.87	1256.32	1605.74	3662.6	2128.94	1857.78	926.755	6362.83	4970.25	5636.15	1285.16	4367	1779.29	3239.26	6346.39	4242.98	2109.3	2832.33	4737.24	3120.58	3218.9	3095.74	1636.13	5023.87	4057.89	4410.78	7636.72	6983.57	7699.06	3609.29	5312.25	4627.39	3418.51	4516.46	3270.42	3465.08	8093.84	3745.31	4823.75	7950.72	5795.49	4151.85	4613.34	4992	2551.41	3156.19	3635.64	6570.56
2.31_762.5063m/z	68031.2	98240.9	116121	92307.1	69360.4	35279.1	76277.5	50589.2	13777.5	47127.9	29686.4	166281	67049.4	48857.3	82808.9	35572.6	67057.9	57302.6	15555.9	21906.5	104961	38649.9	14316.7	36992	34215.2	41137.1	24416.3	26832.3	17990.3	22037	28551.4	21911	62223.7	55575.9	43158.6	331281	46421.7	66557.6	158018	15389.5	35241.3	48372.9	12769.9	40875.3	38497.2	42583.9	39718.8	38249.1	100648
2.33_747.5641m/z	4.88726e+06	4.82987e+06	3.89603e+06	4.5565e+06	5.17452e+06	4.71681e+06	4.52009e+06	5.10553e+06	5.25662e+06	5.70327e+06	5.82188e+06	3.37466e+06	5.23969e+06	4.75967e+06	5.38039e+06	5.5746e+06	5.34306e+06	5.33704e+06	5.38494e+06	5.85742e+06	4.76428e+06	6.06395e+06	5.5954e+06	4.83925e+06	7.15874e+06	5.39424e+06	6.71446e+06	6.31736e+06	6.409e+06	6.1958e+06	5.26369e+06	5.90908e+06	5.1219e+06	5.60121e+06	5.35877e+06	4.45848e+06	4.9648e+06	6.5688e+06	4.43468e+06	5.95277e+06	6.86638e+06	6.71152e+06	6.46152e+06	5.80415e+06	5.89045e+06	5.02242e+06	5.34966e+06	5.45092e+06	6.05602e+06
2.33_1450.1244m/z	219733	144452	108887	147932	219931	144319	168154	260347	199194	339484	295010	60595.2	227607	185762	225704	282993	221541	224473	223907	359948	175770	259840	385231	169004	584711	310326	469064	398059	402783	403985	257495	359359	269143	332667	215673	186566	225852	431334	152225	318286	506764	457382	509070	313994	309619	265820	260756	267830	359300
2.33_766.5372m/z	554762	741460	748071	657108	639926	742058	649040	625613	669045	492299	583509	850823	555143	749508	643776	660825	678631	641387	704738	490253	667622	618274	541095	671748	384439	651792	612563	560435	529119	588857	673613	578745	609918	642970	695093	705981	705596	465573	716826	706681	382693	559800	607009	630953	662926	590282	805277	600840	579270
2.33_870.5813m/z	4811.06	2622.74	4773.24	3092.14	2540.04	4397.74	3865.46	2061.94	4587.23	1783	2787.34	3684.05	4676.11	4132.37	3124.17	5768.19	3226.76	5472.92	1957.04	1899.78	4206.75	2774.83	2614.06	3690.08	3956.87	854.75	2124.32	2858.74	4195.21	3661.68	3169.65	2948.27	4381.76	4893.39	3665.84	3197.49	2830.95	2444.16	2245.33	3526.18	1813.9	2934.92	4813	2618.25	3896.03	3514.34	4810.71	3463	3347.5
2.33_635.5038m/z	2004.51	10022.5	2004.51	2004.51	2004.51	2004.51	2004.51	2004.51	2004.51	2004.51	2004.51	2004.51	2004.51	2004.51	2004.51	2004.51	2004.51	2004.51	2004.51	2004.51	2004.51	2004.51	2004.51	37819.5	2004.51	2004.51	2004.51	2004.51	2004.51	2004.51	2004.51	2004.51	2004.51	2004.51	2004.51	2004.51	2004.51	2004.51	2004.51	2004.51	2004.51	2004.51	2004.51	2004.51	2004.51	2004.51	2004.51	2004.51	2004.51
2.34_716.5238m/z	10149.1	265.365	5569.76	16243.9	2722.61	7526.76	21902.6	2230.41	4642.42	9647.51	2830.11	15053.5	8378.87	3227.14	11088.2	8085.8	1760.88	5524.33	5871.69	4032.39	15810.4	1104.23	3772.25	4804.61	679.173	3060.75	7922.81	2723.9	5457.55	1358.93	1806.15	11918.4	7768.13	4536.83	4946.64	5850.49	4103.89	2089.03	6408.48	5137.78	2598.7	1342.6	4205.41	1419.15	321.613	2929.58	2449.56	8098.1	1582.81
2.34_828.6281m/z	2173.68	3718.89	3658.71	3388.25	3226.22	3728.12	3510.88	3719.62	3935.1	248.525	776.691	1559.5	288.813	133.634	2046.38	2725.52	2154.88	5059.4	898.253	2095.64	637.73	1561.65	3110.67	4323.96	1322.87	1568.06	2642.44	2319.25	567.76	176.466	4009.61	1976.84	4992.63	4344.96	1791.3	1605.73	2679.88	1621.84	1914.86	547.028	1105.29	1466.81	2860.03	2382.38	1078.52	1545.25	4500.06	3830.79	1474.75
2.35_1027.8631m/z	590855	538678	450064	489808	617276	516578	488507	513612	597641	594928	643640	559532	653933	553219	754915	576381	651880	612261	489002	699238	487455	678250	633888	624255	777023	545350	671294	636731	708338	665113	668797	506069	642451	517186	606403	525363	558622	758880	504385	673539	677788	634035	617414	667208	691132	652133	469704	695502	607424
2.35_713.5588m/z	29144.9	15541	20062.5	18493.6	14087.8	37555.3	10061.5	16665.9	27560.2	43940.4	45377.6	21462.5	43776.8	30870.8	38067.2	31539.1	24031.6	46644.3	34682.7	42441.1	27504.3	33816.2	18275.4	23614.7	36753.2	23618.6	37584.5	28348.9	32078.4	26914.9	22588.6	30563.9	34817.4	28225.6	20765.7	18330.5	39544.1	34892.6	27880.6	48370.4	26683.7	49441.2	22440	39461	38925.9	47815.2	17770.8	27624.7	78294.8
2.35_720.4980m/z	867.9	1225.5	675.177	2006.76	2165.96	1901.6	3970.59	4229.04	1106.88	1274.41	1189.73	1510.08	1880.14	386.982	4774.17	1063.05	1422.77	1063.65	751.067	914.143	2969.79	1522.44	937.949	962.519	1795.05	1337.36	580.729	1642.62	1538.62	825.679	1583.39	13254.4	294.991	2060.66	1755.07	803.049	1362.63	1069.78	356.018	4144.07	5420.2	849.79	633.359	2916.01	1760.53	1693.43	1184.97	972.441	1430.78
2.39_742.5374m/z	1.63397e+06	1.4326e+06	1.78347e+06	1.76539e+06	1.60328e+06	1.71412e+06	1.70191e+06	1.74163e+06	1.78924e+06	1.74913e+06	1.53141e+06	1.87698e+06	1.67315e+06	1.8726e+06	1.76031e+06	1.72573e+06	1.65489e+06	1.53781e+06	1.53625e+06	1.61852e+06	1.81488e+06	1.3282e+06	1.72735e+06	1.65041e+06	1.56249e+06	1.8101e+06	1.76878e+06	1.81252e+06	1.72326e+06	1.68624e+06	1.75194e+06	1.85784e+06	1.67069e+06	1.76384e+06	1.69067e+06	1.91404e+06	1.76558e+06	1.76637e+06	1.91753e+06	1.69354e+06	1.67921e+06	1.67547e+06	1.8055e+06	1.71199e+06	1.50526e+06	1.68742e+06	1.789e+06	1.54861e+06	1.8899e+06
2.41_932.5182m/z	40768.7	46304.9	25227.1	36347.9	51850.6	44723.1	33878.6	29895	49646.8	48653.9	41371.8	38950.6	45468.7	39267.6	47394	42518	39434	37362.3	45960.4	50129.4	53541.5	44618.2	45312.8	43941.6	37138.9	38325.1	42974.8	46766.7	41730	44676.5	43274.7	42921.6	38141.4	38950.9	50483	37599.8	39538.1	54852.8	39373.6	51996.6	50727.5	52322	45505.8	44748.9	45286.9	32681.3	54408	45968.4	46683.2
2.41_874.5823m/z	7854.56	8464.73	7276.86	7789.97	7255.14	12396.3	7939.01	7726.45	10156.1	9754.96	9242.26	8306.76	10486.2	9029.98	11440.3	14121	8635.12	7787.45	9730.62	12519.4	10256.6	10114.5	10556.6	11444.2	8486.95	7147.67	11062.8	10554.1	12491	8267.87	10283.3	10124.1	9278.22	6556.76	11297.6	9642.95	10040.6	10279.8	7716.27	11792.7	10289.9	9300.39	10486.3	10390.2	8081.91	8571.55	10740.9	10810.2	13513.8
2.42_738.5072m/z	56786.7	338366	94869	105469	120042	85460.4	116639	40166.9	61379	82861.3	37637	198327	43499.7	84170.4	418817	72711.1	104052	224975	47299.2	43848.4	105898	71183.6	28506.2	111496	294789	84097.8	60614.1	83770.1	61705.9	39226.1	34994.8	36039.2	98577	92575.1	68930.5	171967	57695.5	163102	96126.1	158816	185636	84398.1	51982.7	212474	211260	186203	75649.2	63315.2	163295
2.42_1000.5067m/z	4089.76	8775.92	1091.7	2615.39	10400.2	3762.75	3293.73	2466.23	8435.97	8446.79	8120.16	6524.95	7845.52	3960.26	7493.25	3874.32	8414.35	2371.27	5845.42	9384.02	10527	9016.98	5284.74	5684.15	5266.27	2498.99	2953.31	5439.84	4757.11	5845.39	7348.33	4568.6	4693.05	3529.92	10009.2	2508.84	7755.36	12184	6195.99	9177.78	10787.6	8284.79	4790.54	7926.89	6574.72	3488.81	8846.53	9408.94	9147.53
2.42_764.5281m/z	83968.8	147075	85036.8	143118	150490	111923	138926	62485.1	104838	106935	101921	185919	81959	121592	325715	112757	141525	195800	83116.5	89908.3	100904	138123	54464.4	102706	240837	104643	89636.7	136194	129465	87837.6	80509.9	80032.7	161779	112352	97214.3	247709	86518.2	171705	116028	106122	173814	114725	84001.1	127477	138011	118413	77984.8	97243.6	133389
2.42_1006.5247m/z	9491.11	14668.9	5618.11	8503.49	13412	11297.2	11376.5	5581.22	14235.7	14983.8	13685.6	10808.2	13618.2	17049.6	17047.5	13582.8	15575.3	6554.42	17171.2	12775.6	12263.4	11326.2	16892.7	14014.5	8569.38	9291.65	13369.3	14393.8	15649	17173.4	15421	10671.7	10966.6	13662.7	16126.8	11883.6	13734.5	23269.6	15944.2	13303	19405.5	15787.4	14778.4	15682.5	16263.8	6134.61	14151.8	11847.7	13697.9
2.43_920.5614m/z	29362	13212.6	15273.6	19099.2	27828.4	29369.5	27046.6	11648.4	25709	22741.7	22208.8	21969.1	19916.8	32812.9	33375	27689.8	12342.3	27697.5	42199.1	17673.7	36395.9	40975.9	29926.9	32190.9	20334.7	25845.2	25156.5	27703.4	18101	21038.2	16887.6	21725.3	17946.5	26079	34010	18112.1	24350.4	13017	18208	32903.3	12691	20854.8	20301.3	20202.4	26671.4	23013.3	33724.2	26651.9	17005.5
2.43_988.5492m/z	3313.48	2368.25	334.624	1793.87	3200.56	5691.95	4214.58	750.829	3586.44	3028.84	3960	3946.96	3089.13	7097.23	4252.35	4645.81	2567.41	5552.71	6300.2	5951.86	4043.68	5589.35	5812.77	5718.05	2737.5	3491.43	4298.39	2918.75	5759.62	2997.91	2808.8	2866.52	3928.8	2151.15	6341.27	2260.82	3317.78	2592.07	2575.38	6186.98	2567.68	3297.43	3664.14	4770.27	5325.05	3288.05	5611.82	5833.25	1410.54
2.45_828.8594m/z	11256.7	38.7462	24273.6	35127.7	3387.47	14963.8	13221.4	14731.9	22081.5	8528.01	16440.9	22680.7	14466.3	9236.1	11922.2	19709.1	9460.57	10391.7	5392.68	20083	17269.5	5906.15	4287.7	9799.46	2294.12	14786.5	16010.6	12697.7	25799.3	17821.5	5343.86	21282.2	18188.9	14932.5	7564.52	24414.7	5529.93	1102.3	23945.7	2146.19	2362.51	3435.95	12366.9	2242.1	824.285	17149.9	446.277	12457.3	11287.4
2.46_958.5323m/z	39799	24997.1	36288.1	48997.7	37221.8	41898.9	42495.7	32611.8	43381.2	33337.6	39776.3	44891.6	37697.4	35021.9	36344.6	38857.7	34545.2	35859.9	36774.7	44476.9	41806	39068.1	43155.8	43706	30931.6	36161.8	41997.7	35747.7	37500.6	34707.8	34413.8	41467.6	37189.2	32650.3	32009	40091.9	32091.8	28076	36755.2	32287.4	29958.7	31390.2	38545.4	26025	22409.4	37351.7	33199.1	39699.7	31770.4
2.46_901.5977m/z	2979.92	1067.13	2779.8	2610.79	1171.1	3796.89	2592.73	2295.9	4386.25	1797.69	3494.95	4045.13	5825.75	1091.81	4883.87	2235.49	2075.85	1451.99	1377.24	2032.75	3306.42	1946.67	1421.18	2214.66	3343.66	2595.1	1608.38	3743.1	2415.68	1136.78	1989.07	3120.68	3447.09	2723.62	1450.77	2362.22	1845.21	1816.11	2348.34	2168.8	3114.34	1541	2850.11	2700.97	1511.38	2768.81	1764.5	1641.69	3273.53
2.47_836.5776m/z	59040.9	47033.9	75011.4	36879.4	60226.2	92352.6	82823	82591.2	58603.3	89981	118857	84852.3	95106.1	92742.9	69602.7	83042	44280.9	77936.1	55314.6	81243.5	96205	63160.7	54957.4	76011.5	76581.9	72187.1	109101	56391	55409.7	69389.4	92318.8	112939	44254.3	84770.6	105114	52362	124871	40372.8	50197	98982.1	96757.8	99152.4	120436	94836.4	80762.7	35534.7	151435	79848.3	74157.9
2.47_866.5984m/z	7450.66	8550.03	9083.18	2834.57	12294.5	7380.82	1568.96	4745.42	31558.2	10633.4	14220.3	16221.1	13882.2	17321.7	9248.85	19209	9402.14	3767.1	12457.1	15322	10759	23586.6	3179.65	10323.9	12966.4	14772.6	19086.6	16730.7	17162.8	10760.4	14058.9	21909.6	13523.4	17215.2	20195	18461.7	11820.7	9397.33	13447.7	9373.22	12502.4	16764.7	11931.2	11912.7	8037.01	3154.36	11389.9	13894.6	11031.6
2.47_768.6136m/z	15332.1	7631.11	17191.2	15440.9	10887.8	9942.21	12641.1	13626.6	20726.4	15465	15118.5	17005.1	15394.1	10659.5	11376.7	14566.1	13586.9	11874.2	15715.6	19207.7	18751	12914.9	9854.76	11181.7	9654.48	10773.2	14718.1	15328	18649.9	11358.9	15434.8	15079.8	19618.6	15833.8	12967.2	21750.3	12724.4	8779.01	16786	6593.06	9081.44	9974.04	10894	9978.38	4237.36	14192.8	11292.5	15412.1	11159.5
2.48_714.5063m/z	75201	149252	93154.4	113541	117266	67407.9	161278	74162	78118.6	121990	46473.4	152095	48009.1	86141.2	279350	73631.5	143661	149066	35785.9	40254.1	102816	25985.9	60144.1	80121.6	201331	151507	53452.1	78371.1	43991.4	32290.5	40240.2	41090.7	113143	116503	42954.4	308943	65073.2	162258	118315	82354.2	293497	69304.5	49716.2	169620	196621	183115	49550.9	41231.8	209970
2.48_740.5225m/z	33314.3	128760	54606	64819.1	91219.2	29637.3	75488.2	57726.8	58263.6	54644.5	37232.3	76880.7	31781.6	37877.4	150391	39307	129220	69002.7	24047.2	28660.6	31910.9	29675.5	67877.3	52055.1	192450	99081.5	28562.5	104080	36297.7	23312.3	39628.7	24221.2	104638	71844.4	14425.4	238793	40789.5	103738	59918	43627.5	215243	36314.8	28674.6	109212	101292	114275	29379.9	24504.7	112533
2.48_782.4983m/z	2514.26	8853.29	1667.98	2385.09	5858.01	1889.16	4620.07	1532.41	3017.32	4382.89	2365.17	2732.58	1979.58	2358.37	8852.18	1982.23	4341.24	5615.11	1450.84	837.024	2708.24	142.286	3486.39	3045.88	9005.35	3499.89	1696.32	2800.65	1248.07	775.625	956.704	1020.19	4481.47	2871.35	2562.97	15408.8	2127.88	9461.39	4129.15	2026.2	16583.4	2926.81	1022.87	6298.45	8375.02	4677.56	2256.16	1015.23	7911.37
2.49_808.5204m/z	4718.44	12561	18688.3	7657.29	8372.99	9893.06	11060.2	2908.11	12559.8	9742.96	10824.6	55955.5	6917.7	6408.27	15954.7	7960.11	9511.06	12416.4	4656.82	4615.15	5168.61	1372.57	8422.98	6473.07	13898.8	7793.38	8399.57	16396.2	11980.7	5904.76	5806.3	5226.73	7053.97	12309.4	5692.2	37425.5	6047.85	12118.8	17459.1	7692.85	21941.3	5442.1	2169.43	11893.5	11400.3	18882.3	4191.72	4142.47	15764.7
2.50_909.5501m/z	99876.5	114370	186104	151617	68349.4	115669	142736	137059	121825	112846	160559	188004	160160	159720	148361	89681.8	74357.6	121934	92253.5	105156	140088	93405.3	84022.8	95179.1	116169	78327.3	190845	126912	130684	83682.9	85974.5	138535	75119.2	137051	166701	169648	148335	64843.6	164846	106258	88433.4	96532	116383	104093	129562	124974	137584	175673	198723
2.51_812.5785m/z	709313	570036	999625	767385	1.23668e+06	1.17365e+06	1.30132e+06	1.09972e+06	927411	1.0092e+06	1.0299e+06	1.09526e+06	895665	1.04197e+06	802921	1.2515e+06	843451	1.07432e+06	1.12127e+06	991649	921101	848304	1.26641e+06	1.29335e+06	1.05489e+06	861315	967356	1.17984e+06	1.00667e+06	947067	1.358e+06	1.26521e+06	884770	1.14436e+06	1.06175e+06	837629	1.47701e+06	726206	771412	1.59224e+06	954188	1.14188e+06	1.25647e+06	1.19723e+06	1.39029e+06	711677	1.1247e+06	1.03555e+06	864346
2.52_974.5645m/z	7257.48	11898.3	9915.24	10917.4	14364.5	16524.7	9755.48	9544.24	12123	14834.2	14011.2	15287.7	14535.1	15734.2	10930	16102.6	12060.5	9231.71	8846.73	11991.2	11096.8	14157.7	14740.1	15609.8	15053.3	14560.9	21028	15932.8	13292.8	16300	15078	14454.1	14358.9	18106.1	14768.1	17082.4	17627	13140.8	14057.9	17354.6	15583.2	16607.3	16484.5	16042	17947.9	7549.69	15993.1	16538.1	13834.1
2.52_1042.5545m/z	485.091	9.05997	689.73	1995.53	3888.29	606.395	1079.64	573.948	1745.8	2027.22	1881.99	2191.87	2990.35	1912.49	2441.41	2704.59	2454.92	1886.55	2615.33	1771.55	2981.77	2750.92	3421.37	1711.25	992.023	2379.55	2778.95	1700.78	1791.23	1867.81	2728.81	1061.74	3020.65	472.203	2297.12	2018.86	2605.9	1996.37	1815.99	2788.79	2268.1	2680.27	2900.61	2094.2	4112.72	1194.21	1401.26	2309.31	1625.2
2.52_726.5428m/z	16909.3	5239.43	19264.2	12798.6	10396.3	15789.8	22005.9	23965.6	18176.8	27692.4	34617.5	28737.6	20950.5	16558.1	20118.3	29159.8	10887.8	15814	14171.7	23445.1	23257.4	14303.7	23449.8	10872.8	17713.5	22258.2	24067.9	23295.4	25195	29365.8	34069.1	35045.7	22456.6	23701	28482.5	31923	28066.3	19184.2	28799.2	15532.4	45314	24908.4	37619.9	17770.8	14177.1	19812.4	15259.6	23177.6	17403.9
2.52_1082.5511m/z	5154.6	3759.97	1057.3	1271.83	1285.23	1117.49	559.638	1178.46	3543.37	2002.06	2329.95	1996.2	4344.31	1415.48	2249.77	1083.37	1416.37	721.24	2709.33	1227.48	3317.65	2776.58	2384.85	3135.69	1275.88	2635.07	4021.36	1868.98	1603.87	1874.72	1181.96	1382.48	1312.48	834.055	3655.07	1059.44	1689.57	1748.69	2675.21	1447.58	2078.04	3626.66	1566.01	2926.62	2379.28	3514.77	2177.83	2230.99	2809.03
2.53_878.5888m/z	2.17686e+06	1.88197e+06	2.65389e+06	1.65229e+06	1.32422e+06	1.2943e+06	1.45573e+06	2.0533e+06	2.00352e+06	2.04559e+06	2.26438e+06	1.67333e+06	2.15556e+06	2.17634e+06	1.39932e+06	1.60547e+06	1.70517e+06	1.82211e+06	2.16704e+06	1.11784e+06	2.06683e+06	1.75521e+06	1.50435e+06	1.84506e+06	1.60722e+06	1.86027e+06	2.45407e+06	1.50346e+06	1.5229e+06	1.71131e+06	1.36489e+06	1.8518e+06	1.32194e+06	2.0718e+06	2.05179e+06	1.42327e+06	1.90529e+06	1.01256e+06	1.60402e+06	1.91422e+06	1.22567e+06	1.96916e+06	1.75755e+06	1.78777e+06	1.53804e+06	2.30129e+06	2.1112e+06	1.7134e+06	1.97822e+06
2.53_868.5616m/z	23094.8	21394.3	31605.5	16624.2	13889.4	10244.1	6488.38	23670.2	26374.8	17220	24623.6	20255.7	28789	22976.4	14294.7	17180.3	18726.7	16707.7	21081.4	11080.8	23414.7	18564.5	14163.5	20060.7	17162.9	22538.2	36437.7	20918.7	19120.4	18086	16791.6	23822.4	10840.2	24512.4	27720.7	15937.9	21533.1	14939.6	20150.5	17376.7	13628.2	25761.9	16238.4	20237.1	17450.5	23851.1	22049.2	18954.7	26170.3
2.53_930.5565m/z	7810.25	8206.56	10568.5	4744.01	2973.07	3574.89	4205.07	8208.96	5261.29	4859.9	7676.12	8668.71	8496.11	6402.68	4607.56	6037.92	4217.79	4877.72	4883	3746.75	5414.09	3644.83	4019.87	6179.81	3949.36	9036.3	11267.1	4739.54	4083.38	6342.82	3152.88	5752.02	4411.01	7010.76	5480.35	5531.89	5626.09	3006.36	5570.06	5764.34	5217.21	8366.51	7171.13	5359.2	5427.05	9709.37	8207.3	6359.58	7090.15
2.53_1076.5373m/z	5025.77	7099.66	1695.13	822.356	2725.59	940.039	1584.79	5362.19	4014.35	2391.81	3388.11	3661.72	5368.68	2424.11	1822.56	2215.81	2205.09	3426.2	3225.81	2479.3	2550.34	5196.71	6395.49	2790.08	2326.2	5040.99	3084.19	2247.32	2367.49	3473.54	2370.51	2622.41	2944.71	2347.37	3869.97	2850.18	1323.64	3360.3	5123.34	3772.22	1267.04	5161.35	2719.8	3316.86	2525.12	3352.73	2870.65	2543.79	3316.89
2.54_816.5721m/z	815487	707201	1.05458e+06	825016	907918	743280	508704	1.06587e+06	1.21257e+06	762586	872733	832867	1.10206e+06	955112	739716	826462	978855	707655	833025	929010	540643	899101	640491	904416	692804	1.09039e+06	1.26911e+06	1.15507e+06	1.21333e+06	796219	976087	1.03093e+06	860029	983574	907231	1.01744e+06	861389	977148	862160	564415	813829	998032	711054	751588	674191	783880	708083	873166	1.09588e+06
2.55_1000.5337m/z	4421.24	3772.74	4430.07	4639.26	5059.97	4964.32	4448.4	5529.24	2320.83	3791.24	5132.09	3721.58	5502.66	6549.84	5847.92	5541.24	4111.09	4377.26	4550.75	6063.58	7747.1	4462.48	6084.27	4926.63	5677.07	5955.62	4749.01	3992.85	4444.25	5691.6	4935.48	4071.14	5504.84	5817.32	6614.82	5175.82	4501.46	6501.35	6859.64	5694.92	3556.83	4375.05	6485.68	6969.41	5084.26	5782.97	10102.5	5213.44	4304.47
2.56_885.5479m/z	5.45419e+06	4.5943e+06	6.53035e+06	6.16285e+06	4.34545e+06	6.06174e+06	6.75049e+06	8.11462e+06	5.84749e+06	6.54623e+06	7.78135e+06	6.68431e+06	5.20693e+06	8.77029e+06	7.312e+06	4.79601e+06	6.77727e+06	7.44467e+06	5.66455e+06	5.84189e+06	5.40573e+06	6.64147e+06	4.09504e+06	5.25163e+06	6.76718e+06	5.62659e+06	6.83949e+06	6.71728e+06	6.7153e+06	4.72811e+06	6.43725e+06	6.41493e+06	5.91758e+06	6.8477e+06	6.31343e+06	5.13372e+06	6.39969e+06	4.98756e+06	6.00524e+06	5.23805e+06	5.13771e+06	5.39525e+06	6.75847e+06	6.91355e+06	6.0951e+06	5.58717e+06	7.09077e+06	5.905e+06	8.09029e+06
2.56_824.5809m/z	6073.55	4259.91	16867.1	11697.2	14811.6	16390.5	9152.31	22338.8	18625.4	13565.5	6343.82	16287.4	16957.9	10067.1	7204.95	15464.5	5264.7	12997.4	7150.63	22383.6	5194.24	12046.8	6565.5	12653.9	13461.5	14480.7	21903.7	11658.8	19031.1	7856.93	10648.6	60420.9	8755.32	11061	11206.6	13888.6	9512.52	8604.4	9186.99	11354.5	17771	22857.6	11314.9	12801.3	9340.41	8121.51	12020.9	13853.1	9719.82
2.56_852.4740m/z	0.0276135	1899.04	469.611	15.5245	1965.99	650.681	738.851	1489.19	234.429	448.892	520.315	369.959	132.155	575.855	2240.89	235.174	810.11	1472.85	612.695	260.003	692.583	324.552	1267.78	1543.83	2531.8	2547.45	4.73141	1633.13	483.447	105.886	1124.24	2649.4	116.563	1485.27	1402.04	600.725	1820.8	401.604	4.58013	4795.74	3123.37	1324.19	141.476	3418.7	5548.11	1325.52	545.541	667.242	582.216
2.57_1021.5220m/z	44198.2	48385.5	37288.6	43140.1	41947.4	45366.6	46481.6	47266.6	50161.8	45273	45853	44114.2	35405.7	55928.5	44636.6	38444.3	44146.4	47767.8	44854.3	47038.4	47686.9	49336.2	38320.6	39206.8	47905.4	41364.9	40471.6	42395.8	39260.1	37222.5	43216.1	42705.4	44996.1	44853.9	37745.9	30876.7	40584.8	44301.1	35548.2	35869.1	31989	34513.7	44871.3	41519.1	39434.8	42617.7	49841.4	36203.2	64499.9
2.57_715.6093m/z	34253.6	36442.3	22921.5	29608.2	34411.8	36475.9	35595.1	29014.5	32325.2	34868.5	39820.6	28736.5	34490.9	29482.1	37365.4	27931.5	43498.1	38061.5	22484.6	24736.8	25738.8	32575.2	29392.2	33514.7	38735.6	23441.5	37623.4	35167.5	48296.5	30069.7	31920.1	28766.6	38825	30251.5	31904.8	28311.3	34079.1	47736.6	36328.4	40989.2	49654.4	39271.4	33107.1	45190.9	45161.3	35515.4	20002.6	37376.6	42222.8
2.57_943.5218m/z	10924.1	9183.03	8849.1	9460.27	10687	9700.59	11840.2	7243.75	10369.4	15319.4	11526	13123.6	10176.1	11832.9	15492.9	10009.9	8577.95	10784	11259.4	11903.4	10534.4	9331.69	9980.49	10233	11539.9	9738.81	8657.42	11811.8	11232	7887.76	11909	13166.1	9360.96	9508.9	9742.56	8753.11	12017.4	10990.7	9647.39	11263	12276.8	7359.2	13583.8	11808.2	10250.3	8817.96	9870.37	10576.9	16112.9
2.57_970.5271m/z	7722.31	12372.7	6165.16	8130.3	7166.27	8957.36	7566.47	4872.61	6526.88	7652.64	7753.42	11506.5	7574.83	5730	9104.2	7668.68	6287.61	7065.85	6543.18	8934.07	4917.48	10319.5	9256.13	9263.04	6743.59	5891.33	5690.88	7527.5	6749.09	6069.53	5270.26	6810.62	4386.29	6232.92	8003.79	10430.4	8666.48	6056.01	7695.57	4755.79	6506.54	10026	6278.2	8703.28	6411.58	4444.4	5717.11	9610.13	11022.2
2.58_1089.5110m/z	7379.24	8873.68	5033.4	7332.3	7531.55	9340.92	8992.33	8634.28	11100.7	8308.06	10239	6398.34	7819.87	15042.8	10573.6	6283.96	10670.5	7142.64	10483.1	9191.74	6884.11	10808.7	9907.23	8047.94	6853.75	5750.33	9566.52	8116.03	9190.31	8141.68	6763.9	8066.94	9323.95	8852.98	5681.13	5573.41	7578.81	9331.21	8448.67	6199.25	6606.05	7226.44	6923.24	8545.39	7524.65	6750.35	8309.33	7882.29	14443.2
2.58_1037.5186m/z	1581.83	1349.84	582.731	2484.03	2685.33	2958.99	1202.59	2244.76	2633.07	2507.42	4414.32	3990.81	2966.22	2501.45	4008.81	1629.32	3218.74	1421.09	2930.52	2056.23	2685.05	4152.18	3727.94	1831.9	1977.43	815.454	2560.16	2987.68	3276.25	3388.4	3681.21	1922.02	3181.81	2282.28	3107.91	2970.51	2880.44	1928.55	3413.81	3195.54	2007.5	2525.86	3104.46	3677.96	3301.06	1807.78	4303.18	2790.85	3702.4
2.58_691.3003m/z	12.8079	12.8079	12.8079	12.8079	12.8079	12.8079	12.8079	463.476	12.8079	12.8079	12.8079	12.8079	12.8079	12.8079	12.8079	12.8079	12.8079	12.8079	12.8079	12.8079	12.8079	12.8079	12.8079	12.8079	12.8079	12.8079	12.8079	12.8079	12.8079	12.8079	12.8079	12.8079	12.8079	12.8079	12.8079	12.8079	12.8079	12.8079	12.8079	12.8079	12.8079	12.8079	12.8079	12.8079	12.8079	12.8079	12.8079	12.8079	12.8079
2.61_906.5628m/z	14283.2	23065.4	11566.6	10655.5	22826.7	20727.9	9662.25	16394.3	18783.8	13320.8	24581.8	19154.8	19897.4	23024.6	14912.9	20693.9	29752.2	22925.9	20642.2	17338.5	14699	26066.3	16148.7	21680.4	18019.3	24564.8	17305.2	18239	16530.3	27205.4	20275.7	13752.5	18439.2	15547.4	23717.9	15740.9	23493	17834.2	17165.7	28477.5	18599	27119	23213.5	26097.7	28142	16312.6	27305.3	17799.5	22165
2.62_854.5891m/z	5.76335e+06	6.95569e+06	6.03665e+06	5.20276e+06	6.49173e+06	6.28488e+06	5.07873e+06	6.02407e+06	6.10475e+06	4.67639e+06	6.52526e+06	5.40326e+06	5.21098e+06	8.14392e+06	5.16757e+06	6.42626e+06	7.65979e+06	7.22469e+06	6.33364e+06	4.77305e+06	4.5955e+06	6.95708e+06	5.53222e+06	6.68232e+06	5.80822e+06	7.10773e+06	6.48692e+06	5.8775e+06	5.30656e+06	6.77022e+06	6.14686e+06	5.06449e+06	6.45717e+06	6.40066e+06	6.09092e+06	6.23914e+06	6.60845e+06	4.49882e+06	5.58453e+06	6.98765e+06	4.84218e+06	6.12512e+06	6.58554e+06	6.76445e+06	7.22782e+06	6.70193e+06	6.66807e+06	5.21227e+06	6.21254e+06
2.63_804.8553m/z	21076.7	3001.33	18518.9	38384.8	25471.1	18283.9	38231	9651.69	18179.3	24414.4	9733.44	41589.3	19061.9	13335.9	28179.4	39059.4	577.958	11151.8	32610.8	35674.5	52239.8	19124.9	25834.6	16549.9	17834.1	22467.6	25761.8	27942.7	25179.5	2770.71	10186	27860.3	18940	26757.2	19397.2	33987.3	10411.5	10741.2	27176.3	7786.22	6784.57	9837.78	18493.3	4950.09	1604.99	19133.4	27970.5	45817.9	11017.1
2.64_934.5337m/z	15094.8	14613.9	10822	21397.4	19366.2	15550	18521.9	9386.12	19735.1	21162.1	15165.5	26621.8	19196.6	8853.84	25471.6	23177.6	9256.04	10508.8	17547.6	28492.2	26908.7	14815.9	23985.8	14440.3	8936.02	13647.2	17787.4	19944.7	18000.6	11390.7	12633.5	24975	16804.3	16217.1	22730	17184.1	12564.1	18281.1	20753.1	12460	11858	14706.9	12609.6	13189.2	11851.4	9217.61	13770.4	22742	13503.6
2.65_715.5755m/z	72135.9	102142	101605	90742.1	65370.4	139236	53071.1	88546.9	156778	164282	126447	111861	144963	145776	153093	167348	121381	174956	105509	159142	122320	124026	83683.7	105902	168586	144088	171330	159943	174699	157152	99970.7	171805	124865	145519	115352	120750	178215	189122	163879	216491	149039	183115	128665	195000	154236	193023	93802	126302	252688
2.65_874.5878m/z	35789.7	27506.6	31095.3	41187.2	38673.7	38288.2	39262.4	27708.4	43403.8	42992	44085.7	49638.7	40120.4	33189.2	36890.6	44338.5	23651.5	28265.3	34940.9	40833.7	48849.4	28751.7	36809.2	27856.5	29844.7	31319.5	39579.2	43778.7	36392.1	32077.2	37339.5	45597.2	38126	37602.3	39217.6	43398.9	35211.2	42850	49896.9	31532.4	35107.6	34821.1	40633.8	31210.8	28342.3	25208.4	38179.6	41305	37370.9
2.67_741.5904m/z	9596.32	9418.49	9676.05	8007.41	10720.3	15215.9	5476.33	7349.39	18104.7	16451.2	15981.6	8792.28	19830.8	15330.6	12402.1	15017.7	14209.3	16004.5	13848.4	17707.6	8365.8	27678.1	8489.51	13278.6	20781.7	18131.6	17463	18299.9	17112.2	14790.8	17331.9	15705.3	18217.5	15810.9	13213.8	17217.8	18802.5	12402.1	22490.6	20697.9	15669.6	23185.8	15203	18105.3	17445.9	21053.2	15220.8	16661.4	30446.7
2.68_853.6400m/z	43393.2	27497.7	29172.3	25150.8	20842.7	31860.2	18799.8	24741.4	47346.3	62776.4	77274.5	40495.2	58435.5	46089.8	21197.5	58835.5	36907.4	53404.3	38468.6	63629.8	46076	31892.7	42898.8	33938.6	46411.8	53678.1	84501.1	49133.1	54759.2	85406.9	50427.5	49916.9	85182	54694	69158.4	80647.1	84812.4	43587.4	96249.9	49201.9	53590.4	75766.9	107395	51890.8	56862	54848.3	46387.8	42300.9	96730.8
2.70_830.5887m/z	1.58316e+07	1.28366e+07	1.5293e+07	1.51516e+07	1.46346e+07	1.4911e+07	1.47866e+07	1.67273e+07	1.53126e+07	1.58812e+07	1.68979e+07	1.39208e+07	1.54479e+07	1.7941e+07	1.56445e+07	1.6335e+07	1.67311e+07	1.49997e+07	1.64671e+07	1.40357e+07	1.41654e+07	1.40702e+07	1.6187e+07	1.64618e+07	1.52698e+07	1.57285e+07	1.76426e+07	1.63213e+07	1.55048e+07	1.6365e+07	1.5461e+07	1.57427e+07	1.48803e+07	1.65138e+07	1.42915e+07	1.47774e+07	1.57102e+07	1.36282e+07	1.41669e+07	1.56168e+07	1.42337e+07	1.54919e+07	1.72637e+07	1.49697e+07	1.37257e+07	1.57091e+07	1.62171e+07	1.3643e+07	1.73389e+07
2.71_820.5626m/z	434350	294475	441244	432630	365786	433512	435528	492277	434299	419164	423330	374170	452201	442277	409118	401223	431200	403659	447184	397249	349440	389528	450436	462462	405468	464736	483965	430147	443082	413033	461119	443976	411493	424696	422536	410106	434687	331278	390078	408292	460318	394260	423695	385196	372089	412345	433641	441034	430165
2.71_960.5470m/z	90356.1	97763.1	74827.7	85215.8	106719	95018.1	86812.5	84677.1	104835	94741.4	107166	85493	98749.9	97685.8	88926.6	103271	98249.3	78913.7	102017	90617.9	88900.6	86985.2	123053	100744	82480.3	111381	96363.8	106277	96524	118704	107773	101424	90573.7	103004	88383.2	101299	104891	91440	97388.4	91252.5	101650	105274	110319	84274.8	87892.1	76621.1	110687	87073.3	102976
2.72_950.5417m/z	8560.82	6724.33	4430.86	5151.83	8578.73	8306.01	6111.22	4053.63	7417.78	7508.55	9626.98	8291.83	11800.6	5826.61	10499.1	9586.74	9580.31	6437.43	7629.72	9539.06	8761.3	9848.74	6175.2	6609.21	5005.31	7010.57	7303.47	9401.04	9350.5	8238.18	8888.29	7159.09	7008.83	7303.5	9413.92	6974.01	8781.73	7701.5	10770.4	9051.38	9831.89	8530.21	8376.45	7627.25	9458.8	7334.69	7385.38	10910	7258.39
2.72_898.6456m/z	5550.03	6962.16	6438.98	6030.03	9794.39	4103.47	4179.75	5930.12	9808.24	9554.43	7888.47	2903.27	4580.86	5455.73	6970.65	4486.71	5652.56	5571.79	11059.5	12536.8	4188.98	3626.59	9858.94	6672.15	6339.57	4679.73	5427.24	5199.52	8864.01	6118.82	14213.2	7664.69	9853.13	8644.55	5679.52	6310.65	6107.51	7444.45	6113.34	5053.24	1684.79	7892.96	4053.96	9983.03	4694.47	4958.64	13662.8	5575.79	5092.46
2.73_982.5465m/z	23354.4	20144.9	20923.7	21733.4	23128	22516.5	22802.5	18385.6	23866.2	21862.4	25111.6	21129.5	26655.8	24634.7	24068.3	22571.3	23141.7	25660.8	22766.7	23543.1	17240.4	25506.1	31056	28868.1	19891.5	20571.4	20472.9	19466.7	21601.8	23860.5	23070.2	22871.1	19666.3	23752.6	21550.6	24127.5	24827.2	21194.6	23262.1	25780.1	24447.1	20236.2	28176.3	25966.6	22766.2	20573.9	21366	24985.1	20538.9
2.74_716.5228m/z	24881.5	463160	93824.7	78940.3	80526.7	36050.9	94827.8	22687.3	127829	72604.5	30071.1	136985	17422.8	24531.4	572451	40325.7	135144	278511	19835.7	17303.2	43189.6	23141.2	11639.2	171297	477795	188533	24180.5	40109.3	22591.3	7919.82	7937.69	17639.5	23771.7	113028	22607.6	164426	22200.7	273739	44188.2	231982	534237	29826.3	15862.9	511121	487746	433421	23937	22715.4	322441
2.74_581.5270m/z	15275.5	13610.1	14932.3	9642.13	17392	14777.5	9784.75	12741.6	10627.7	8525.82	12158.5	7551.68	11939.8	4460.73	13296.8	12538.7	9552.57	16591.2	20139.4	13841.1	8702.61	7268.88	8686.78	13167.5	18363.2	3660.96	10744.3	10749.1	13074.8	10052.8	6015.87	7702.79	16498.3	13083.9	13363.2	6895.02	12391.6	10290.6	7806.8	13016.7	13440.8	16767.5	15554.8	17520.6	6670.66	16328.6	10817.4	8648.62	12114.3
2.74_956.5449m/z	19495.2	23349	27101.2	34274.4	24868.2	27247.3	27687.6	25262.5	30924.1	33065.4	30648.9	35113.1	28073.5	23381.2	27370.1	24655.5	25764	19985.1	25049	32196	26516.1	31368.5	21369.3	20939.3	22285.4	22357	30910.1	29198	26620.5	26178.3	25734.5	34674.4	27504	24065.2	25658.1	28110.6	22644.3	30786.1	28538.6	23965.4	27764.5	25024.9	24212.6	24370.8	27876.7	18416.3	28682.7	32805.7	30040.2
2.74_887.5628m/z	753726	361730	947376	1.23922e+06	388577	618996	1.00185e+06	1.39157e+06	985599	1.11722e+06	973933	1.07762e+06	718803	749740	811932	709522	970791	655966	646716	969432	581886	1.10164e+06	641462	608273	706296	563892	832764	865764	846989	691610	706280	1.24139e+06	1.03553e+06	792550	766429	759229	533963	607416	783705	411604	514521	453209	923463	638085	489445	671942	573939	1.01782e+06	1.10842e+06
2.74_1102.5413m/z	3527.74	2175.07	936.669	2717.09	5601.14	5159.88	2890.45	1767.37	4631.94	3832.2	4862.42	4014.06	5571.22	3962.12	2843.31	4607.21	3649.17	1372.79	5629.73	3433.37	3165.13	2886.51	4421.26	2801.2	1918.04	4259.11	5289.1	3748.42	4100.85	5244.35	4501.31	4557.61	2165.3	3258.67	7474.16	3369.87	5079.25	6760.05	7766.06	5770.46	4469.42	5732.02	3944.68	4054.44	4848.02	1572.9	5835.85	4094.21	3961.55
2.76_948.5915m/z	13409.5	5909.28	12823.9	18540.2	14651.9	16381.1	12413.5	12185	22559.7	23624	13935.9	21967	9449.9	27425.1	17271.1	21052.2	14774.1	19460	17777.4	16507.3	12077.4	17489.1	21155.8	20280.1	16305.2	25979.5	21483.6	21035.5	14208.6	14078	14349	12708.3	18103.3	18763.5	20941.5	17761.7	13797.1	11460.8	12483.2	24874.6	11486.3	17557.8	16856.4	15524.4	20405.2	18568.7	17733.9	18599.2	11943.3
2.78_998.5461m/z	1809.09	1199.25	4788.33	5474.07	500.86	2995.67	1584.38	2099.55	3339.45	3265.14	4326.96	4944.41	3140.69	3252.31	3385.32	3952.77	3324.89	1500.56	3437.02	3879.63	2599.22	2926.48	1755.21	1326.46	2145.15	3368.53	3506.32	3489.73	4461.34	3226.59	2068.77	4038.54	1448.1	3390.95	3261.76	3347	2736.45	1876.91	2733.23	3413.99	2569.37	2227.17	4559.38	3025.97	4254.34	2152.95	2408.47	3627.4	3206.81
2.79_1128.5551m/z	4649.05	1576.88	774.613	4555.78	1308.03	4719.99	3600.15	2308.24	5315.04	2897.42	3836.32	3623.03	3929.02	4260.8	4330.67	4637.32	3371.02	4460.72	3821	4166.92	4079.72	4326.58	4529.35	3504.52	775.593	2352.95	2897.19	3471.74	3914.9	2284.63	3317.97	5290.78	3365.43	2694.22	6334.75	3366.5	1495.06	2691.73	3075.97	2869.1	1125.28	2971.54	4022.08	3145.91	1610.03	4340.75	2440.23	3826.65	2266.93
2.80_788.5791m/z	70316.3	48700.9	108987	88515.5	50163.6	118376	79510.2	83309.2	106454	100482	109292	118569	110799	115085	86677.7	128362	77333.3	110565	77270.2	109631	83963.6	127920	67413.3	75577.7	110776	132020	197257	116051	153112	111243	119428	130355	122481	129958	119441	128640	115546	95277.5	145831	84414.6	149038	117578	150426	107133	78439.3	87489	126784	130388	118297
2.81_818.5880m/z	140816	161363	181361	155497	179767	128086	92707.8	147036	174159	126138	131309	165421	158037	140337	162013	167774	86232.2	132500	187876	179832	82340.6	208520	66861.5	159196	125639	140996	189333	229271	213964	77777.5	165496	189555	139069	164990	188687	171323	153557	117699	134054	118024	123594	129789	95873.2	115883	120609	104411	129181	224124	131515
2.81_856.6685m/z	10211.3	4138.11	2505.3	3095.76	4222.56	4597.61	3673.85	6008.71	7570.47	7759.55	9228.83	3036.09	4023.15	1897.99	4047.59	1073.11	967.069	7980.1	8429.69	7876.16	5170.22	3803.74	9341.73	5725.54	4702.03	2988.86	4426.47	3344.66	4236.94	5574.47	5447.57	6657.25	4096.42	3747.2	4520.58	3346.12	3346.43	2943	6115.08	1404.57	6666.6	8126.44	1765.56	6773.02	1101.34	6066.96	10891.1	2921.56	3628.66
2.85_976.5745m/z	20307.8	13665.2	28371.9	27951.6	22019	32474.5	19278.4	23938.8	22958.4	21157.3	23260	31127.1	24468	28852.7	24930.4	28403.3	20085.7	25880.5	21120.7	26812.6	21140.2	29976.3	27530.6	25356.5	24300.4	30619.8	24916.7	26113.2	24892.2	22525.6	25499.1	28963.8	19924.6	26284.9	22889.8	28725.3	25935.2	20888.5	20143.2	26513.8	23413.4	27139.5	28641	24547.4	24390.1	26087.7	26692.4	26004.8	22049.5
2.85_613.4609m/z	0.185117	0.185117	0.185117	0.185117	0.185117	0.185117	0.185117	0.185117	0.185117	0.185117	0.185117	0.185117	0.185117	0.185117	0.185117	0.185117	0.185117	0.185117	0.185117	0.185117	0.185117	0.185117	0.185117	0.185117	0.185117	0.185117	57.9048	0.185117	0.185117	0.185117	0.185117	0.185117	0.185117	0.185117	0.185117	0.185117	0.185117	0.185117	0.185117	0.185117	1.84655	0.185117	0.185117	0.185117	0.185117	0.185117	0.185117	0.185117	0.185117
2.86_840.6097m/z	242190	161912	529585	327082	326512	453571	362034	373316	408096	364557	415584	613853	359065	542321	276964	569996	310725	502399	364573	478368	227947	414836	346400	432608	416332	413442	371892	567883	477089	384772	567711	367962	309978	498068	367308	455860	515581	369820	327528	487480	438619	532713	433601	402643	400104	300525	407671	356815	362361
2.86_908.5900m/z	63599.7	36795.1	99213.7	87095.4	53055.4	90354.2	74428.1	79790.2	84159.2	85405.5	81130.1	111866	74186.5	91440.9	73986.4	102761	67546.6	96339.8	79044	92256.6	62162.5	85015.3	69416.6	83551.5	79544	87243.7	84589.5	92028.9	87692.5	63338	90644.7	81935.3	68171.9	88326.3	78464.1	89066.8	91836.3	54849.9	69396.1	89771.4	73696.1	89507.6	79320.4	72212.5	74211.6	80904	82985	80163.3	74645.7
2.86_1044.5600m/z	4146.4	1629.33	7308.45	6074.05	5220.22	7393.18	6681.71	7434.21	5176.39	5863.54	5752.47	5613.96	4494.29	8577.33	3557.39	7147.77	5927.71	5622.32	5924.72	6330.85	3085.08	5822.41	3979.67	6474.42	3229.75	4954.54	6649.38	6328.35	4463.72	6991.05	5902.82	6217.67	4561.45	7424.77	5307.46	5600.53	6479.59	3432.53	4806.11	5185.25	6209.31	6706.76	7233.23	4290.21	5674.56	6045.3	6028.87	6002.42	4985.2
2.88_814.5973m/z	222477	171527	290428	178299	197941	193929	224367	263570	207967	233697	236985	245713	212866	193579	152639	214024	160740	191167	123151	223016	89557.9	191424	232206	139710	230970	220180	283879	249893	337988	222487	327460	240272	205340	233258	203352	240629	231598	187264	208332	161931	333716	233508	282239	170627	154077	206965	157444	196629	207479
2.88_754.5721m/z	8145.47	4582.76	15910	6190.27	8036.5	9933.83	7557.32	6565.12	8140.05	9428.37	10617.2	11474.3	8032.37	10821.2	9591.87	10087.1	5314.35	9474.3	5561.45	11222.4	3205.1	9000.25	5313.93	5951.19	11532.6	9050.74	11277	11855.1	11696.4	7953.95	14838.9	11455.6	9206.54	10461.7	8860.05	14567.6	9893.82	7410.17	10588.8	9296.08	12666	10811.2	10481.7	6917.21	7997.27	9041.25	7783.24	7815.33	12201.1
2.88_1086.5764m/z	978.967	499.206	3943.94	3658.19	1467.37	1916.31	3729.33	2357.39	1404.3	1952.55	1539.38	1784.74	618.179	3207.02	1191.41	4640.41	2038.52	2552.42	4711.62	955.717	226.181	2183.79	525.041	1350.09	1864.73	1629.7	2419.47	1854.96	1166.76	978.518	1935.47	1291.89	1372.07	1421.54	2324.58	2112.35	1896.89	678.876	915.858	1545.68	1501.41	1015.28	3525.48	1208.93	39.8569	2407.69	2100.15	2272.59	1631.93
2.89_882.6176m/z	243826	105204	341871	303748	162623	263821	316133	233355	288381	305325	247937	209392	148543	474431	207991	422225	339984	391364	317776	236384	197957	312037	266095	335144	324980	254145	326331	233423	230016	198114	198408	216372	263013	300728	294424	223515	228902	139934	195578	353239	142641	249170	392307	255788	206913	430520	247514	245509	213277
2.89_823.6104m/z	8171.18	5413.5	7420.79	9755.66	5592.71	8292.22	8040.55	3980.2	8635.7	5222.68	8286.11	6192.04	4234.06	9212.33	7998.55	11128.8	6881.12	9448.01	7683.83	4031.53	960.871	7569.1	5217.75	8231.24	10792.3	2903.99	9308.39	7073.84	9251.57	6304.06	4465.94	6739.3	6333.69	6531.08	6982.73	6482.51	6632.52	5273.53	5720.53	8286.31	6718.65	6751.78	10253	5848.55	4979.61	15468	4250.53	7581.61	8011.18
2.90_776.5600m/z	32734.9	134198	69000.2	63776.9	65435.2	78246.2	67130.4	58815.3	82268.6	76064.9	50871.2	57549	45540	98140.7	159508	60471.4	64223.5	204631	74947.6	84464.1	58168.8	57678	48998.2	81812.6	194556	125788	48862.9	110287	77324.6	42384.7	95523.7	94986.4	36983.4	90669.4	70922.7	63038.8	56205.5	98195.1	39994.3	152699	174816	62323.5	49611.3	124462	171182	165978	61433.6	45905.3	109740
2.91_818.5308m/z	66658.7	247463	151313	133700	223205	137039	161774	229292	129218	181974	101828	138331	93044	170051	214329	112182	132079	213950	151069	165049	108170	126937	155795	155530	211129	228011	128848	252264	143336	92597.2	225315	248329	77119.6	189725	162246	153871	206818	134998	89573.1	273327	237323	183445	110259	200954	292563	194744	198155	119912	180234
2.91_808.5054m/z	1665.2	11923	6866.72	6833.79	7937.79	6816.14	5810.99	11228.7	6511.41	11577.3	3428.54	5670.56	3949.17	7120.85	10409.1	5314.96	4675.31	11603.6	4041.88	6943.36	3869.01	5593.45	6812.38	8024.37	13177.8	9838.21	7553.66	12405	9632.18	3679.66	7981.2	12916.4	2433.75	9139.11	9444.31	6629.29	10397.9	7832.24	4256.03	15410.5	14041.5	9988.6	6633.67	11652.3	17079.5	11108.6	8078.31	7101.95	9386.53
2.91_1022.5116m/z	3014.23	5267.41	3743.66	3119.75	4639.15	3599.02	2505.63	4936.47	3205.9	5365.8	3284.64	4858.83	2027.79	4047.36	6009.66	2631	2337.19	7390.44	3850.16	5156.45	2743.64	3910.71	3830.84	3357.59	3756.51	4783.66	2727.64	5947.23	3587.99	2677.02	3281.57	5970.24	3702.45	5594.03	4245.29	4527.48	4626.32	3550.05	3439.83	5969.35	5581.56	6332.92	3841.36	5246.32	7578.38	2267.42	4136.99	5216.88	5196.43
2.92_904.5325m/z	373.296	2015.45	1589.95	1955.5	2700.17	948.949	1537.19	3273.93	1396.1	1121.74	1936.03	3948.66	970.977	2239.82	4504.1	1047.55	1682.97	1698	21.126	1422.54	1113.75	1486.55	288.38	751.458	4060.51	1433.51	1928.17	2915.13	868.605	588.932	1662.06	1875.46	1257.28	1755.41	688.731	3630.99	810.053	583.748	657.666	1833.35	4798	1325.36	1192.76	2180.3	3625.77	1863.85	407.163	1367.36	2288.05
2.93_700.5274m/z	6746.18	35692.1	28041	22237.1	26374.9	20430.9	24312	31848.1	21121.5	33325.9	21415.2	25633.3	15817.1	18746.7	79358	22062.8	23237.1	61202.5	14661.1	13537.5	12342.5	17062	19627.3	25529.3	108246	58256.2	24606.3	40399.2	21521.7	10416.6	19114.9	26490.4	12310.5	40161.4	14988.9	22521.8	16141.6	45681.4	16399.3	57090.9	101395	21774.1	15628	60333.3	67416.2	77107.3	14625.8	17607.3	36810.7
2.95_931.5531m/z	9027.56	11210	24897.9	17482.7	12509.8	17583.3	14717.7	25542.2	21708.4	16529.5	22617.9	29078.8	19905.5	19393.8	17946.9	16477.3	11527.1	14773	17687.8	14595.1	12890.2	13707.8	19446.6	13624.8	19427.6	17269.3	20516.4	26643.9	23022	16307.3	17574.1	21174	6876.26	27262.6	16424.6	60030.3	21056.8	10992.1	18511.3	21142.9	24102.5	21511.5	15663.9	14868.2	16002.7	17315.2	21971.4	20725.4	16145.9
2.95_999.5506m/z	1421.69	1409.41	3706.26	4123.76	163.83	4167.52	2742.44	4963.72	2608.89	2681.91	3839.35	8558.38	3584.02	2753.38	4295.97	3687.79	1244.04	2118.59	2881.11	3064.9	3727.55	2585.34	4287.79	2372.69	2977.47	2890.88	5545.68	4837.29	3817.14	1610.78	3245.39	5429.01	1867.99	7205.64	3371.85	13733.8	4176.72	2177.28	5373.13	3683.31	5112.22	4689.59	4146.85	2670.71	5024.57	3102.26	4037.81	5599.29	3738.56
2.96_655.4571m/z	1950.8	2588.73	6601.25	3555.86	4472.58	3173.37	5251.2	9352.87	3006.73	3766.11	2460.99	2375.33	1593.69	3329.44	3517.99	2643.65	4884.64	4987.68	2570.52	2056.21	2544.74	2529.19	1368.78	4226.84	2431.98	1771.89	3524.65	2871.01	2726.14	3050.13	2187.14	2308.03	2230.46	2605.42	3509.5	2478.76	1675.97	3252.38	3406.38	2283.88	3301.76	3857.91	2031.94	3920.43	3380.95	1728.85	1656.75	3160.3	3503.82
2.97_753.5675m/z	11180.9	24289.4	13188.8	15789	23322.3	12852.2	18624.5	12002.8	17289.9	14683.8	14409.2	15965.1	12403.8	15935.8	21208.3	10973.8	25112	21637.1	16329.7	15121.3	11560.4	9729.32	17244.5	16110.8	18821.4	22531.4	18712.1	21618.6	20384.9	25700.5	20652.5	16691.9	13670.4	17340.5	24334.1	20125.4	17000.6	19428.2	14631.3	24095.1	24115.7	14727.3	15000.2	19816	34184.1	18247	16529.6	9808.18	18371.3
2.98_1014.7049m/z	4942.92	3239.9	6876.03	2576.58	2688.06	2177.01	3724.62	4054.72	3997.14	6500.83	6737.42	6394.66	6811.08	8584.71	4711.61	4711.21	4290.1	4915.47	6038.54	3024.84	3642.47	4053.44	4324.76	6074.9	7822.54	4149.22	7064.08	7476.11	5712.22	6780.01	6388.64	6093.17	6752.41	7908.87	6854.18	6259.69	7273.91	3150.56	7768.01	9052.71	8012.03	9640.11	10102.1	8041.82	4585.88	6160.84	6237.71	5298.69	5333.24
2.99_890.5740m/z	22091.1	27585.7	24537.2	21736.5	21701	23332.4	27067	35657	26946.3	30909.6	27653.6	31280	20552.4	22235.2	25287.9	19656.1	21176.7	24829.6	28710.8	17398	24720.2	23659.8	25848.9	24561.6	19793.8	17965	27417.7	28468.5	28424.8	17655.8	27914.3	32632.7	19024.4	26422.6	26962.7	23023.2	23749.7	24190.5	24895.4	23334.7	25610.5	22850.4	24774.1	20157.4	21511	21789.2	27509.6	26518.1	23012.6
2.99_1030.5545m/z	17222.2	10423.2	13191.9	16982	10914	11401.4	18602	12455.9	10278.3	10593.5	12200.6	14693.2	11936.5	10883.5	16481	11904.3	7999.06	12079.4	18196.2	12036.1	15540.2	10842.4	12464.3	10508.1	9228.59	11130	9668.05	12014.8	12078.5	7034.09	7606.08	15355.4	7692.29	13830.9	9399.41	12015.9	8832.08	8705.02	7181	10805.3	9471.66	8800.03	7687.74	7739.57	8901.18	8241.77	12099	12764.4	9709.25
2.99_876.6211m/z	5089.22	3833.39	3957.46	4401.98	3631.24	3153.8	5625.73	1907.39	2924.7	1448.88	4120.96	4516.01	2159.95	2585.51	3917.56	2823.76	1603.12	4561.77	7299.08	2549.82	1741.88	2446.45	1796.85	4767.82	8909.39	2807.05	3366.12	3386.92	3339	1550.79	2469.3	3721.69	3313.52	3396.93	3237.05	4442.66	2178.63	3288.08	2640.55	4396.46	4203.63	3001.38	3091.53	4727.09	4479.51	6057.48	5554.66	4503.06	2401.66
3.02_795.6338m/z	390360	324407	361666	344240	235211	306467	242329	373793	358008	423917	429341	370550	387643	492817	309183	397592	359482	408096	296630	395300	362245	319106	323540	375108	411887	393542	678663	412027	447191	481524	370242	420138	513377	478075	385406	479527	509008	363519	465582	424007	399005	495117	597537	419164	466163	464718	403371	366989	551699
3.02_923.6439m/z	263222	262074	265133	245178	185375	224298	144903	255538	287214	331342	332397	298316	310821	354500	205507	301788	277610	299547	234006	325659	298982	244726	277113	274047	288209	319288	627024	335638	346165	364702	310334	328044	388340	367110	322339	376035	383756	297822	372731	313155	287768	399235	463878	316516	347312	299748	329744	291303	461079
3.02_991.6315m/z	49488.1	56710.1	52716.5	49585.4	39419.7	49124.5	33151.2	48708.8	61535.4	65423.6	69501	67374.4	61656.3	70573.4	50225.4	59782.1	56354.2	52278.4	45451.8	63460.7	60763.7	45748.3	52763.7	56699.5	48623.9	52343.8	124962	71538.8	70409.7	74896.5	58529.5	77295.4	78072	71250.9	62735.9	76217.2	78200.9	63544.7	74538.5	61422.9	62987.4	77165.5	95144.6	65219.5	75446.5	56178	71808.9	61436.2	94558.4
3.02_1001.5767m/z	2266.51	7291.55	8568.58	4745.44	5078.21	8699.49	6725.25	7276.41	9245.98	6887.85	5319.04	7136.1	7449.97	11190	7808.53	7018.33	7189.76	8013.15	6358.25	6380.95	4424.59	8068.05	5840.66	9349.64	9123.62	9123.17	9594	7535.13	8897.21	6928.19	6405.36	9711.24	7809.95	9365.96	4686.53	9680.8	6561.33	6722.79	8225.16	7976.45	8333.35	9737.4	7540.92	10199	8774.22	10502.4	6983.59	6771.4	8939.69
3.03_929.5980m/z	407.903	613.472	2911.62	2833.63	2205.96	2136.78	1114.97	2312.27	3073.21	2247.14	1904.96	2884	2462.76	3971.32	3015.64	3589.44	3231.94	3209.1	1539.92	2827.45	2669.97	3093.77	3096.92	3629.76	5352.45	2453.3	5344.12	3156.55	3259.63	3190.48	2815.97	4803.67	2897.73	3644.51	3270.57	4505.24	2522.83	1133.72	4971.51	4509.48	3533.76	3822.75	4175.85	3331.49	2998.91	3392.79	1732.12	2312.63	3900.87
3.04_995.6165m/z	1938.96	1161.44	3443.77	4215.08	4355.97	1985.09	2478.72	2674.22	2372.6	3629.36	2556.31	3198.59	3616.53	1785.81	3536.38	2439.93	1744.99	1624.23	2637.66	1745.41	3063.99	1834.33	1753.73	3497.72	3799.7	2005.39	3216.39	2404.49	2599.2	2268.79	1803.93	3184.37	680.375	2919.35	3004.74	4389.86	2895.58	1827.58	2553.73	4829.78	3969.46	1706.61	2799.08	2680.03	1887.63	3095.87	2577.94	2420.56	2210.12
3.06_897.6291m/z	265326	97640.7	271849	225610	211739	271161	177910	213059	342958	210798	300925	213650	335735	272490	262168	240964	268445	231271	268558	285312	147761	340672	219242	193127	294489	315302	301035	253541	249090	268555	315505	267748	272296	290432	264902	248292	273113	227170	264117	246103	289042	351042	253350	252824	222071	289624	266737	247483	347935
3.06_769.6192m/z	284480	118205	256340	248334	193229	272140	196417	224380	331581	214599	319672	202822	322253	286630	269831	241287	273052	262939	261811	255167	147327	325443	201301	214178	271658	268349	307616	245842	262578	290615	293697	256862	303577	284864	232864	237878	297438	221918	256189	249225	278216	332950	257151	254004	224258	299419	239626	227139	329010
3.06_965.6159m/z	50783.9	18682.2	51655.3	45013.4	44109.2	62381.4	38181.3	40174.9	68261.2	42680.1	59260.8	42574.5	62547.4	57225.6	57610.6	48366.6	51730.1	44856.3	52640.6	55577.9	32667.6	64964.4	42935.4	40849.7	54813.2	54230	60277.8	57258.1	58994.9	52739.1	57459.9	60183.3	49254.2	59649.2	55978.9	51490.2	54198.7	50386.6	52435.6	55367.6	59216.6	77809.2	54571.8	53309.6	49048.8	53774.3	54847.6	47955.9	79423.7
3.06_1027.5900m/z	7758.88	3357.05	4997.23	5353.35	6952.67	5288.16	5932.56	4733.58	11401.2	7636.1	8148.26	7970.5	9145.26	11261	6489.36	7032.48	6277.03	4413.14	9660.6	8117.2	4927.61	10098.3	5235.53	3490.15	5332.98	8051.37	8820.57	10258.4	8082.17	7241.26	7321.16	9400.78	8246.07	9081.98	4939.96	9380.26	10234.4	5764.93	7702.44	9216.46	9146.52	13018	9872.03	8282.92	11099.4	5823.65	12647.2	8389.48	12647.6
3.09_752.5603m/z	10768.4	17324.5	19978.7	38291.8	43729.2	17644.1	31051.1	38777.2	13869.8	38071	14647.4	21097	23607	13970.3	31978.4	19008.9	32872.4	26508.6	12714.6	40405.9	11957.9	23068.4	31942.6	26273.4	16982.8	28891.5	22585.9	35048.1	27006.1	18423.4	18177	45687.1	12410.3	23680	27253.2	24756.5	19751.2	16504.4	16080.7	22978.6	26148.6	21981.2	21703.9	18375.9	17499.6	24106.3	13426.5	21264.8	17710.3
3.12_852.6522m/z	3606.9	2454.88	13891.4	2254.97	930.296	3398.36	996.756	2417.77	4122.27	5341.39	6087.64	5498.78	3338.35	11781.1	3718.07	4142.99	3899.61	7419.77	1846.66	2919.75	2320.92	6227.89	2424.46	4083.45	8674.61	7267.86	11327	7369.75	9477.33	6805.85	4657.7	6617.47	6351.46	9525.25	5580.53	8358.96	6124.83	3204.18	6227.73	5314.55	5446.95	4654.88	12763.7	6457.13	5761.35	11761.5	6404.88	6814.99	6276.78
3.13_744.5556m/z	43468.2	188288	90794.4	81519.9	101341	53300.3	100725	128149	68746	48194.6	39103	105703	32624.1	68363.6	178742	37232.2	71537.1	156046	39273.5	23761.5	35785.2	32172.4	46516.9	80947.1	191504	60144.7	34565.7	84220.9	38579.4	22948.2	22748.1	28574.2	36444	103365	29412	107080	38707.3	89145.6	43171.9	88211.7	103894	47009.3	20834.2	121363	89663.6	173648	37775.9	19449.3	110450
3.15_599.5289m/z	8944.06	8687.26	10181.9	7982.48	11773	10967.1	7181.63	8757.84	3572.38	2295.5	6737.76	3496.29	4356.76	3756.25	6866.19	5287.25	5735.94	10247.4	8589	1826.91	5674.84	8029.92	3163.51	9428.18	7949.9	1922.21	6206.74	3877.02	7603.71	4841.69	3446.56	8019.76	10419.6	7813.69	5253.88	2987.63	3596.1	3172.61	5950.18	4541.34	5836.76	6139.85	8193.61	6884.78	6771.29	7256.29	4540.94	3650.43	4129.28
3.17_802.5702m/z	2602.3	8768.43	6702.38	5524.79	5036.24	3979.31	5361.44	6403.2	2882.2	3907.64	3118.54	9509.55	4039.27	5108.02	5470.88	3041.9	4865.59	10549.7	2664.35	2544.59	4088.99	1465.91	7216.77	4182.36	4698.61	12968.2	6846.77	5240.36	3839.1	3763.71	5384.16	5820.47	3744.77	7399.55	3229.03	9027.29	4535.56	5272.43	5272.01	3821.58	6384.02	4654.26	3535	3300.11	3894.36	8344.71	7321.43	2211.52	4404.43
3.18_723.5774m/z	78857	87321.9	63832.2	83789.2	97270.7	67903.5	81541.4	85979.4	80594	90415	76072	92055.2	85460.7	74312.3	91138.5	71373.8	83575.8	79751.2	64043	85518.4	73801.8	83876.8	59444.4	89789	73416.2	70635.5	79440.7	68467	84041.5	79302.8	85439	71953.6	80789.8	66108	94560.7	84038.7	77947.2	85824.9	77777.4	82978.5	83061.9	74908.8	74527.5	83185.9	83999.8	82066.6	74591.3	80745.6	70630.9
3.21_875.6710m/z	6053.72	4950.74	9749.26	10591.4	5727.01	8179.31	8331.12	8314.28	11756.1	8485.27	9588.29	8777.33	9042.47	8741.87	10927.1	11481.4	10380.1	7182.54	8056.01	9323.58	5468.48	10842.9	8268.46	9735.79	15768.5	11581.5	13101.8	11974.8	11913.9	10090.7	6171.71	11773.6	12495	11383.1	12628.1	8125.82	11606.5	10990.5	9648.02	7473.61	10452.2	7765.19	10653.2	8270.23	9369.9	9671.72	14558.9	9175.24	10855
3.22_878.6037m/z	4229.33	6433.91	7072.59	3720.76	7014.37	2710.73	4567.83	9217.93	8711.16	2086.24	6068.96	3412.67	2591.31	5126.41	6841.25	4786.73	4467.33	3612.4	7376.86	5875.46	1025.78	4991.28	5425.2	6103.13	13527.2	5696.18	5017.21	11386.3	7383.68	9667.3	7159.49	7966.07	6531.11	8309	6807.09	4475.88	6121.38	8693.4	6072.78	6907.9	8343.83	7026.67	7437.95	7214.75	6634.89	6870.16	6979.62	4937.02	5735.99
3.24_894.6577m/z	18241.2	6703.45	27364.3	10167.3	9160.4	20840.8	11825	14645.1	23383.4	20200.6	18790.1	45858.2	16748.4	48250.9	15735.1	21094.6	13246.2	19052.4	13264	14362.7	8245.69	18424.9	15164	12828.7	16699.2	18643.6	32613.7	31524.6	27407.6	17986.5	25262.6	19589.6	24022.4	27677.2	27961.1	28465.1	30082	23361.1	27574.5	20139.2	19579.2	29084.9	21826	19241	15105.9	18542.4	32521.7	17797.6	23275.3
3.25_1021.6072m/z	1465.56	988.206	3787.09	2334.62	1946.9	2942.88	1543.01	1480.62	3855.67	1541.12	2593.45	4030.28	3304.48	4572.4	1963.01	1489.03	2176.88	1727.96	1629.85	2099.92	110.454	3544.1	110.454	1806.93	2445.1	2885.91	3115.13	2410.71	3326.3	1380.16	1308.84	4578.63	996.885	3153.06	2100.96	2163.96	1397.83	1876.23	4163.12	2175.39	3215.76	2434.27	2631.9	2119.96	1117.2	1498.94	1323.94	1807.74	3076.11
3.25_757.6222m/z	30713.1	17216.1	76148.2	53207.9	40974.8	66772.9	40372.4	49245.6	72231	32816.2	51444.1	47213	43497.1	63929	52559.2	42692.6	56802.5	49083.3	39230.5	44251.4	8551.54	60823	21384.8	41935	59409.5	61432.8	60383.2	53708.4	62141	50640.3	31312.7	61529	40517.5	58800.5	50740.2	51764.6	38364.8	40479.1	54069.1	35308.1	53662.9	52654.9	32696.9	37271.3	29513.2	53592.5	33707.4	49485.5	50111
3.25_809.6152m/z	25498.2	26515.8	33616.9	32843.6	28778.4	32214	29256.4	33198.4	27953.2	35461.6	31280.4	31395.6	30078.6	37762.8	35293.1	29438.1	32423.4	33500.2	21179.8	27709.2	19155.3	29339.1	17812.6	37383.5	34082.5	33627.1	31760.2	29308.2	35572.8	32455.3	27303.4	31643.5	32489.5	34865	32863.6	36341.5	31855.8	34655.1	35082.8	31026.5	34259.7	33230.7	31791.6	30643.9	29476.2	37713.8	20775.1	25399.7	30187.5
3.26_1015.5920m/z	4.12952	2.46318	2447.73	3162.46	665.535	2062.94	597.579	2098.38	1894.79	1150.27	2204.95	1467.78	2019.32	2739.83	2408.83	1720.78	1387.98	998.588	2137.34	1006.14	256.648	1418.19	417.539	262.557	2534.34	2621.22	2126.39	1274.04	2672.2	1391.81	867.798	4084.82	1093.37	1880.85	1995.41	2416.67	1323.48	1866.46	1028.21	1995.16	2500.44	3099.7	708.262	1383.93	1197.39	1614.63	1572.73	1653.14	2611.87
3.27_868.6423m/z	11734.8	10026.2	30540.9	16653.3	8497.7	29411.5	12967.2	21110.1	31681.3	25848.5	26283.4	44244.7	24239.8	39041.1	17554.5	27104.3	23085.9	26339.5	17266.3	23284.1	9361.57	24936.5	17524.6	20233.1	27635.4	26438	29486.7	33694.6	34683.9	28723.4	31078.3	24748.6	23570.5	30573.3	27162	29987.9	30308.9	26797.2	22855.2	25041.6	25473	31153.8	24103.9	22426.1	20325.7	22110.8	21026.7	18258	26430.4
3.28_763.6060m/z	241809	228457	213780	230666	222601	237702	241132	226551	237901	248084	279825	269056	244381	224297	266909	218914	254388	230642	176390	215550	185965	233713	186481	256395	239011	188177	257929	235425	275053	255116	270299	237926	244949	211057	251904	241224	243953	247469	231608	233708	239527	211421	238444	234845	239554	242142	186651	242148	238881
3.28_979.6331m/z	22631.5	12484.9	36059.3	23919.7	21678.5	28160	16888.9	20978.2	31323.4	20236.4	31556.8	30658.4	35248.6	24557.8	34833	22465.2	29352.4	25356.6	27256.2	28593.7	8938.61	23743.1	18473.1	25848.7	25964.8	32479.4	37844.1	26963.1	27249.2	23991.8	28777.7	24288.2	25059.5	29377.3	32021.2	28372.4	19265.1	24411.7	22797.1	20972.2	24654.5	27886.3	23199.8	23220	21752	27577.1	19096.9	26622.5	36331.7
3.28_973.6195m/z	6454.73	2721.52	11083.4	8734.26	4833.18	8377.65	6047.14	7726.27	7061.65	4637.79	11614.3	9072.17	8832.83	11840.5	7734	7197.6	4491.19	9422.35	8060.42	9581.34	1949.57	10132.7	6010.98	7208.75	10764.3	13124	14043.9	11196.7	7900.3	6447.87	12300.3	11005.4	8878.1	10127.1	10527.1	9639.85	7563.99	8362.38	9288.43	5952.14	9510.65	13122.1	8414	7735.58	3901.15	8746.78	8363.34	11032.2	12519.6
3.28_1041.6083m/z	2717.8	1051.42	4514.78	2193.44	2434.17	3290.88	458.724	2611.9	2590.94	2195.95	3224.5	3435.53	3295.65	3831.77	3232.93	2108.34	2820.7	2118.07	1652.81	4355.35	644.112	3846.38	474.942	2140.24	3720.35	4755.84	4950.41	2474.96	3867.12	4798.02	6170.65	4508.4	3827.29	4558.22	2880.33	3638.17	3607.79	2905.78	4123.31	2102.27	2843.74	4248.31	4790.96	6292.95	3456.71	4308.4	1923.77	4770.45	5457.05
3.33_158.9787m/z	11204.1	17036.6	12472.7	15851.6	18884.7	17208.1	14147.5	15746	17919.5	15316.3	16615.3	15139.7	14965.3	17573.9	13269.9	14814.7	13816.2	13382	17470.1	14923.3	16225.9	14788.9	18437.4	17468.6	11320.2	14936	17455.7	15711.8	14935.4	14879.1	17534	18264.2	13822.9	14801.6	17389.9	14624.4	14779.9	13764.3	15491.2	13722	14167.4	13772.2	13960.6	13310.4	15449.5	13807.4	16934.2	13587.3	15412.3
3.37_728.5590m/z	5511.98	39196.4	23863.2	16106.3	22167.4	14830	17285.7	28033.8	18934.4	27932.3	16370.2	19823.7	14108.5	11878	69155.1	16284.1	20774.7	37730.1	12666.7	16004.9	6147.52	18538.2	13844.7	19867.6	93320.7	39252.8	18541.9	30391.6	17606.4	7929.77	15620.5	26680.1	6489.1	30718	11328.6	16646.4	10039.9	42767.8	11111.9	40055.8	70484.5	24209.1	7965.7	50453.1	55990.8	50318.2	14957.6	11481	33170.9
3.37_226.9671m/z	2197.76	1891.91	1115.57	2317.65	2390.3	1205.44	1204.42	1206.7	1671.01	1469.42	1786.85	1204.99	1202.44	1149.24	1686.75	1519.1	1704.59	1635.64	1723.1	1965.94	1465.21	1578.81	1123.49	1737.23	960.61	1037.93	1493.1	2048.31	1780.78	1310.86	1659.29	1527.86	2011.02	1332.01	1780.39	1368.99	729.16	1697.89	1476.63	1026.9	672.284	1178.49	1707.29	1836.09	1515.88	940.48	1415.31	1586.65	1971.79
3.37_1006.6947m/z	331.742	665.783	3118.17	579.918	324.58	438.348	177.226	415.463	596.552	1260.05	1844.87	1225.17	1632.16	1468.07	554.352	601.11	583.89	240.242	1356.23	31.4438	553.323	762.188	665.289	1945.56	3309.68	609.98	2481.86	3333.52	1751.02	1107.99	199.193	1593.06	1351.02	2081.87	872.233	750.788	1297.62	1718.53	1484.78	674.45	2495.7	1938.86	2440.22	1763.77	1506.57	1319.35	1707.06	1864.28	1180.04
3.37_384.9346m/z	1081.65	1709.4	179.161	1295.15	2072.89	1391.97	1311.44	624.291	1387.22	1102.27	1085.16	1505.47	834.123	669.224	1020.01	1323.57	914.936	477.652	1108.06	2364.62	741.19	1259.24	1079.13	1541.98	130.09	390.872	648.381	1560.48	1316.31	953.542	578.409	1517.15	726.688	1111.69	1123.97	590.283	1291.03	651.589	844.707	351.403	841.509	587.733	1400.4	681.886	719.653	1296.79	1901.83	869.521	1332.53
3.43_999.6159m/z	7470.03	3375.53	6975.04	4882.47	2116.94	2883.32	2910.33	3659.93	3704.96	5387.13	5267.44	8613.86	5927.44	6452.76	7276.33	6197.46	3998.09	3554.41	2505.65	3788.28	5254.02	6119.84	2790.86	4712.14	4474.86	5938.52	8677.43	6485.66	4630.52	5980.36	4836.05	7539.42	6544.4	7774.29	4630.19	5153.57	7874.96	4927.86	7935.62	7820.14	6777.77	5546.51	7919.58	6771.73	8361.02	7420.24	5735.45	7537.33	7968.17
3.43_797.6493m/z	924975	1.08875e+06	1.07699e+06	953249	727314	777944	830196	970066	895331	967226	960065	1.14203e+06	849408	1.18708e+06	1.02835e+06	1.02227e+06	784530	1.00274e+06	778350	931806	1.02041e+06	892092	843004	1.04626e+06	1.31978e+06	1.11844e+06	1.49469e+06	1.11102e+06	1.18436e+06	1.07124e+06	858540	1.16596e+06	1.13625e+06	1.2592e+06	903751	1.13751e+06	1.06401e+06	1.09166e+06	1.09917e+06	1.19851e+06	1.14392e+06	1.18661e+06	1.30092e+06	1.19867e+06	1.26453e+06	1.2291e+06	1.09849e+06	1.05404e+06	1.21116e+06
3.43_847.6444m/z	129709	133622	161596	153264	83890.8	114555	117443	135032	144874	135692	146480	160506	122867	171882	157958	159630	129043	139628	111759	123567	140868	126890	96008.2	154120	186375	160196	215313	168069	175792	157747	123373	177070	147198	171418	135491	159848	151507	158501	152350	162166	157664	165130	173187	162557	172791	161342	148143	140348	173400
3.43_973.6397m/z	8514.73	9474.44	11545	12131.5	6138.13	13493.3	7901.24	7227.94	11399.5	8358.07	11236.8	12553.2	10983.2	14387.6	15308	12024.8	14130.7	9572.95	5918.87	11751.5	10873.3	10071.4	6601.62	12133.8	15092.3	12087.3	17332.9	13470.6	14226.7	12953.9	9046.12	13936.4	13682.7	11965.5	9802.93	8708.22	12202.2	11293.1	11749.2	14256.6	14295.5	12532.1	10998.7	14043.9	14072.3	13861.4	12861.1	12003.6	13712.2
3.44_713.6185m/z	82939.2	66330.7	84560.7	76697.6	62725.1	73530.8	63502.6	76641.8	79652.6	64318.1	83847.9	72347.6	66258.2	72553.1	73196.5	64807.3	69179.4	70220.4	49907.5	59995.3	54396	79023.2	42576.1	83989	74374.9	63251.4	74449.6	66171.3	89002.1	78320.9	70884.3	82285.4	72951.9	75822.2	67796.5	74270.5	61959.2	74202.9	78223.3	80158.7	73513.1	79040.8	68280.8	71107.8	64848.8	78025.6	52444.3	78252.5	63209.8
3.46_1119.5972m/z	472.403	1911.16	1612.03	256.047	1285.53	373.645	232.38	301.512	1689.22	1259.77	1261.87	2816.62	1332.21	2893.3	2683.49	1675.83	1535.11	1420.15	385.041	1994.13	1868.27	1676.4	300.229	1427.05	2212.12	2787.22	2993.63	2210.36	2076.68	1751.18	1646.46	1887.59	1499.7	1941.16	1416.3	2003.9	2314.37	3046.09	2366.9	1893	1284.97	3161.9	3169.03	2581.3	2101.27	1349.92	804.328	2708.37	3498.11
3.47_638.5728m/z	8432.74	13092.6	27742.8	23006.7	15094.3	16972.2	18275.8	24106.2	23183.2	11620.9	11916.8	4674.9	9099.76	27586.8	12336.1	9899.62	17017.8	22293.3	9353.62	6509.61	3447.35	24167.3	7072.84	13788.6	19607.4	12367.2	15423.8	19298.8	19788.7	7805.87	7414.1	16037.5	9149.81	18995.2	7724.03	10082.4	6452.27	6890.56	9817.08	12291.8	12460.3	10186.4	9637.12	7619.46	4997.17	16129.7	4111.13	7988.37	15606.7
3.47_1025.6045m/z	1967.07	1029	2209.78	1129.55	2540.83	3056.91	733.212	1275.88	1515.39	1227.38	2995.94	1653.98	1675.7	2447.97	2305.22	3645.79	1917.39	650.837	1861.92	2352.1	2959.55	4127.41	532.605	2217.18	693.97	4064.16	3003.48	2203.72	1766.4	2866.28	2338.27	2364.16	1976.69	3706.64	1137.02	2054.4	2377.33	1085.8	2772.58	3750.25	2209.98	2897.35	2344.99	4052.65	2547.52	3593.59	2093.21	2015.94	3982.35
3.47_771.6363m/z	415702	316793	582640	498668	379053	512122	570369	523382	566277	456169	532414	449582	469261	663308	591409	593392	550346	532099	543689	494534	376058	570906	433075	518503	657258	592483	534781	559914	577785	596957	477261	749601	498210	681297	473039	492886	592904	541334	519538	715273	634859	619911	584546	625621	531409	608334	546218	488506	623573
3.47_889.6187m/z	10955.1	6793.57	25317.9	14635.9	11921.9	17730.3	14109.1	12918.1	19777.4	8442.56	18589	11566.8	15719.3	15970.4	17698.8	20198	16704.2	14880	16876.7	14367.8	9377.83	21119.6	13473.6	18072.6	26040.7	23528.7	14265.4	19274.1	14964.6	18331.5	13808.7	25968.9	12851.6	18119	16257.5	15487.6	16416.7	15000.4	16211.2	18312.7	16967.7	18793.7	16574.3	21371.1	16259.8	19273.7	18261.2	17885.6	19692.5
3.47_957.6107m/z	4644.02	4028.7	6321.6	4672.49	3004.49	4929.42	3912.56	3162.57	6425.96	6327.67	7025.44	5423.72	3434.95	8003.53	6463.78	5750.02	7088.57	4245.84	6511.57	5443.66	4909.37	6758.91	4188.71	3468.74	7971.51	7045.56	4455.98	5834.17	5878.26	6519.89	6158.22	10518.9	5658.33	8622.75	5759.99	5853.13	7301.31	5507.12	7568.21	9530.62	6565.42	7110.03	7488.24	8250.14	3533.2	6650.28	4882.18	6900.33	7260.01
3.48_961.6163m/z	29802.9	21980.4	42372.4	36271.8	32756.4	39656.2	41399.2	37691.1	37417.4	30542.9	44036.1	36058.5	35615.1	44427.8	43751.2	44007.7	40306.9	36902	39827.3	34365.9	23880.8	37135.1	31450.2	39465.1	46510.1	43322.6	38102.6	43380.5	42018.5	41473.8	36165.5	58951.2	35252.6	48841	32035.9	37492.8	42601.4	36872.2	39655.8	47296.7	45964	44555.8	42444.8	46984.4	33238.5	44266.9	38300.7	37252.4	44881.6
3.50_664.5877m/z	19938.8	9722.16	37526.8	21301.5	16103.3	24394.3	17633.8	34625.4	26352.6	11202.3	13976.6	3930.42	18738.4	26272.7	14741.9	12226.6	18007.1	36932.3	17457.4	13458.9	3757.56	26855.6	12054.4	15699.2	41617	20072.9	20788.4	16046.8	23247.6	10569.4	15484	12629.3	14942	20774.4	5215.04	11745.1	8995.61	10794.5	10220.2	10359.6	21848.2	21380	9847.54	16982.4	10029.6	33854.4	4318.9	13201.5	21427
3.58_828.6545m/z	58632.2	18279.2	139911	69916.3	27298.1	94339.1	100500	78989	88650	41368.7	59551.3	45997.2	47825.2	113963	35794.4	39248	45067	76061	46232.2	34273.8	37199.8	89489.8	66021.6	55380.6	128491	81366.6	62631.3	51977.6	109546	61219.5	77844.7	130505	54769.9	86724.7	56473.2	71914.4	73217.9	45650.4	49016.4	68761.5	79426.3	55315.4	120837	55415.2	46337.9	79436.3	70477.6	76821.3	54547.3
3.62_871.6884m/z	23570.3	20083.1	40344.4	55376.6	27490.1	41531.3	16708	63190.1	58489.8	89982.9	46097.2	64358.5	61610.6	82112.4	50748.4	86103	45216.9	53350	29063.8	77329.9	10820.6	87872.6	8417.45	40172.1	66629.8	48088.7	92302.5	64550.5	95767.5	45539.9	23798	144354	60380.2	72119.6	26847.7	61508.8	51472.9	81177.5	54342.6	33360.4	35627.6	44701.4	48315.8	69609.6	43997.8	49424.1	27468.3	49405.9	51570.1
3.63_637.5893m/z	7951.92	8590.38	8327.34	6928.9	10369.1	6589.84	7295.21	11485	4689.86	1378.18	6788.53	2462.51	3021.11	6800.25	8651.91	5239.17	6571.11	8597.11	7753.43	5175.74	4528.21	4018.41	5564.38	9869	7313.95	4616.53	7494.46	5665.33	7043.19	7473.17	4950.81	9439.04	4394.21	6001.17	5662.17	5953.7	8011.77	3597.71	5192.23	4256.38	5678.36	7364.9	7019.16	5971.97	3768.3	7698.43	5604.82	7028.71	4380.63
3.68_1001.8404m/z	21042.6	24120.7	18239.8	21084.5	19242.1	20834.5	17677.5	22924	31004	24786.6	24743.9	28148.2	25593.5	23096.9	22537.6	19286.6	25537.8	21746.6	20069.6	21224.3	25775.9	24431.6	16660.7	21336.3	21740.9	16560.8	22800.5	17464.2	27223.1	30856.5	25896.1	28981.6	24517.8	25189.9	27604.4	26849.8	21486.2	20831.5	23542.1	22025	21632.6	24669.8	23142.5	24811	25879.3	22705.5	25065.6	30481.9	22446.5
3.69_1322.3293m/z	23.9297	6478.54	4609.25	23.9297	119.648	23.9297	23.9297	23.9297	23.9297	23.9297	23.9297	23.9297	23.9297	23.9297	23.9297	23.9297	23.9297	23.9297	23.9297	23.9297	23.9297	23.9297	23.9297	23.9297	23.9297	254.363	23.9297	23.9297	23.9297	23.9297	23.9297	23.9297	23.9297	23.9297	23.9297	23.9297	23.9297	23.9297	23.9297	23.9297	23.9297	23.9297	23.9297	23.9297	23.9297	23.9297	23.9297	23.9297	23.9297
3.72_922.6894m/z	11839.7	7602.92	24642.4	13476.7	7443.77	17507.1	9878.95	9606.24	7138.48	25778.2	13778.6	53986	10098.3	32009.7	7761.28	17188.2	10333.4	13640.9	17210.2	10130	14627.5	12485.1	14150.8	13290.2	21568.8	12228.2	26162.9	30527.5	29072.8	9758.61	21891.7	12753.5	30077.5	25983.2	11828	21631.9	18445.2	23095.8	14814.7	17347.7	16176	29288.7	24182.7	22954.1	13004.6	13531.6	44104.8	20289.5	15347.2
3.72_652.5891m/z	4456.07	2949.13	11140.2	7420.62	6617.49	8013.75	6820.1	8790.16	12237.9	1444.57	3523.67	178.64	3065.69	7883.43	3087.66	1588.02	8167.43	9002.28	5148.39	1964.72	333.924	6483.85	1186.28	4154.53	8624.93	6366.05	5634.71	4081.86	5060.71	2461.96	1448.22	5029.55	1486.48	6609.1	2550.55	2849.98	782.489	2570.53	3756.79	952.239	4704.77	3814.58	2314.1	519.37	35.7281	5389.94	375.024	3688.94	3121.42
3.74_1263.8300m/z	3459.54	3849.66	8057.65	4218.62	1475.14	1738.27	8262.63	7430.83	19618.5	4069.61	5175.66	3061.02	1060.37	6992.09	3026.82	25246.9	5803.87	62.6048	5075.83	2515.13	2785.63	7042.17	4287.19	7446.19	15637.6	3620.55	15074.2	8718.68	12188.7	13834.5	9456.69	10721.5	19331.8	15863.5	6163.09	5713.68	11031.4	8425.27	8256.88	9130.76	8994.28	18593.3	20787	3744.52	3785.62	1022.33	14961.5	9830.95	4963.83
3.75_971.6288m/z	338.852	2640.49	2999.84	2101.33	619.314	2188.49	1139.32	738.775	959.156	1789.99	1233.16	2298.26	1385.95	862.268	1323.61	1391.68	1146.11	720.502	622.193	2597.15	233.151	1919.12	829.8	1938.53	3980.89	4985.19	1954.89	1421.11	1535.47	1432.77	934.002	2285.11	1216.57	2062.86	1392.79	1945.35	1767.54	3167.7	2008.95	1947	1412.43	1652.83	1421.71	1155.94	1700.84	4566.61	1069.83	1787.13	1754.07
3.75_785.6510m/z	102864	87448.3	166760	141794	99933.6	141108	125807	127471	165898	134804	200981	179810	160985	138371	169949	181545	129858	115800	141533	149113	84323.6	126579	111523	153841	146823	159718	202741	142494	154442	193818	156563	210701	144768	179246	179314	171035	158560	169057	168208	134293	153204	134425	165882	138613	161308	137810	144855	160722	166810
3.75_981.6481m/z	24128.6	20915.7	42455.5	40616.6	24432.7	33625.5	28848.9	35719	40776.2	31956.8	45001.1	49212.6	30919.1	32597.7	38799.2	41795.4	28962.8	30896.4	33394	34549.1	16355.3	32768	26616.4	35062.3	35756.6	43106.1	50317.6	37038	38519.8	42851.6	31977.1	56164.8	30571.7	50683.2	37245.5	44455.9	39191	38381.5	43522.9	32003.1	39197.5	33041.4	42752.6	40567.7	32761.8	39697	33133.6	36601.7	46321.8
3.75_1049.6370m/z	5224.27	3508.74	10455.2	11784.8	5757.88	11748.1	3579.15	9423.17	7087.33	5352.93	7253.02	7920.99	8271.91	8842.68	8619.61	8685.68	6397.69	4985.22	11230.3	6109.85	3202.31	10623.6	5435.37	7934.62	7142.11	10607.4	9292.78	6350.78	9328.44	7832.16	4558.12	12401.3	7372.03	15425.8	10350.1	9733.66	7429.11	5548.13	9006.43	6869.71	7854.59	7258.92	9320.66	8344.78	6798.24	8254.82	7337.82	7091.14	10276.8
3.75_1117.6255m/z	35.9765	551.621	3130.99	1034.75	444.045	470.695	35.9765	428.8	1594.02	188.946	3503.87	1193.99	322.615	1765.85	2294.42	2661.11	515.614	193.496	918.215	1381.38	196.003	1598.07	35.9765	740.588	3593.71	3957.09	2597.01	2291.2	2219.26	1978.51	1314.08	2597.91	1014.58	4426.78	2387.47	2604.85	1507.3	2087.03	3121.43	1235.17	1586.92	3158.83	1671.37	1035.98	926.293	1366	958.049	1181	3175.51
3.76_678.6035m/z	17077.6	6093.43	24357.4	15327.5	10070.2	19526.8	10312.7	23786.8	15090.8	8353.3	12173.6	3088.33	13963.1	13570.2	6981.11	5363.4	11252.6	18774.9	8355.55	9620.79	777.485	15282.3	8731	8060.96	21405.6	18232.2	19664.9	10956.5	15812.6	5868.39	8217.04	8341.3	8954.98	12218.9	2900.28	7724.41	3580.05	7649.43	7414.03	1116.77	12306.6	15298.4	9743.7	6639.22	5837.19	16297.9	2359.76	14090.6	14995.7
3.76_965.6363m/z	36.7477	36.7477	3534.68	916.047	632.689	2385.85	1533.83	1125.95	2523.91	1392.64	2494.28	3313.35	1236.5	1798.54	3522.47	872.432	2261.33	898.234	1059.56	206.361	224.578	1318.78	245.68	1936.99	1856.73	1678.55	2575.97	1457.71	3072.79	1192.12	2933.99	3122.69	1264.74	3332.84	556.842	3040.08	1460.84	711.25	2737.77	1903.28	3372.5	2219.77	2189.64	1742.37	1047.23	1184.75	1767.69	1256.02	3385.46
3.76_896.6751m/z	700.211	34.5104	2532.27	835.776	774.814	1697.59	447.96	273.749	1377.17	1337.43	1758.07	3340.45	1208.51	1643.04	2305.96	2396.91	1337.24	737.266	1169.45	614.608	34.5104	2501.24	2197.78	607.512	2363.1	1780.77	1037.85	1530.39	2117.49	1299.11	4205.91	1074.51	2393.54	3541.03	3397.62	3681.43	2168.57	2500.69	1436.92	2006.96	2582.07	3302.21	2271.06	1842.75	1599.83	1396.46	3428.48	534.145	907.589
3.84_842.6706m/z	21244.4	3737.72	114542	25037.5	4177.9	35589.1	27230.8	28866.8	48748.5	16981.2	39601.5	18093.3	20459.3	33731.3	10778.6	13280.4	11952.7	28121.5	18958.7	10045.7	10576.8	26625.9	21369.7	22671.9	32388.4	31414.1	46908.1	23828.2	50198.7	30289	38810.8	55732.5	23656.7	33789.4	30014.8	41319.5	26801.3	23793.6	26994.3	16091.6	25647.7	17512.8	51491.7	13953.9	17606.9	23282.1	18885	30782.1	26435.3
3.95_682.5902m/z	154392	147704	199656	162131	115207	136329	162999	309468	131358	88341.4	75793.6	59514.2	78024.8	160177	106326	107461	99491	265643	79954.4	70731	61578.3	125878	78560.6	158222	214019	102443	191657	122869	179935	98360.7	73061	138551	108780	122309	56997.6	85771.5	64692	124258	77512	86067	150173	136980	107815	141629	108686	228450	50206.4	101416	136652
3.97_1001.8400m/z	53937.7	43321.8	50998.4	49376.8	38643.1	50274	47577.8	43844.6	48231.1	41700.3	48727.1	47955.7	47617.1	48438.6	45080.1	36124.3	43515.6	43450.4	33787.8	44109.5	37287.5	48039.9	28907.8	57711	43242.5	41542.7	48218.6	42700.8	60283.2	44524.2	49652	52699.2	54566.2	37522.8	50698.1	47350.1	45354	42237.1	42359.2	47589	40595.9	38967.1	40251.5	50631.6	48020.3	44193.9	31010.6	48028.9	36050.7
3.99_872.6834m/z	10167.2	2495.41	33417.5	3162.73	2846.31	5607.32	2606.89	1226.62	798.861	3117.21	3775.3	3411.54	3177	1751.16	932.083	2161.5	8241.44	1287.25	3861.16	1688.44	1034.4	14898.9	2938.6	812.147	1766.71	10385.4	10531.8	2500.43	4454.85	2020.8	3879.28	3171.91	8343.29	3025.29	2963.72	10391.7	3855.07	1105.69	5052.68	173.043	1950.82	767.321	7456.25	372.188	795.305	1967.5	53.4333	7423.79	8293.51
4.01_666.6029m/z	130560	131816	200771	145669	115432	139063	210776	232342	177762	83443.7	97942.6	49539.4	84629.1	151334	89365.9	112198	126587	185523	112580	71920	64524.7	155655	105868	144445	145544	131747	112032	160316	139075	109106	86931.2	155123	90171.5	144489	69096.9	82056.6	86382.7	104956	70898.2	69913.3	128788	116814	115104	69327.6	47004.1	115891	41446.7	94275.8	142150
4.01_734.5902m/z	10659.7	10876.4	15262.9	11928.4	14639.3	10343.4	13139.2	22297.4	12109.7	7523.12	10110	1994.34	9806.07	8114.17	7348.03	6895.47	8151.46	13916.3	4358.08	3874.21	1843.7	8757.21	12444.1	11342.6	7554.14	5934.36	12879	11438.8	13026.8	10650.6	12940.4	12143.1	7828.37	12518	10542.2	9475.92	10822.8	9255.42	12143.9	7610.88	10562.3	7149.78	8887.44	3235.07	2737.62	6422.42	553.29	5823.29	9216.57
4.03_995.6634m/z	43138.7	73546.8	59791.1	43312.8	34511.5	39894.3	64430.8	48038.4	64103.3	46615.8	64640.8	54763.7	47108.5	51296.7	82334	83313.4	59057.4	46144	62921.8	51403.9	64000.4	56804.5	48958.8	72916	77527.1	71924.1	74282.6	73015.8	73294.9	92268.8	57896.1	91017	64425.8	74690.8	68145.6	64593.4	68538.4	73376.4	71282.6	71435.3	85277.7	61469.9	97345.3	76901.4	88230.2	65403.6	73437.2	58670.9	80788.1
4.03_1063.6520m/z	6258.21	16376.1	14803.4	10850.3	5969.56	7385.15	12963.3	10745.3	14690.9	7736.28	11234.8	14221.2	10727	10894.5	18374.1	14781.9	12930.8	7441.56	13703.8	12472.5	11473.4	10781.8	8086.17	16445.6	16373.6	17451	16422.3	14357.4	17074.3	18703.4	17805.6	22490.1	13113.3	18098.5	13693.8	17844.4	18229.2	15784	14928	14335.9	18829.4	14901.8	20560.2	14836.5	16025.1	15254.9	16022.5	13316.3	15311.1
4.04_694.6279m/z	2725.88	788.361	2464.31	2356.46	1720.18	1537.02	3630.97	5223.24	3989.21	203.057	3254.7	40.6114	3836.95	3445.77	2522.79	3180.05	1282.24	2660.56	1633.43	1090.87	745.759	2166.24	915.488	1931.69	4318.63	4169.61	2679.26	2503.53	1454.79	1187.51	3269.34	3235.54	1599.36	3162.44	40.6114	687.555	419.257	1540.9	2233.71	40.6114	4091.83	5759.56	4293.04	3091.91	1734.28	3642.23	967.818	3291.42	2817.88
4.12_924.6770m/z	4665.07	1232.62	10911.2	2921.03	474.309	4243.34	6806.51	5671.11	6262.65	3247.5	7987.12	4472.57	3484.85	6997.4	1634.9	4500.12	3475.52	2753.5	3579.7	1515.99	3707.49	6899.33	6014.05	3082.67	5080.97	3605.38	8298.52	7066.98	9375.83	10144.7	10174.4	10594.5	6670.4	5678.56	8313.31	8934.52	9736.53	945.975	6964.17	2306.93	8527.15	5407.58	12474.6	896.991	2933.51	4290.36	2357.76	7822.89	5759.75
4.13_856.6859m/z	47375	7406.24	135803	32436.4	7665.49	48962.6	88052.1	55596.3	94705.7	25386.1	73595	41376.5	33676.2	64858.3	11676	48028.5	25965	21954	42271.2	17009.6	47039.2	57515.1	50892.4	50785.4	35011.5	47412.3	127193	55664.1	132068	82369.1	88435.6	114053	55990.2	82031.7	79290.1	78202.1	87760.1	31064.9	69346.5	26436.1	34179.4	46920.3	162033	15544.3	18608.7	20832.8	47489	62703.8	46060.6
4.27_712.6461m/z	3473.95	2478.37	7444.78	4549.82	1925.66	4775.03	6819.81	22402.4	5186.81	1567.72	4469.55	1721.9	299.5	3881.85	1664.51	4517.84	1098.68	5360.48	2740.87	1126.31	2024.09	2321.38	12569	9323.6	2815.65	3007.5	7087.54	9361.87	4502.59	6196.72	1898.53	3986.99	4575.52	5617.33	2284.63	1601.24	6957.33	2205.35	3199.34	356.558	3741.79	3683.39	4769.71	1320.11	823.672	3217.72	59.9001	2748.89	3383.97
4.30_680.6188m/z	67852.5	38838.5	101803	60792.4	49902.7	75620.1	65193.5	112798	120191	62110.8	62306.1	50699	71435.9	71335.8	22525.8	56658.8	70551.5	71445.1	83032	40705.5	28418.9	67960.1	52379.6	61621.1	43614.6	51069.1	88591.3	115781	73932.5	68295.1	66236	74805.6	63373	56683.5	58471.7	79649.4	52786.8	61939.1	67758.3	10897.8	54920.8	51952.2	63148.6	18895.2	10829.8	32816.3	10404.3	39874.5	83505
4.63_684.6058m/z	82988.1	90848.9	104197	84623	77049	67128.9	111737	154898	118947	69263.5	102775	99844.7	101807	71621.7	28866.3	118541	97860.2	57658.8	123938	40565	85143.3	106109	139388	110117	40548.8	71300.3	125438	135552	111882	129877	155712	115842	122524	73933.6	123756	137969	121528	112506	155733	15665.5	111887	78827.9	144648	32470.8	20185.5	38421.6	14525	62078.3	114252
4.68_158.9786m/z	55626.5	66782.6	69306.4	74984.8	68548.1	67548.1	72061.3	68856.2	71241.3	66680.3	64069.6	61529.3	62824.9	62607.5	53847.5	63397.7	62824.8	63120.6	77422.8	77224	74057.8	71225.6	69538.6	76474.8	59345.8	78206.1	71312.3	68845.4	68838.1	64473.3	57414.9	73474.5	63067.4	58847.6	62078.2	64570.5	65244	70249.5	64474.2	58062.6	59486.8	67050.3	63525.9	61672.8	66752	66869	77640.6	74715.6	73727.3
5.09_655.4437m/z	6677.58	7120.69	8713.32	8683.56	11534.1	10190.6	7999.03	7666.16	7276.29	8660.13	7137.29	8180.99	7057.12	6104.86	9962.5	8365.79	7062.71	7435.93	6092.43	5504.25	3584.06	5081.25	10896.8	8024.54	6279.96	6412.38	8909.04	5845.94	8673.06	9009.85	6324.44	7840.55	6877.91	8456.69	7217.35	4994.65	7863.21	8999.86	4500.36	8054.59	7538.79	7008.91	8018.02	9511.48	6721.88	7416.27	3876.22	5762.23	8670.92
5.18_722.6621m/z	1487.11	2038.74	1840.72	1049.01	1758.09	600.559	1140.11	2016.4	1247.35	866.073	1544.46	370.281	662.478	536.734	1009.89	1398.2	856.46	976.475	921.405	251.464	898.289	1117.49	1808.36	1486.15	1203.02	223.691	1712.98	1131.1	1452.92	1368.03	1023.82	1395.27	1407.9	769.281	1311.98	281.503	1398.6	2283.18	1232.63	591.844	1923.89	685.327	1683.22	1260.04	1069.31	945.491	101.664	807.703	983.331
5.19_1044.8580m/z	8622.14	7654.72	9864.43	8269.09	8480.04	9548.03	9323.44	8940.55	2521.76	2940.04	3834.41	4759.11	5401.16	4434.42	5182.76	5451.84	6457.07	8743.77	1021.51	592.76	2857.28	6234.15	9834.68	7482.58	7759.44	3425.12	7867.89	3982.6	11013.1	5634.49	5159.13	4106.08	6974.58	3296.95	6631.16	4446.76	1441.41	7334.74	5117.3	7669.87	8591.73	3012.08	6250.25	4347.3	6152.66	7476.71	2064.36	6803.93	3333.51
5.20_1027.8638m/z	134226	104854	130045	115632	109848	115477	119080	115710	93397	90040	99527.1	94396	97471	109063	108844	98653.5	102760	105863	80406.9	89368.9	85590.1	101087	109477	127568	102721	77623.6	133637	81266.2	146935	104237	104804	110596	105732	93753.4	107335	98631	102719	102012	104282	119898	119164	122683	104652	104793	92363.5	105723	72711.2	94907.2	82239.7
5.21_986.7585m/z	3333.61	540.804	3284.17	757.571	1836.56	2811.86	3665.31	3255.27	2455.22	2746.47	1441.8	1619.43	2949.9	1955.89	3221.84	4766.5	926.144	5778.76	766.563	2468.21	3026.25	2281.23	4651.61	2186.58	6689.99	4322.74	4029.52	3086.98	3712.95	2551.47	2629.8	5270.07	4187.92	4691.4	1961.01	4352.47	3620.11	1095.16	3820.78	5272.37	5507.29	3051.45	4533.76	3639.13	3536.73	1281.95	3747.35	3748.8	2017.48
5.35_751.5939m/z	16836.9	18294.2	16440.1	16410.3	14772.6	20053.5	13616.4	18431.4	16086.6	12881.7	17844.2	15636.2	16127.9	15985.4	16787.5	13967.2	15219.2	21120	7907.13	13951.3	14850.1	20233.6	20938.7	14034.6	14840.8	10686.1	19959	17537.5	21199.6	18048.6	14644.2	16304.1	16647.9	14431.4	17620.9	15315.4	16695.8	16485.2	16566.2	16994.4	19327.1	17099.6	15310	17576.9	17649.5	13454.1	11052.1	14750.8	15414.5
5.39_1001.8424m/z	35691.8	34293.1	35638.8	36100.2	34735.8	42169.4	36398	31139.3	22744.7	19101.1	32448.4	40546.8	30353.8	29733.8	42381.4	27747.2	31103	36522.1	15696.5	22196	15864.7	35757.2	36486.3	32226.6	34274.8	21396.9	45494.8	29386.6	46007	32866.8	25631.8	30019.6	31242.2	26921.9	26424.9	29172.4	28887.6	35062.6	27254.8	31259.5	45550.2	30258.3	29070	36693.8	35217	35525.5	15613.9	36748.5	32836.9
5.44_713.6201m/z	29064	32533	32885.6	27292.2	27809.9	30968.6	34694.6	31087.6	22384.8	20190.1	28433.8	24421.8	23677.1	25700.4	28371.2	32346.7	26431.7	28610.5	15632.5	20756.2	16033.4	30073.4	29496.9	30591.2	27213.6	15612	36953	34131.5	39243.4	32622.6	25183.4	32362.5	24770.8	26514.3	23719.1	22153.4	24941.3	24464.3	20198.8	26842.2	31480	30640.4	30473.8	26717.4	25374.6	26886.9	13276.1	24422.6	30084.2
5.49_1014.7914m/z	1014.42	1054.64	3045.25	1524.14	1096.53	1306.42	1376.77	644.251	2368.82	5462.77	137.996	1787.2	882.315	1801.55	3291.53	3568.6	1100.72	5164.45	1501.22	4066.15	2038.73	1998.5	1965.2	3951.39	4107.21	3962.04	2530.13	3497.99	3934.4	2007.38	3682.56	3138.13	1987.89	3827.7	2131.65	2417.61	2457.05	2410.48	2686.75	4490.01	4011.26	5032.37	4233.41	4031.03	2244.14	1459.46	3609.78	2890.62	2237.61
5.55_995.8752m/z	5959.99	7314.82	5007.91	6757.52	4153.88	7617.36	6059.7	5307.79	2923.79	2957.78	6150.87	2761.25	5246.59	5106.55	4534.77	3062.02	6776.91	5901.92	1592.1	4446.92	1489.58	6053.08	7364.1	5681.88	4074.44	2306.76	8030.11	3555.17	6202.1	4452.95	4002.71	5964.72	5387.42	4532.02	4975.47	6836.35	4307.39	3371.66	5175.63	5489.22	4671.83	4106.59	3192.89	4183.7	3092.43	5139.05	764.248	4271.07	5720.8
5.66_173.1193m/z	280.468	552.814	1201.98	868.37	554.724	747.59	396.463	660.013	713.77	222.141	1141.92	135.911	283.863	333.726	923.747	524.133	433.285	527.444	342.121	449.523	258.139	833.214	515.712	597.385	521.551	519.172	679.183	797.741	814.793	724.322	491.476	554.297	633.284	448.362	794.564	832.11	739.42	494.8	591.056	446.66	702.605	769.858	718.42	978.123	426.579	330.895	538.425	1249	852.618
6.72_393.1731m/z	745.738	1516.09	1602.58	1950.23	1594.77	1064.28	1138.54	1436.16	2659.35	1348.64	1655.86	1734.99	1207.7	1455.28	1003.63	971.095	1755.12	1126.37	728.639	1715.97	1880.6	1579.56	2194.42	1437.53	1380.54	919.855	2987.19	1374.12	2404.69	2132.72	1500.75	1645.47	933.856	1330.68	1363.98	1367.19	947.708	1573.96	1456.11	926.167	3254.63	1054.05	1616.49	1585.99	1232.55	1829.26	1938.9	1721.67	1528.72
7.17_157.0121m/z	21.3927	530.009	372.48	368.969	438.915	342.996	647.877	1351.88	848.954	750.838	956.674	1176.48	243.056	604.333	554.331	910.925	578.569	558.919	650.783	106.963	531.809	145.873	1421.51	151.714	405.387	596.745	1252.13	814.537	614.881	1026.6	849.814	971.815	1011.06	540.873	324.612	790.422	467.754	249.808	695.833	437.069	793.171	959.018	685.557	440.867	1283.31	1827.28	2011.97	446.787	921.72
7.79_713.6186m/z	11406.3	9106.6	9909.48	9520.08	11840.2	9323.3	9587.24	10346.3	8654.86	5348.33	14259.7	4969.2	9356.18	10971.4	9264.89	13040.5	9898.14	8465.11	2639.08	5866.82	5058.48	5351.08	10507.2	11033.5	10093.7	1659.37	10344	10266.2	14815	12781.3	4328.67	9208.85	13030.4	11586.4	8267.01	8840.62	7600.87	9157.97	6910.07	10586.5	13290.7	11394.2	9253.89	6343.86	5196.84	9900.89	2204.57	6192.81	10798.5
7.84_823.6241m/z	6498.13	6224.69	6314.27	6701.66	5326.78	3941.78	3470.23	5042.63	5342.26	1353.21	4039.42	4324.19	5533.64	5903.49	4574.5	7718.73	4377.96	6899.23	48.9626	668.82	1321.97	1586.96	6469.14	6823.36	5084.75	579.626	6026.53	9224.54	7188.12	5171.73	3948.62	4717.04	5321.2	5832.18	3129.09	6748.24	3902.84	5729.41	4791.75	6064.02	6105.24	6791.35	4121.89	7704.75	2627.29	5724.48	714.566	2285.81	4365.76
7.86_751.5812m/z	12503	10357.4	12016.3	14671.7	12312.7	11080.3	9747.8	10345.6	14466.2	10081.4	10742.5	10480.3	12588.8	12125.7	10037.9	16927	9998.58	13272.6	4897.19	6998.66	3757.33	6776.13	13495.7	11177.5	13419.2	3394.29	10186.4	13272.3	10588.6	14310.6	7930.52	8898.05	13793.9	12283.9	11692.1	12563.9	8811.09	10561.9	9461.32	12933.7	13173.8	10995.4	11345.4	12454	5949.19	12112.1	6501.04	7658.01	11632.1
8.03_733.5711m/z	16572.4	19435	21499.6	18110.6	15266	16516.6	10094.6	17486.6	21964.3	13730.6	21557.5	12370.3	15010	19534.7	15487.1	26035.7	18779.8	15183.7	10056	12288.5	14850.1	12609.8	15768.8	17436.9	16773	3614.36	21534.2	17677.7	25974.2	25867.5	14319.5	19628.7	17854.5	20159.1	18606.7	15640.7	19265.5	16242.4	17868.1	20248.9	22830.6	21512.7	17954.4	14248.3	18951.4	17990.7	9363.94	13717.4	17072.6
8.05_659.5503m/z	145992	153200	153902	139416	164202	143090	136197	152641	136833	90960.2	161981	121963	152632	154581	146079	164289	138757	133422	89789.6	121260	104115	136156	147960	146306	140946	75209.5	118601	145439	209685	158406	117469	124086	151253	162302	135678	157265	111010	138294	133123	156485	161685	169398	145403	131455	124223	147333	88896.4	134041	139292
8.05_686.5730m/z	10372.9	11595.4	12726.6	10578.2	10620.3	9113.93	7495.68	10330	5458.42	7070.85	8986.88	9019.85	10175.6	9329.65	12732.4	8942.86	6878.3	11226.4	2275.28	1691.83	5067.09	4670.8	10914.3	10636.2	10469.6	3369.43	7282.37	6733.87	9530.08	9068.17	8541.5	6254.25	9780.67	10680.9	7755.74	7934.69	6765.66	7864.96	8610.68	9581.15	9786.02	5338	9396.54	9989.24	7909.22	10893.7	2609.58	5773.8	8914.87
8.28_201.1139m/z	946.957	445.495	1121.59	592.899	676.669	305.312	474.952	708.954	742.235	494.72	830.12	903.766	459.164	804.937	293.02	861.264	166.56	880.936	384.418	617.662	154.112	339.174	1168.22	773.747	1185.5	398.157	2223.4	370.302	1473.51	995.396	1008.34	430.383	477.179	1424.29	1036	1404.61	482.126	841.498	777.675	558.364	398.613	754.975	666.639	351.313	498.784	439.438	694.928	664.27	645.551
8.31_297.1536m/z	83632.6	74865.1	75666.8	81929.2	71394.1	70095.8	61098.5	83683.5	70800.7	71479.3	67656.1	81850.1	75442.5	73285.6	73641.9	66987.9	72841.4	74627.8	77290	74762.2	75353.5	68022.3	83954.5	81967.1	79850.3	75647.8	82450.5	76758.3	76314.6	68166.7	75420.2	83631	75261.2	70464.4	72615	67284.7	74072.3	69153.1	69750.2	66317.3	77068.6	71923.8	78675	75182.6	68651.7	77319.8	82559.3	84719.7	87967.2
8.37_181.0535m/z	1998.5	2134.75	1889.42	2155.48	1285.47	1443.21	1376.75	2537.89	2414.93	2432.75	1962.07	2492.45	2811.47	1552.14	3092.38	1852.58	3046.68	1040.62	2301.29	3523.4	2455.54	2056.22	1396.64	2288.17	1879.19	2402.54	2223.97	3059.58	2036.74	2867.25	2767.5	3894.65	2281.09	2511.23	2441.21	2728.08	2155.66	3217.32	2278.44	2383.46	3101.42	2888.8	3353.51	3346.28	2930.64	770.488	3693.37	2124.38	3063.6
8.48_157.0523m/z	147.841	221.191	329.084	8.51983	719.471	771.343	882.313	170.775	527.462	154.101	138.162	516.896	783.602	215.815	365.193	508.024	324.536	201.099	224.498	829.136	1053.15	777.524	534.359	196.221	474.949	8.51983	418.593	643.999	750.575	555.837	221.508	664.818	717.377	627.132	216.457	475.364	615.315	697.333	289.063	206.398	244.332	462.965	444.853	279.545	635.995	349.143	1528.95	265.01	652.629
8.58_185.0827m/z	2001.1	2427.3	2461.41	1207.75	1858.3	1717.27	820.603	1544.26	954.143	794.988	1413.69	1007.25	1452.01	2858.18	1110.88	1195.11	895.781	1061.54	504.467	488.567	1651.11	1271.36	1319.58	2053.61	2030.28	447.079	1872.75	1067.67	1855.02	1196.16	763.809	923.754	1545.62	935.035	810.149	1006.44	1334.58	855.473	1074.46	1705.72	1624.88	839.249	1468.44	1047.12	730.825	1358.42	1124.67	1662.75	1075.2
8.68_117.0201m/z	830.374	937.939	1070.91	1789.93	801.356	1655.11	363.556	983.606	2531.21	1255.94	2142.52	830.341	587.113	1438.06	894.378	1459.56	2159.14	1165.21	1181.2	2069.13	1135.19	1414.37	970.873	1115.11	1138.85	1268.31	1864.37	2050.07	1372.42	776.2	2116.47	1911.37	1585.78	1853.95	2766.97	1011.01	1325.98	791.023	1417.42	850.737	1700.25	1602.65	1255.16	2389.23	1402.85	1342.94	1448.56	1337.56	1804.85
8.82_193.0871m/z	130685	136297	145928	137872	136219	135735	109643	129467	128570	99100.5	130280	111968	120986	119439	119052	129564	114906	120584	132509	141902	154290	133624	127945	128629	121747	116012	127504	143503	140281	135605	112367	134216	113977	139277	125182	122617	120991	122057	125623	112682	115674	131675	129331	115249	110137	129253	137915	139579	143276
8.82_137.0258m/z	14045.9	16068.7	17385.1	15856.6	15792.3	14264.4	10993.3	14799.7	15591.5	10239.8	12731	10442.2	9942.53	12403.9	8273.06	15816.4	11744.4	13958.9	9693.2	12307.2	14818.8	10952.2	15603.6	16190.1	13454.5	9287.6	10750.6	19188.3	14723.8	15375.8	11197.2	15556.4	11136.9	15261.2	12373.5	14640	12406.4	10498.3	13107.9	12510.8	11696.6	15337.1	13734.5	10677.5	9477	13972.6	12104.3	11602.3	14245.4
8.95_218.9281m/z	67288.1	66959.1	63141.7	70511.1	69382.4	66730.4	64303.1	70377	70996.7	61740.5	63981.8	64691.2	64202.2	66623.3	63056.1	66223.3	67171.2	70290.1	63645	66928	66584.9	64947.5	70315.5	71269.9	66268.2	62253.2	74575.1	67113.7	79992	69625.5	62098.2	65034.7	67390	65064.6	69373.9	60467.7	64285.2	68407.1	71616	68036.1	64032.9	71172.2	65082.2	69037.3	68714	67848	66426.6	63470.4	77472.2
8.95_239.0959m/z	8740.73	6669.82	4940.47	7604.52	4455.09	5233.9	6830.91	7125.39	6972.46	8483.95	6930.19	9192.56	6428.11	7315.48	7495.84	6605.04	9477.63	6971.41	7454.46	9371.64	9437.01	8122.77	6373.37	5319	7138.65	8993.23	8864.29	8031.6	7658.01	7051.67	9800.93	8136.06	8070.81	7866.25	7361.35	6335.2	7059.51	7642.75	8654.96	7459.17	5511.88	7836.75	9657.13	8338.98	8720.07	6492.31	11085.9	8544.78	9576.77
8.95_271.0689m/z	32901.3	30578.4	31905.2	32732.5	31528	33551.2	33217.5	35837	27200.9	32531.7	31417.7	34231.2	34155.8	30445.7	34563	27993.8	32317.9	33778.7	29996.6	33329.7	31915	29162.4	30784.1	34154.1	38114	28427.5	35700.1	33129.5	33035.6	27284.3	32595.5	34482.1	32896.9	30692.3	29902.2	36626	30546.6	33284	31800.4	33009.1	36283.8	31102.7	30001.4	36671.4	27984.6	40505.3	35506.8	33097.5	34552.6
8.96_123.0126m/z	2635.72	2026.09	1427.22	1731.24	2094.57	1602.67	1385.94	2929.77	3406.45	1607.2	2710.31	3163.25	1805.87	2194.04	1404.11	2262.97	2086.66	2457.25	1691.24	2419.27	2143.69	1881.91	1412.08	1757.63	1510.73	3740.65	2461.53	3334.01	1935.34	1630.55	3030.39	3580.86	2587.01	2280.06	1745.12	1761.16	2857.57	1874.07	1680.31	1288.81	1495.95	2581.89	2658.07	2365.05	1995.86	1928.07	2597.2	2666.25	4440.45
9.05_240.9297m/z	1483.97	1950.52	3013.25	1928.01	3145.43	2756.29	1792.65	1611.2	2124.63	1121.5	2604.26	2555.27	2076.3	1494.71	2448.37	3393.45	2125.72	1469.3	1993.42	2454.55	2936.08	2707.76	2271.78	2417.28	1484.9	2736.35	2566.13	2082.92	3704.46	1995.47	2764.58	4264.57	4169.86	2687.86	1806.51	2059.65	3324.26	1846.52	1658.69	1584.2	3024.33	2946.07	3345.5	1838.92	2347.95	1862.89	3382.35	2273.09	2575.37
9.06_374.9065m/z	21885.9	25016.1	22347.4	23609.1	24912.8	23092.9	21741.1	23355.1	23446.7	21575.2	20877.5	20598.3	23424.2	21435.3	19832.1	19329.8	20120.7	23629.6	23102.4	23335.5	21585.3	22045	21347.8	23569.7	22200.9	21697.4	23201.6	21813.2	24438.6	21201.8	21638	22299.4	21598.7	22554.3	20797.8	22378.3	19457.4	22116.3	21431.9	22314.4	21318.7	21213.8	19937.5	22018.6	22491.6	22369.8	21595.5	21794.3	22340.4
9.07_442.8935m/z	33757.1	38824.7	37185.2	37782.7	35750	35452.3	34390	35835.6	36264	34733	33792.4	33950.2	34699.9	33653.6	33183.8	33879.2	32080.1	34500.6	33923.7	36896.4	35999	34030.4	35078.7	36337.8	32980.8	35758.9	38057.4	34995.2	36943.2	35486.3	36172.1	34854.7	34577.4	33840.1	34967.8	36308.1	33021.2	35658	37228.6	37491.2	33819	33555.5	31617	35512.4	36752	33418.2	33606.2	34686.6	36252
9.07_580.8668m/z	8972.47	11878.8	10261.3	11514.6	10446.2	9695.6	11068.8	8794.21	9823.46	7159.19	8744.32	11358	7051.61	10287.9	9701.32	10375.6	8717.75	9507.12	7877.18	8902.41	13209.7	11947.3	10266.5	10389	7658.91	8003.02	10038.2	6944.34	8448.8	9000.59	10406.9	7853.46	7969.85	10778.1	9857.29	10362.8	10157.2	7732.92	11159.4	10035.4	9948.6	10571	8894.16	11242.5	6309.65	11794.1	6531.69	7385.03	7522.04
9.08_578.8675m/z	64282.8	65500.9	68589	68979.7	67395.9	68557.9	65423.7	71997.3	70603.2	64615.2	63518.7	67967.4	69187.9	65756.2	63725.7	64753	60324.8	72886.8	65611.1	68353.8	67104	68607.8	69681	68436.4	68744.7	63644.3	72830.1	69443.5	69752.8	67522.8	64766.8	68541	65310.2	65059.5	64144.7	65358.7	62524.3	67383.2	66457	66041.3	64827.9	64028.5	61142.5	66205.9	65466.3	68607.7	66861.7	70015.9	73488.2
9.08_714.8414m/z	48200.5	52670.9	51879.4	51581.2	50710.4	46189.2	47242.7	53170.3	49910.8	46870.6	44938.1	48322.9	50764.8	49486.7	45947.4	48609.1	44659.5	51484.3	48545.3	47459.5	45778.5	51575.9	48821.2	52471.9	50042	48551.7	50841	53682.1	49909.6	47805.3	47660.1	51725.2	52554	48062.1	46476.3	47717.5	46016.9	51558.5	49806.3	52868.9	47140.1	47722.9	48155.3	48453.7	47374.9	52672.4	49714.2	52713.3	48932.6
9.08_850.8175m/z	20356.8	24740.8	26061.9	28091.5	14186.6	23595.1	21538.3	26730.3	24066.9	30264	24788.4	25972	22303.2	25793.4	22061.2	22459.3	20826.4	26069.1	21027.5	24537.6	26779.6	29624.4	24227.8	21645.3	22149.8	25145.2	27153.9	31512.8	23122.8	26783.7	26255.6	27052.2	21805.6	22405.6	22797.3	20541.3	23063	24973.5	22441.9	22841.7	25260.9	25865.8	24121.7	25153	21647.7	25413.8	25590.4	23362.9	23124.6
9.08_918.8068m/z	15429.1	18207.4	12959.7	9833.71	16461.9	11221.8	15039.3	17501.6	18181.6	13763.6	15406.3	17896.1	11104.1	12990.3	14698.3	13807.4	11373.8	14942.4	12817.1	19999.4	14521.4	19125.2	15057.7	13343.3	14406.5	19172.1	18385.6	20598.9	14195.1	15682.1	17375.8	18353.7	12549	20917.1	14179.4	18084.6	16089.3	17493.7	16821.9	14817.4	15187.6	13194.1	17382.2	10999.4	18292.6	16720.2	16615.6	14829.3	13677.2
9.08_986.7970m/z	8892.13	13141.1	12234.3	6112.17	15213.8	12848.7	9434.41	9991.23	9738.77	10935.8	14160.7	14972.3	10508.7	12716.8	12329.1	16064.7	11438.2	11112.1	13159.2	13902.4	12232.3	13255	11361.6	13978.5	10170.8	10802.3	18691.8	16539	8962.52	15450.6	14485.5	13361.7	12051.5	12804.1	14487.7	11556.1	14752.4	12263.9	12141.6	12424.8	10282	11696.9	10134.3	14725.1	14930.4	11512	10419.5	12021.2	14859.8
9.08_952.8097m/z	3366.12	2724.21	6874.48	4455.57	6333.7	5287.5	5376.26	4586.13	4141.44	3610.06	4418.07	6054.17	4899.07	5062.56	6998.18	6629.13	5353.34	5740.75	6341.69	4828.16	6434.03	2993.22	4115.16	5402.56	4087.38	2778.21	6832.93	4032.09	3387	2898.07	5668.09	5183.27	6910.38	4455.81	4140.51	4851.53	4435.93	6125.6	4726.4	5000.91	5910.35	4727.95	3314.35	6622.53	6783.27	7130.64	3039.07	7169.73	3202.98
9.09_316.9472m/z	506583	531512	526502	529812	521444	518418	521634	528989	531294	519331	504217	514849	515482	511840	506932	504990	512397	516854	517676	518525	509602	523319	524282	528003	510774	518096	540370	536122	527347	508069	513710	524242	514308	526789	505892	521128	500595	517133	511496	526288	510744	508421	509768	505770	511835	521114	505883	511161	536413
9.09_520.9091m/z	615388	614095	612923	617442	619391	611335	610027	619928	607193	606853	587436	613981	608029	596032	606700	574110	612557	612041	606356	612711	608891	606306	614730	616135	611658	598177	622416	614480	621772	586642	612673	610063	607186	608710	583599	606520	609188	619978	614270	614833	610112	591971	584532	612521	607716	619718	611054	612896	629865
9.09_384.9344m/z	406289	407392	401380	414798	403114	403100	401248	411642	406116	399914	390465	402810	404708	395694	396571	394399	399331	407853	397358	402556	399645	404565	411706	422019	403608	402444	417855	408267	402261	393035	403954	405674	399639	404767	392703	395604	400830	414371	401296	418034	402470	394192	389006	400857	399793	411904	398296	397435	410213
9.09_724.8695m/z	286596	279506	280223	295454	287902	287876	279830	290291	287255	293145	280256	294270	297656	274158	278014	285074	287413	296068	300620	290064	292113	286477	289376	292569	283949	309322	306393	304186	286263	285298	289203	307375	274415	290279	278305	283291	280082	283491	283582	280789	284635	292084	290477	283276	295766	295141	290483	284391	308263
9.09_860.8437m/z	90180.7	97345.9	93297.7	99893.8	89896.5	85547.8	91205.8	95371.6	95180	96168.1	93186.3	97691.1	93254.2	92637	92153.3	92770.1	94736.8	98369.9	91969.2	94024.8	96253.6	93678.4	91711.8	100570	91877.5	98158.7	98659.4	99098.1	92742.6	95356	101035	105229	94310	95854.5	99144.6	94948.8	97693.6	100629	94354.2	99765.1	97328.6	97995.3	99879.1	97092.1	91977.2	92912	95836.8	92916.4	103698
9.09_996.8184m/z	28673.9	36799.2	33913.3	36116.9	36528.3	32529.5	32403	35034.6	37732.3	29966.6	38406.2	37137.2	33358.5	41305.8	35075	36751.3	35103	30230.5	32124	29658.4	35094.5	29092	28954.3	34510.7	33044.8	29967.3	36939.7	40456.2	43945.5	34446.8	34581.7	40577.9	34068.2	36396.5	28058.5	24335.3	32872.1	33645.3	38689.5	33655.7	32616.6	29176.3	33850.5	32151.3	34126.9	31432.4	32490.8	37369.8	45510.9
9.09_826.8510m/z	20086.5	20193.9	21044.9	21958.6	20967.9	18775.7	19950	20488.9	14574.2	21113.2	15443.3	21777.2	17487.2	18556	23066.2	18301.9	19746.6	22576.5	19993.5	18972.3	22461.8	21329.9	17789.5	20031.6	16503.6	20448.5	19160.5	16232.6	17548.8	22152.9	17810.5	24307.3	21267	12444.1	11287.7	16107.8	19476.8	20497	17855.3	16711.4	23855.7	21971.9	16823.3	20733.8	20576.8	19642.9	19810.2	21417.9	21243.8
9.09_894.8385m/z	10559.6	16228	13010.9	12706.3	15686.7	14614.8	13812.9	13446.9	12997	13889.6	8450.25	15110.5	14423.6	9339.89	13969.2	12070.9	17541.3	11544.2	12850.5	14595.3	13962	9207.4	15505.3	15836.5	10633.4	10883.8	12468.5	14210	12210.9	10680.2	14112.1	14276.8	14068	14694.4	13887.9	12985.6	8190.52	11333.8	10923.7	13965.7	13846.4	13041.6	14362.6	16737.3	14152.2	16223.1	12648.2	13872.4	18803.5
9.09_1064.8070m/z	16680.9	9659.99	15940.3	17663.1	17436.8	21412.9	15034.7	13935.6	10706.5	17157.9	11941.9	19254.1	22538.8	15133	17255.2	5678.14	13323.6	16859	16267.4	17148.9	23361.9	18144.6	21791.7	18371.4	18159.5	16720.4	9959.22	17171.3	19886.8	11029.4	21742.2	13258.5	18562.8	12859.2	17538.5	9006.46	12262.4	10517.8	20915.8	16682.5	14228.5	15342	21591.9	21532.2	16501.8	18655.6	17688.4	24744.8	12775.3
9.09_787.8447m/z	14797.2	18149.7	17372.2	18308.2	18090.4	20875	20092.6	16968.5	17143.3	13716.3	13452.4	19661.1	19389.7	20387.4	17703.5	20419.6	10620.3	18410.4	15264.8	16454.3	21863.9	18807.8	17645.4	21703.6	17213.6	17228.1	14145.1	11594.5	17879.8	19476.9	17105.7	20360.3	18674.8	19309.5	12342.4	19128.3	17549.7	17629.4	14328.6	16176	15922.3	17072.3	16066.4	18702	14992	19939.2	18785.9	19873	16258.4
9.09_855.8331m/z	12363.3	12931.7	12082.2	15017.7	16280.3	13118	15820.8	15430.7	15577.5	12190	14276.6	13098.6	12229.2	16060.4	11502.3	15005.8	11876.8	11080.2	15423.8	14565.4	13153.2	11466.4	13632.3	12749.7	14566.8	12123.9	8377.2	17698.3	9045.7	15521.6	10908.4	12179	13253.7	14462.9	11964.1	15503.4	11546.7	13093.1	14199.9	13707.3	17612.6	15853.7	13936.5	13657.1	16677	15068.4	14068.6	15423.1	9732.15
9.09_889.8266m/z	11757	13599.4	13538.4	14742.1	11299.1	14020	11592.9	12832.6	14172.6	11561.9	9257.99	14448	10246.8	11931.3	11401.3	8978.82	12277.1	15007.7	13545	14461.5	9634.6	12098	13483.2	12219.9	13506.8	12273.4	9943.5	7481.08	9537.81	10848.9	11774.5	13706.7	11848	14053.6	12084.7	9161.23	14878.8	9570.29	10910.3	11210.7	9084.8	9959.91	11748.9	14124.4	11937.1	11396.5	11192.9	13570.8	9971
9.09_957.8152m/z	8300.1	11918.1	10390.4	10020	11957	10458.2	9276.05	8415.82	8192.61	7296	8362.69	8386.7	9894.51	12333.8	9918.17	9074.76	8942.79	10804.3	12541.5	10845.4	9457.9	10753	12382.6	13351.8	13186.2	11131	10460.7	9773.08	11851.4	12061.6	7363.22	8450	13036	9923.97	10845.1	6221.09	10327.2	7681.71	11782.6	10116.8	8378.28	14255.4	8729.84	10539.2	11264	10618.5	12354.1	10670.9	8436.19
9.09_991.8094m/z	6906.92	9855.72	8386.24	7219	11098.4	12960.3	6197.44	8509.96	15481.4	9027.53	10509.9	11751.3	11083.8	10719.7	14063.4	13480.1	11546.3	11494.8	9629.22	10077.6	11516.9	9329.21	11004.7	9872.53	11372.3	10767	17726.9	13493	11125.7	9452.83	10896.4	11787.9	16159	16268.1	10737.5	10775	9427.39	12746.9	11895.6	12016.4	7326.04	7945.58	8577.01	12372.4	9367.38	11162.1	10515.1	10848.1	12526.7
9.09_1059.7993m/z	6339.35	5905.36	6747	5442.15	7352.87	6507.12	4597.66	5328.98	6665.4	5200.83	7631.97	4952.57	7895.04	3395.58	8132.24	5171.73	9343.58	8817.33	5739.68	7383.32	7626.39	5192.9	7575.53	6727.58	6536.25	4568.7	8782.28	5900.49	7648.23	4189.08	10254.5	4792.07	5958.54	4616.75	3628.92	7411.87	4701.72	6166.28	7339.99	7670.87	8351.7	9043.31	9974.6	9417.69	7329.35	6165.1	3351.23	5917.02	8758.92
9.09_1054.7876m/z	6039.98	7949.55	8021.45	9201.63	5302.66	8860.46	7320.35	8058.18	7647.04	8491.15	8650.59	8099.89	7604.35	11063.9	7285	4182.57	6068.45	10804.8	4959.18	8409.18	5951.77	10585.5	7537.73	9124.33	4846.57	10941.9	8019.66	9052.09	7134.88	7772.38	10083.9	10903	8704.03	9692.42	7006.06	5842.88	5076.09	6645.5	7153.31	8530.62	7704.55	7870.16	6458.82	7883.01	5384.5	8580.68	8132.44	12676.2	4058.31
9.09_1127.7890m/z	2734	1905.7	5422.13	4491.05	3533.71	3145.56	3775.75	2653.56	3363.24	2085.46	1815.09	1700.11	2874.47	3007.35	1775	2413.51	2199.28	2060.27	993.349	1847.08	5287.28	2904.65	3981.41	3355.88	1407.15	1671.53	5502.65	1373.19	3634.57	2792.49	4261.55	4560.78	4677.72	698.745	2536.03	1917.09	4703.63	5603.81	4533.23	2313.4	1213.35	3252.18	3326.19	7221.63	3693.79	3812.38	4278.13	5429.69	967.355
9.09_827.3552m/z	1642.95	3152.67	3053.05	3223.04	2245.72	2421.72	2348.14	1057.07	2442.16	1661.03	1565.37	3016.67	2586.4	1811.11	3694.05	2200.97	2447.56	2803.79	1545.61	2102.02	3211.24	1260.55	3879.77	1697.44	2667.66	2161.14	942.499	2868.62	505.314	1128.65	2491.68	2366.68	2794.56	2978.17	644.894	1533.68	1688.07	1866.22	3355	1528.01	4257.61	1240.78	2132.33	2027.71	1867.01	2132.06	2476.07	3970.42	1550.14
9.10_1098.8032m/z	6261.34	5194.71	7952.11	5852.23	7029.21	7144.07	6580.3	4305.93	5337.77	3916.29	2602.84	5029.81	3756.02	5503.8	5329.39	5631.99	5929.45	5054.67	5757.34	5436.51	5121.86	5217.66	6812.47	4352.91	6032.67	4629.48	6803.8	6481.51	6250.9	5995.21	3751.01	1945.06	6160.01	4909.87	6185.41	4932.15	5232.46	6424.36	4701.71	2620.51	5487.85	5380.42	3081.22	7485.61	3750.74	7194.38	4318.09	4615.84	6929.6
9.10_793.3605m/z	2077.5	3362.22	1849.7	2901.22	3530.82	2346.39	1941.03	3250.39	3301.99	1324.46	5410.45	3252.59	3843.01	1339.92	4012.18	3759.97	3958.52	1743.12	3132.03	3128.6	2635.99	3320.38	2358.64	1723.42	1665.73	2059.19	2602.65	3475.99	4143.48	2249.34	5267.89	1742.27	3552.62	1200.78	2689.29	3528.45	4005.18	3940.25	3448.59	4525.11	4185.86	4334.12	2166.62	3594.18	3821.66	2002.69	2506.68	3741.23	2912.84
9.10_632.9232m/z	1299.89	3190.23	1570.25	3663.79	2217.15	742.795	1738.4	1426.79	2172.56	942.641	2311.88	1404.11	2307.86	1811.94	2835.12	1999.47	1810.2	1278.48	835.664	2600.03	2316.09	3080.98	1667.74	461.629	1137.13	511.732	2206.37	1879.55	957.764	2436.96	2442.84	2346.36	3132.83	2739	2509.53	2210.31	3513.43	2411.95	3157.19	2333.55	2844.83	2692.03	2289.39	3122.4	2654.02	1311.21	2060.11	1571.84	3478.17
9.11_970.8190m/z	6557.6	4956.1	5249.67	4736.74	1536.19	5898.09	2618.7	4158.9	3806.33	3645.47	3410.35	5068.5	6652.95	4682.64	4498.39	4569.5	3911.61	4771.1	3935.57	3776.76	4293.2	4983.3	4718.01	4531.57	3239.19	5750.67	3062.01	5100.83	2326.35	4113.94	4884.08	6326.92	6554.42	6036.35	2894.27	5885.34	2024.73	4023.2	6677.42	3216.33	4394.98	3482.24	3324.72	3179.58	4809	5217.9	5132.63	6035.51	4539.92
9.11_1004.8139m/z	1954.9	2284.04	846.242	2088.09	2664.36	3567.36	757.432	621.985	3622.46	2273.98	2256.56	2849.84	4310.35	2804.05	4186.59	3083.96	2751.51	3148.03	1422.39	3320.82	3072.54	3449.99	2245.09	2501.14	2574.35	3677.61	1694.27	3409.17	2773.68	2828.18	2403.32	4901.12	3185.7	2689.19	3936.99	2861.16	2514.1	5433.49	2293.07	1171.37	2409.44	3398.17	4025.44	2560.02	594.663	1691.9	2933.62	3044.02	3218.4
9.12_1012.8121m/z	3233.32	6361.19	5995.67	7016.05	3453.97	3930.98	4462.64	3556.72	5517.74	5023.06	5532.59	5305.28	5375.94	4360.43	6395.31	7253.65	5245.9	4871.58	6084.62	5062.34	6015.99	1308.47	4077.3	4426.69	8004.41	2374.13	5334.18	3477.77	5762.58	5371.46	5963.01	5455.43	4995.8	5749.57	4223.56	3099.84	5173.66	6211.54	5870.69	6766.06	5997.26	4861.37	5447.33	4915.76	3739.71	5458.73	3378.44	4218.76	3673.32
9.13_800.8451m/z	7804.57	7530.2	5301.99	6229.56	9299.52	4154.16	6211.51	6110.67	5609.29	9998.55	5566.72	7450.23	7525.35	5875.69	6997.15	8629.51	7390.13	5912.23	7161.48	7900.38	6625.73	4198.94	8581.9	7298.14	5652.84	6504.97	10659.5	9145.48	7718.15	7648.35	9087.74	9865.24	6972.73	4534.48	5619.2	6033	6946.15	6608.83	8518.94	6763.39	7430	6446.7	7471.48	7958.11	6605.18	7104.27	6549.3	7521.08	8006.74
9.13_868.8347m/z	3531.58	5805.91	4388.8	7181.76	2371.1	5818.41	2575.89	3834.07	3535.1	2300.71	3400.21	3698.67	2722.74	3654.73	3283.44	4766.38	4103.47	6252.37	5883.32	4429.95	3721.79	1172.48	4086.63	3411.39	2681.45	2168.8	2614.8	4196.02	3240.92	5280.87	3320.27	2517.81	4256.06	4851.27	3047.61	1413.73	1511.78	2361.05	4485.61	4317.18	3009.07	3981.84	4682.34	2963.93	2806.97	3455.32	3193.68	2774.7	5193.55
9.13_936.8240m/z	2805.24	5133.26	3828.19	3192.42	2764.51	1759.05	3306.4	4558.01	2220.37	2554.09	2435.92	2045.54	4494.37	3372.53	4229.73	3753.08	2866.79	1686.64	4441.74	3218.49	2630.94	2636.27	4656.64	3932.84	480.618	2757.47	3489.8	3523.78	1943.51	2856.01	4649.7	2601.23	5419.74	4343.8	2911.34	2536.87	4070.43	3815.61	3064.96	4310.11	3147.72	1444.53	3218.5	3046.68	3171.49	4073.1	4018.76	2816.65	2699.32
9.14_698.8699m/z	1226.45	3198.3	3607.48	3199.68	3699	4023.43	2791.51	1940.36	3771.14	3147.9	4184.83	3647.7	4619.21	2276.61	3411.34	3966.04	4239.91	2970.66	2545.07	2726.05	2934.29	3563.95	1886.8	3775.79	4218.55	2500.38	4995.76	2112.41	4430.19	2663.94	3272.37	4378.79	3412.91	3545.09	2876.48	2876.05	2615.1	3167.71	5445.19	2641.58	5018.8	3399.34	3594.29	2476.71	3406.51	2680.09	3857.1	2703.44	2976.52
9.14_672.8583m/z	13791.5	19364.4	15929.3	19770.1	18838.8	16966.8	17506.4	16360.1	17813.8	17198.6	16135.3	15366.9	19280.7	17358.6	16231.2	16857.4	14858.2	16880.9	19723.3	19784.8	17586.5	17967.6	16846	17671.1	14477.2	18046.6	18772.1	16618.9	14712.8	17013.8	16308.7	18987.2	19347.7	15624.2	14841.7	16988.4	16471.8	13668.9	16194.5	17555.5	15724.9	17065.4	16123.2	17911.7	16518.2	18510.8	15176.9	16281.7	20060.3
9.14_808.8315m/z	7626.22	14621.2	14128.1	15336.5	14999.4	16681.1	12525.4	13660.6	21750.9	16351.1	19685	16903.8	18781.4	15678.6	19671.7	19318.5	19993.4	13891.9	18158.9	19361.8	19417.5	20302.9	12362.7	15111.6	14497.8	21002.1	21325.5	20457.4	15265.7	24448.6	19927.8	19133.7	15356.5	16359.8	16020.2	17131.9	22565.9	17289.9	16690.3	16626.1	17492.2	21410.9	17917.7	18949.6	17472.7	14000.2	18162.8	16846	23394.8
9.14_876.8243m/z	5990.21	7665.84	8512.95	6728.68	3771.58	5520.4	6397.92	6409.85	7940.93	7688.31	5615.48	5312.48	6375.56	6136.76	4956.61	8626.8	5626.38	7651.81	5005.81	7460.74	6170.38	6941.11	5213.13	6015.79	6882.92	9313.12	5602.69	7117.26	5909.93	6059.57	7929.89	7729.38	8592.25	7300.28	5930.82	5420.24	7259.15	4613.71	8362.49	6038.98	4824.28	7863.03	5864.71	7611.52	6511.43	6397.26	7415.41	5476.47	5724.3
9.14_798.8143m/z	4274.62	5132.32	2518.47	4725.36	4719.71	4526.08	5875.86	5619.72	6325.13	5313.34	3540.81	5459.82	7644.8	4830.45	6076.14	6991.34	5032.27	5468.33	5248.97	5871.9	7476.84	5893.49	6282.51	8012.3	9671.09	6566	6263.44	6516.99	5316.24	6284.63	5563.87	6925.22	5148.32	5781.03	6178.35	3824.41	4754.59	5690.14	6277.31	5332.35	5383.06	4722.34	6380.02	6465.7	4759.2	5032.62	5762.22	4127.08	6244.5
9.14_526.8624m/z	4869.9	4016.71	6761.94	5979.2	4825.04	4990.4	4672	4611.94	3135.47	5379.52	4578.81	5265.72	4276.96	4000.41	6122.91	6404.54	5154.16	4873.77	4364.93	4537.74	5039.75	3741.62	5233.19	6296.8	5270.45	5620.72	5148.65	4561.24	3774.71	5932.77	6835.69	3940.96	5377.94	4479.9	3491.07	5732.22	4625.67	3533.22	4780.63	5586.03	4492.43	5480.15	3513.48	4359.85	5051.91	4923.87	5357.02	5314.37	5809.04
9.14_458.8761m/z	1833.86	3039.05	1298.56	458.632	1212.65	1191.96	2049.86	2053.19	2966.73	1809.68	1901.73	1444.75	1856.4	2828.13	1299.52	2373.32	2003.24	938.374	3244.23	3682.43	1945.47	1671.07	832.828	1009.63	1523.1	1996.05	2559.99	1731.14	1629.97	2405.17	3254.92	2016.16	1669.65	3232.59	1408.14	1264.15	2292.19	2014.96	1927.73	1814.43	1628.4	2105.48	1653.96	1825.58	3124.78	1136.79	2398.8	622.947	1904.61
9.15_536.8840m/z	17944.9	21182	22783.7	23832.5	17589.4	23759.5	20638.6	21094.6	23154.1	23082.3	20944.1	19319.3	22755.8	20321.2	22555.8	22116	21734.5	20216.1	19580.3	21722	21273.4	20163.3	21411.6	21896.2	19245.7	24107.8	24263.4	24452.2	25627.9	22015.6	23280.2	22199.8	22599.9	21066.6	22201	21863.1	23721.4	22066.7	23240.3	22618	24027.6	20003.9	22682.4	22960.6	22964.5	20104.9	21273.7	20675.7	23726
9.15_756.8273m/z	2141.23	3360.1	3718.05	4117.23	4794.71	3339.65	2328.62	2215.42	3074.81	2323.95	2899.93	2335.57	2107.37	2314.41	2597.85	4007.97	3500.51	1920.66	5152.31	3707.24	2777.27	3017.59	1355.99	2114.19	2328	2566.86	2939.39	3161.75	3677.25	3450.14	3730.52	2720.53	3740.69	2828.58	3591.19	2917.95	2995.65	2950.26	3522.87	2931.4	2725.58	4191.3	3767.71	2950.74	1418.62	4596.11	3262.74	3230.99	4152.82
9.17_226.9657m/z	84814.8	93737.9	96680.6	93086.4	93826.4	98152.5	90745.8	90362	93548.4	90228.2	90147.2	92092.5	90645	92199.8	90825	87775.2	92025.1	89924.3	95919	89677.9	90303.7	93075.4	94134.6	90122.3	91356.3	84813.4	96519.1	91736.4	96884.5	89503.3	89165.2	92252.6	92219.7	86435.2	95153.8	90792.3	91819.8	87987	92233.6	92501.5	92947.2	87655.5	95595.7	90221	92419.4	89165	88518.7	87081.1	92991.3
9.17_294.9532m/z	45525.9	52956.3	48969.6	52316.6	51926	49885.2	49673.3	52092.1	52270.7	46239.1	51918.4	50922.2	50737.2	50510.7	51355.5	51708.5	49321.8	49517.8	47319.6	51940.9	54290.9	45331.3	53565.8	52950.9	49268.9	48527.9	50943	49320.2	50432	48923.5	48440.1	50217.1	54134.8	50130.8	48552.2	48790.4	50631.7	48259.5	49366.7	47587.9	51495.9	50922.1	48825	49069.4	50304.3	49602.1	49603.7	50615.5	51565.7
9.17_498.9155m/z	6845.15	10803.7	8435.61	9263.71	8656.73	8680.52	8490.27	7933.35	7180.64	6565.83	8978.93	7133.97	7024.06	9276.69	9028.02	6733.52	7436.73	9117.73	9049.57	8778.2	9496.29	9071.51	8267.73	8836.41	9224.55	9343.62	10145.1	8895.49	9124.04	8186.13	9718.52	10684	8588.64	7669.35	8857.18	8584.84	8116.95	6766.43	8567.91	8085.4	9391.51	8668.83	8689.44	9224.05	9775.25	8250.4	8915.05	9502.22	11255
9.17_786.8405m/z	1999.14	507.183	1395.16	1623.63	2061.77	2015.84	1707.47	745.879	1824.41	1841.1	1562.96	1234.93	2245.32	1758.5	2151.26	1326.59	2875.38	2481.58	1519.47	1496.32	1213.54	302.486	1005.18	1872.85	1954.04	1708.53	1625.4	2248.72	2168.31	2313.88	1863.03	1074.12	2214.19	1357.08	1707.08	1713.3	1398.61	1739.42	971.948	1735.58	2069.28	1871.73	1000.06	2063.94	1610.28	1282.77	2029.66	2179.46	2170.03
9.18_158.9781m/z	131198	142015	140063	140387	137447	142796	144485	151483	142652	138246	134506	143285	137536	135471	132726	137337	135197	141321	140829	137856	141013	130697	145969	151291	136317	139662	153008	144746	145488	138168	134150	149244	136647	136961	134982	141146	134677	135095	133257	139636	137887	136915	135361	131740	140106	136171	139502	146160	148750
9.18_114.9889m/z	1078.73	1799.67	2571.55	2120.58	2543.28	2515.22	2322.07	2150.3	3231.82	2047.74	1788.41	2325.06	2494.92	2674.93	2549.38	3245.53	2625.61	2479.86	2385.81	2447.78	2588.63	2134.61	3250.65	2458.42	2078.93	1395.63	2695.09	3157.22	2784.77	3310.37	2263.32	3072.67	2221.85	2631.27	2864.12	2462.27	2287.44	1772.85	2886.26	2282.43	2724.4	2495.03	2866.04	2659.98	2699.65	2525.41	1922.85	3045.36	3146.51
9.18_650.8641m/z	6269.23	9629.64	9879.77	7525.49	8667.15	7636.05	6398.1	6621.43	10279.2	8835.91	11459.8	10547.9	10222.3	10364.6	7550.86	10938	8192.39	9100.85	8674.7	9319.26	9764.58	6977.35	7124.98	6954.09	8791.63	10085.8	8750.52	9429.77	10561	11836	10208.9	13358.5	9429.69	9041.84	10746.3	10659.3	8461.71	9936.95	10357.4	8491.12	9170.9	11711.7	8618.94	10233.5	11009.3	7313.87	8070.95	9462.3	11460.7
9.18_476.9216m/z	1073.47	2424.86	2944.25	3055.3	2116.07	2767.93	756.858	1140.35	2303.85	2374.73	1824.78	2114.16	1812.62	1683.76	1868	1681.94	2476.51	3008.42	1052.51	4313.97	3540.21	2723.1	1333.95	2914.37	1883.79	2560.49	1665.75	1952.51	3095.61	3181.68	2884.2	2100.99	3192.56	2916.43	2132.77	864.477	2024.14	2517.69	2118.51	2313.34	3067.43	2460.06	2811.35	3034.93	2290.72	2038.15	2860.96	2568.12	2290
9.18_718.8371m/z	4943.76	9539.05	8482.44	7388.64	8082.28	7123.95	8614.1	6313.7	7543.31	7925.89	7030.89	7795.15	6644.61	7674.37	7176.96	9633.14	6609.16	7627.57	7039.14	7277.55	7981.27	5833.27	7301.79	8827.2	10293.2	7065.6	9599.72	7251.14	6307.93	6651.37	7282.11	7237.61	7744.28	7220.89	8360.11	7334.57	8708.16	6173.07	6443.29	7875.39	7056.73	5507.98	7525.8	8724.74	5985.49	5217.36	9122.1	7728.45	6966.75
9.18_514.8920m/z	18235.6	21237.1	21258	18144.3	20667.8	19483	18775.2	19578.7	21079.5	19308.2	22288	19966.4	20614.2	18667.7	20007.5	22069	21952.5	20385.4	20197.2	21030	18460.3	17565.7	20619	19421.5	16117.1	21812.7	19705.3	21730.9	19954.1	20552.6	20181.4	19937.7	21921.1	22375.1	18353.2	19218.6	19110.9	19602.1	19941.2	18846.5	18702.2	20318.1	20775.5	23615.7	21680.6	17598.4	21314.8	20714.2	20749.7
9.19_560.8852m/z	9774.03	10103.7	12878.5	10699.8	11338.1	12626.1	10266.3	9191.18	12323.7	10669.4	13324.6	12204.1	12316.1	12269.9	10133.5	11345	11065.7	10361.7	12329	10817.3	11942.8	10798.6	11251.3	10736.9	10834.8	10936.5	12557.3	13626.1	12488.2	12044.4	11804	12777.9	13051.5	11927.3	11858.8	13344.5	12466	11398	12917.3	10458.5	12044	11358.9	10037.6	13843.3	10338.8	10992.9	10787.9	11377.8	13084.7
9.19_628.8715m/z	6451.05	6665.68	5551.83	5217.7	4891.23	5789.93	5278.11	4847.51	6345.58	4440.18	5714.22	4668.64	6041.89	5368.82	4580.09	4966.8	5538.58	5340.94	5608.88	6702.51	5613	5980.84	5530.38	5493.7	5988	6417.98	4239.83	6073.11	4813.22	5821.98	6395.5	7146.77	7011.5	6022.27	5461.3	6030.08	4352.8	6184.26	5868.67	4925.44	5706.27	7049.78	5489.95	5587.73	4215.78	4051.57	5315.41	5708.83	5043.82
9.19_780.8148m/z	8761.09	12336.7	5908.35	7936.05	8298.83	5021.09	9880.21	10265	8156.96	8924.27	8096.41	8887.54	8966.92	6926.92	10794	7850.51	8279.88	9044.2	8510.62	5404.85	9197.72	10197.3	9937.84	10659	7779.68	8564.21	10560.9	9745.44	6569.5	7915.97	8032.14	9621.63	8766.3	8123.21	9447.94	7030.58	7771.67	8372.26	9834.41	9036.26	7808.83	6105.82	8658.48	9960.07	9058.81	12242.5	9648.08	8872.86	8504.64
9.20_712.8323m/z	7860.45	11402.9	11961.7	10854.2	10112.1	9093.57	11818.3	13307.2	13160.6	12185.3	14268.7	11076.5	9744.01	11743.9	11544.9	9736.72	11982.4	9589.5	12071.5	11879.8	11814.2	10751.9	8670.43	10731.9	13801.2	12999.1	10393.6	11442.7	12476.2	11497.3	11370.4	12017.3	10030.8	12169.9	12059.1	11360	11801.2	12192.3	10492.7	10754.1	14779.8	12871.5	12914.8	13047.1	13661.4	11168.8	12264.6	10641.2	11103.2
9.20_796.7951m/z	5627.44	8484.16	14035.7	11112.4	12717.6	9352.78	6812.29	8002.53	10002	8514.77	10332.3	10433.2	9281.26	9121.17	11304.2	9648.06	10548.9	4413.28	9824.69	12542.6	12067.6	8250.13	8913.38	12712	8313.11	11962.1	11118.7	11855.9	9442.72	10908.6	8873.94	11759.3	12207.7	11256.5	9591.51	7714.48	10649.8	10805.6	8626.57	8279.32	8191.91	11647.3	8982.08	10708.9	7435	12713.6	14970.8	10716.1	12201.9
9.20_864.7794m/z	2022.2	3707.77	3034.66	2350.56	1515.48	2393.5	2631.86	2707.33	2105.17	2627.91	2292.2	2546.29	843.881	1643.44	667.982	3099.6	3010.62	1965.66	2358.38	1404.68	4350.88	4060.69	3517.3	2489.18	1323.28	1930.67	2901.02	2653.24	2112.81	1943.9	2831.98	2313.31	2956.85	3619.05	2062.23	2596.69	1591.16	1483.78	1567.66	3664.94	2538.25	3235.1	3497.1	2311.15	2061.72	1823.62	3618.95	4228	1747.58
9.21_576.8618m/z	44646.4	45553.3	45926.8	44643.5	47495.3	47829.9	46428.7	45556.9	46098.5	50238.5	48871.5	46036.6	47111.7	46420.1	46046.2	48203.4	47799.1	45882.2	47870	46959.7	46768.5	49079.9	49275.3	46585	45663.4	49901.5	50732.3	48446.1	48315.3	48861.3	48671.1	46818.5	48374.3	43418.8	48772.4	45350.6	48941	46547.2	45084.7	45105.9	46949.3	47293.1	48661.5	47536.1	48101.2	45226	51939.7	45339.3	48961.3
9.22_812.7875m/z	2257.7	1135.44	3605.3	2309.19	2642	4366.9	804.455	2374.45	2660.69	4626.36	2545.76	4386.95	3236.62	1900.04	2236.22	3126.52	2681.94	1490.84	3649.92	2498.81	3791.92	2443.46	1748.18	2048.01	1215.13	3339.57	2393.39	3682.55	4312.88	3116.29	2778.31	2414.57	3238.98	3652.48	2853.03	3930.48	2366.69	3208.53	2773.75	2046.89	3708.76	2672.51	2799.65	3927.13	3405.26	1602.93	3426.16	4251.24	4030.71
9.23_726.8088m/z	5155.24	3511.94	6067.89	3058.33	3432.73	4026.21	2425.84	5147.12	3709.8	5233.31	3701.96	3979.11	2666.21	3815.33	4224.88	3770.23	3375.34	1583.89	2697.84	4199.93	3512.63	4812.32	4357.97	5183.22	3725.59	5045.53	4265.37	4104.24	2527.57	5020.72	2854.08	5088.87	4075.53	3588.33	4892.2	3420.13	4527.91	4940.16	3819.84	3918.58	3813.57	3382.29	3364.83	2603.9	3032.5	4694.37	5395.29	5985.13	3503.58
9.23_926.7607m/z	998.295	2565.1	2397.21	2708.27	2274.25	2558.52	1029.17	1195.73	2197.64	1807.35	1861.94	1170.59	2324.64	1862.2	1800.99	1730.1	1757.09	2196.77	2205.1	2472.1	2036.91	926.796	1594.47	1573.93	3895.51	2906.51	150.663	1677.18	1596.87	2552.57	1882.84	1934.12	1220.68	2687.44	2078.12	1616.57	1654.17	2603.26	2566.61	1074.63	1474.95	2139.98	3261.44	1608.31	1408.15	1117.53	1114.41	3120.9	2189.86
9.24_882.7723m/z	664.724	1189.49	2756.69	812.72	1673.4	1712.36	1559.14	63.3532	3097.81	2312.5	2026.9	1996.16	669.788	2458.05	2179.69	2250.27	4133.24	942.929	1619.75	3489.24	4037.47	2857.01	2213.79	316.766	618.302	2107.28	2071.5	2854.03	1392.27	2136.89	4647.28	2684.99	2055.94	1554.85	2385.77	2242.22	2358.81	1579.25	2062.47	2497.6	1164.96	3156.69	1716.13	2063.8	971.274	2975.45	1976.39	3463.55	2291.24
9.24_600.8587m/z	748.238	1023.18	936.274	814.741	1487.64	950.091	661.509	724.911	1901.07	831.504	1675.37	727.83	673.633	509.84	1273.31	1099.42	662.953	1242.39	492.184	927.541	718.08	1294.95	1577.35	1353.11	183.409	911.877	1972.31	440.248	748.268	2172.65	1722.52	718.482	1242.13	696.232	1456	1271.71	795.48	2360.1	1627.97	1196.44	1693.67	1128.24	1418.86	580.442	762.738	537.435	224.613	882.999	1186.21
9.24_669.8229m/z	1354.91	1588.23	892.143	2420.55	1966.41	2051.94	3650.38	1538.91	1774.13	2062.11	1435.84	1759.41	1842.25	2973.1	804.714	2138.47	1427.1	1000.24	1926.87	2280.93	4043.92	2544.44	1349.11	2815.21	2739.15	2977.88	2274.09	2327.2	2695.79	2470.71	2437.07	2963.72	3001.83	2201.42	3035.71	2086.04	2136.84	1882.68	1368.64	1638.56	2208.8	2309.85	2059.23	2156.7	1357.92	2761.77	2041.77	1655.52	2616.62
9.24_294.8862m/z	20364.2	21704	22151.1	23539.8	20568.8	23098.6	20639.5	24113.7	24502.6	22804.4	23131.5	20507.1	23278	22412.4	21550.9	21630	19646.7	22285.9	21715.2	22567.2	23515.4	25672.1	24542.6	23461.6	21895.9	22909.5	23956	21774.3	23812.6	22342.8	21611.7	22471.7	19752.5	19721.2	21580.1	22794.9	18774.7	22704	22035.5	24201.4	23900	20830.7	23144.7	22132.7	21207.7	22668.7	20856.1	24567.9	24370.3
9.24_506.8546m/z	1538.75	1675.32	1475.92	3117.67	1428.71	1371.98	747.505	889.837	733.6	1904.97	2191.53	1741.06	1843.72	1545.84	2376.04	1264.56	992.217	944.099	1191.9	1575.22	1360.57	1340.29	2378.31	895.643	1478.91	1141.21	1548.66	1887.4	1819.98	1750.42	1187.65	1936.85	1850.02	1916.48	1998.93	753.025	1528.39	1606.78	2002.07	1871.98	1247.07	1759.7	1128.77	2034.65	1990.53	2423.18	722.472	1479.29	1839.52
9.25_830.7661m/z	9177.14	15204.8	11419.4	15351.2	12001.3	14167	10041.3	14339.1	11427.7	12120.4	12168.8	10204.5	13549.8	15134.7	10556.3	13506.6	14086.1	10650.6	15447.9	14170.3	16410.9	10662.6	16733.2	13351.8	9979.11	13529.2	15014.6	14292.3	14496.7	13417.9	12824.4	17935.8	11511	12769	9468.42	11160.9	10401.7	14591.1	11963.6	12081.9	11017.9	12840.8	12597.4	13763.5	9535	11978	14611.5	19196.4	11211.3
9.25_732.8121m/z	2769.17	3338.84	2685.16	1628.01	3657.88	3266.83	1343.54	3735.04	5021.68	1528.66	4182.86	2637.08	3378.89	3555.27	3136.37	3448.91	3293.15	2620.47	2290.82	5110.47	4857.47	4066.77	2551.93	2993.5	2179.1	3677.98	5186.56	3309.42	5752.55	3987.28	3473.95	4006.8	3046.81	4552.25	3558.95	3604.85	3389.99	3423.26	4097.96	3292.84	3977.88	3521.24	4455.38	3506.72	3884.42	2715.1	3240.31	3449.48	4769.16
9.26_574.8420m/z	1101.82	1066.17	1182.39	1247.68	2189.61	2196.1	840.596	1137.66	2071.28	1665.3	1637.34	1909.66	1137.95	1054.87	1416.51	819.866	2009.63	1333.43	2367.37	1113.62	1023.04	1604.42	1467.71	1326.94	516.633	1693.34	1849.42	2042.06	1610.23	1575.12	1874	1309.27	1655.37	1333.93	2157.3	967.179	1038.67	2002.06	1033.18	1104.85	1367.74	1808.93	1749.03	1790.81	1894.11	844.788	2526.48	1090.92	1075.55
9.26_438.8678m/z	1030.74	3132.05	2444.27	2580.28	4083.68	4187.07	2367.25	1673.07	3462.89	2896.46	2688.59	2621.74	3093.4	2533.92	3054.81	4165.42	4549.32	2466.27	3731.5	4342.81	2065.97	2333.1	4837.69	2954.6	4387.58	4791.46	3576.56	3286.18	3063.99	3308.54	2064.16	2956.84	4492.6	4014.79	2120.39	2872.87	3125.23	2225.88	2626.96	3509.47	1925.26	3257.35	3032.14	4008.97	3159.86	3965.04	3356.29	3147.98	2877.79
9.27_424.8479m/z	755.695	550.28	1619.16	911.229	1210.45	1520.04	693.724	177.447	1605.42	522.255	1154.68	589.276	1458.32	1314	669.618	1705.28	366.939	442.869	1135.92	677.334	1980.53	1700.75	1543.07	1239.09	1338.65	1174.1	920.014	1216.65	1418.52	1325.39	720.206	1263.25	775.619	1342.78	956.633	876.75	1377.01	1086.62	815.824	1398.95	1098.21	1454.2	764.928	454.873	762.718	1068.69	758.398	821.095	1133.81
9.29_168.8361m/z	6480.55	9886.43	9583.5	10020.3	9627.94	8291.94	11091.9	9153.59	10053.2	4056.01	6988.46	5024.55	6859.68	8536.56	8069.57	9401.19	4820.12	8191.61	5051.71	4499.27	9555.74	8887.16	10497.9	9606.21	8340.73	5131.05	8178.38	9564.32	11086.6	8170.2	6664.95	7848.94	7917.67	8790.07	9115.02	6568.02	3774.95	6346.56	4683.52	7836.99	6589.97	10358.7	8195.15	7611.33	11638.2	8657.33	5662.6	6399	5890.6
9.34_242.0802m/z	22136	23970.9	23503.7	21918	26508.8	24424	20234.5	24569.5	23365.2	24374.5	22203.2	20973.2	22828.1	22071.3	20173.2	23924.9	23567.1	23596.5	22189.3	19327	25774.7	20789.1	25364.4	21652.4	20440	25135.7	25295.2	24683.9	27415.5	23724.3	23605.2	26444.6	25170.3	22424.8	20840.8	21519.6	24751	24735.4	21728.6	22671.4	24207.4	23911.3	23222.2	23180.9	22987.5	23217	26208.5	25982.8	24689.2
9.34_164.9275m/z	41431.1	51583.1	48748.1	51393.6	52254.7	48029.5	43631.8	47611.3	50613.9	47507.6	46048.9	50673.3	47944.5	44499.7	45873.4	47047.2	46760.8	51283.3	53593	56357.8	48077.8	56177.2	46922.2	49019.9	48636	48819.8	52143.2	50240.4	47704.9	49328.2	43231.9	49743.7	42709.3	45584.3	47269.9	48846.5	45394.2	47228.3	48569.2	48542.9	41838.5	47831.6	47267.9	48042.2	50510.8	47970.4	51035.8	49065.1	48614.1
9.34_166.9249m/z	2293.24	3214.16	4573.37	3672.52	2573.43	5797.05	2354.27	3248.92	5230.79	3525.38	3749.51	3847.67	4178.69	2376.13	3927.36	4537.4	4209.69	4868.57	4316.22	5604.56	4058.52	4620.57	3080.1	2976.77	3180.67	3689.34	4595.25	3644.53	4202.29	3903.34	4430.92	4527.33	4526.53	4570.06	3158.66	3600.14	3667.74	3455.02	3551.77	5563.96	3224.81	3052.81	3048.62	3549.94	3585.03	3244.03	4120.4	4416.27	4315.2
9.35_302.1017m/z	9714.02	18507.5	17143.5	15740	17587.9	16891.9	16155.5	19444.5	15385.4	17609.6	15874.4	16250.3	18681.2	19407.9	12918.9	15036.5	15480.3	14557.3	18676.5	18076.2	17070.1	15219.1	19875.5	17750.3	13673.7	18726.1	17754.8	17208.8	17178.8	18339	15802.7	17632.6	15092.3	19039.9	14773.3	14773.8	18893.4	17741.5	18169.6	13784.8	16371	18616.3	17990.5	18527.6	15794	17043	21650.7	20470.7	13090
9.37_608.3511m/z	27986.6	29901.9	31337.3	29637.3	30235.9	27597.8	28854.2	22659.9	24081.2	24152.8	28158.7	25003.1	27464.7	24724.3	26488.8	24854.2	28571.5	26704.6	30488.3	27082	33022.2	31636.2	30148.5	30002.6	27574.8	30113.3	31332.3	28442.7	29775.3	28611.2	27719.5	32453.6	27077.9	25041.8	26270.7	27158.1	26067.4	22706.2	26616.8	27448.6	28799.3	23645.7	22979.7	26386.4	25728.4	24036.5	30261.2	33185.1	28579.3
9.60_204.9581m/z	34129.5	37743	34691	39797	39780.1	38882.7	31953.7	35986.8	40812.9	33951.2	35772	32334.6	36411.7	32393.6	36332.1	39125.5	35396.4	37285.6	38210.6	46140	43576.5	36243.1	43622.4	39199.9	31934.5	43649.7	39924.4	40655.9	36034.5	38052.6	38916	37317.2	32942.6	37923.6	37433.3	36709.5	38338	34677.6	35601.1	36870.1	33194.4	38194.4	36062.3	36133.6	33561.3	37807.9	44998.1	37530.7	40482.1
9.60_132.8675m/z	30870.1	28330.9	28328.3	29682.1	27252.1	24784.3	23005.5	26663.8	35458.5	32520	28162.8	34744.1	35222.9	31533.7	31550.1	27507.3	25093.7	28103.7	16348.1	28489.1	22729.6	30764.5	26015.8	29295.7	26362.5	11940.3	27278.8	29123.3	39743.6	29372.3	24491.8	28430.6	32193.3	29781	30785	32699.9	36270.5	37778.1	46771.7	33625.7	28936.4	31236.1	27853.9	36460.6	41715.5	26418.8	14883.6	33703.2	29539.6
9.86_206.9723m/z	1.3449e+06	1.41955e+06	1.44023e+06	1.42109e+06	1.36616e+06	1.38424e+06	1.37016e+06	1.23913e+06	1.39663e+06	1.42002e+06	1.32287e+06	1.35781e+06	1.36508e+06	1.44745e+06	1.34826e+06	1.40062e+06	1.44622e+06	1.40887e+06	1.26672e+06	1.29401e+06	1.36433e+06	1.34459e+06	1.46213e+06	1.41137e+06	1.34405e+06	1.21874e+06	1.30561e+06	1.39544e+06	1.55318e+06	1.25692e+06	1.4372e+06	1.33857e+06	1.45286e+06	1.36257e+06	1.33521e+06	1.2205e+06	1.35248e+06	1.37611e+06	1.25419e+06	1.29222e+06	1.31089e+06	1.31735e+06	1.36157e+06	1.41818e+06	1.41527e+06	1.35759e+06	1.23665e+06	1.35744e+06	1.40644e+06
9.86_162.9831m/z	23557.3	32809.3	31161.8	28657.2	27658.1	27256	25733.5	22586	30487.3	32580.4	25782.4	22801	30434.9	27528.9	22497.3	28252.3	23775	25147.4	23768.9	28086.5	24906.4	24465.8	31577	29376	22266.8	24986.7	27680.7	27501.1	33917	27469.1	28205.9	28403.1	27409.1	28078.4	22316.9	20677.8	27077	25871.2	24484.7	26559.9	22326.9	27324.3	24334.5	27789.1	26097.3	25057.8	26915.6	28712.6	26245.8
9.87_608.3510m/z	50339.4	52211.9	53333.6	54176.9	54910.9	52457.3	52686.7	53727.4	51312.5	45438.3	48008.9	47067.4	45413.5	50855.5	47387.3	49625	47881.7	55178.9	57048.7	56812.5	62856.7	52341	49955.2	56504	52444.6	59122.6	51277	50409.2	52427.4	52900.1	47970.8	47923.6	47647.7	52506.2	47771.7	48492.4	51307.2	49656.4	47177.7	45545.7	45427.3	48329.6	53219.6	47677.4	48646.5	54744	48623.2	54665.3	50761
9.88_235.9263m/z	14218.6	16639.1	16574.3	14838	15506.6	17322.6	16258.7	10192.2	15759.6	20157.7	14105.2	15570.4	18571.1	15885.8	18565.6	16706.4	16564.5	17752.5	16081.7	15911.6	19847.9	18992.5	17710.1	18762.6	12875.4	15577.6	16566.2	14034	16164.6	16135.3	17527.2	13820.6	16255.7	13734.6	13241.1	11238.2	17713.4	19505.5	13788.6	16409.8	14449.6	14103.8	15085.8	16707.9	18272.5	15464.9	14196.2	16707	16935
9.91_145.9325m/z	6750.56	9434.87	10663.1	9076.13	10006.3	9398.98	8323.33	9705.43	9003.05	9978.89	10196.9	9702.23	9334.66	9405.15	9075.77	10176.6	9948.06	9056.35	9650.61	12607.5	10186.5	9465.27	9457.76	8120.09	9783.29	8609.18	10017.8	7656.11	10572.8	10796.7	10934.4	8069.43	11142.6	8835.07	8856.35	7042.27	8049.78	10647.7	7822.35	7567.84	8287.45	8426.35	8155.63	9625.86	8149.05	9945.43	9124.13	8261.69	9057.39
9.92_204.9936m/z	5854.55	4792.16	4424.13	6540.92	5657.43	4350.39	4143.38	5420.67	4872.97	6466.84	5273.82	5109.56	4148.66	4955.17	4509.36	5459.1	5119.35	5135.28	4241.52	6262.47	5312.04	3949.46	5965.77	5043.64	5094.17	5057.13	6690.76	5742.71	6063.17	6378.96	4657.58	5178.68	4657.26	5712.87	3903.74	3755.89	5592.23	3570.26	6010.42	5092.91	5235.13	5025.44	5441.41	5268.56	6689.11	4394.23	4616.63	4899.39	4935.42
9.97_540.3303m/z	336489	350879	339892	352949	346063	344382	328374	342697	339054	331391	311774	322884	309260	348998	324149	327059	325077	323087	358490	368958	375483	352401	345169	348398	315163	362382	328426	324285	350383	328186	333200	298173	338643	345558	303688	294402	328977	331231	310019	310904	321823	342721	347282	337128	331260	320764	360538	377716	328904
9.98_599.3202m/z	76323.3	84700.8	76367	80616	87596.9	87112.6	61495.7	80322	77985.2	76054.8	73433.8	76236.1	74331.4	80431.4	70464.9	72082.5	81243.2	84833.4	72314.8	82350.2	92572.9	70888.7	80925.7	81806.3	69734.2	82461.5	79830.2	70524.6	84656	75884.2	78641.5	75008.2	78050.4	76990.9	66214.9	63065.8	72651.1	76900.2	72657.3	71422.9	76422.6	75876.3	73962.2	73976.8	75692.4	78191.1	84585	88393.7	75559.9
9.98_480.3100m/z	35705.4	39636.5	43319.2	38742.5	35581.7	43016.2	35810.4	35288.3	34541.2	34172.6	33410.8	35925.3	29959.9	35208	32682.9	33627.9	37748.4	38383.7	39734.4	40169	37529	45210.8	42441.1	33533.3	34915	41117.3	36159.3	34078.7	40001.9	31051.9	31778.9	34023.9	37200.8	35005.9	30578.2	33904.6	32596.2	35724.9	34344.4	33974.8	30691.3	31480.8	32735.6	33080.1	36015.7	38817.9	38578.1	41317.4	33812.2
9.99_636.3846m/z	39621.6	39869.3	40737.1	38453.7	35867.9	40539.4	35773.4	39214.6	41471.7	35268.8	36743.5	37147.6	34843.2	39572.6	34428.9	39161.3	33887.7	35294.4	40613.6	41899.9	40688.5	39260	35409.9	36151.4	34803.6	47797.3	38486.4	38992	39689.7	37043.4	34917.3	38500.2	36349.8	40615.8	38618.5	37633.6	34898.9	38548.9	36192.9	37442	37505	39129.5	39903.4	33966.9	35581.4	41269.4	41533.4	43659.2	40586.4
9.99_692.4501m/z	6080.58	6623.88	5392.07	6280.09	3876.48	9561.62	2525.77	7880.99	6728.51	5533.6	7137.11	5508.52	4830.06	6506.01	6650.67	6318.79	6599.86	3696.06	5173.92	7297.79	6182.41	9772.1	7182.82	4394.28	4781.42	5947.17	8074.52	5060.18	7458.52	5897.27	6509.64	7199.72	7281.8	5554.37	5796.26	5458.07	5501.74	5964.65	5174.39	3370.8	5350.24	4681.98	5015.87	6372.53	5811.51	5171.75	3871.46	3874.02	6153.25
9.99_601.3244m/z	33193.9	31842.2	41037	41045.7	38852.6	46037.4	35282.8	37678.2	39546.1	35885.3	37974.2	36646	35158	37017.4	33818	34241.2	33966.4	40837	42317.6	37315.5	42789.6	37486.6	40527.5	36750.8	35415.2	40282.2	37296.7	38350.9	38318.4	39810.6	40178.4	37648.2	35473.9	33815.5	36210.2	31171.7	35132	33730.9	37136.9	36311.3	34205.2	35658.5	34488.2	35946	37521.7	35685.1	41490.4	41477.6	37616.8
9.98_664.4192m/z	79011.3	86358.9	91310.5	89308.6	95978.7	96160.7	95375.8	89738.9	91229.4	82861.4	87489.7	74536	79610.2	82669.9	78888.1	85944.7	80931.4	82052.2	91230.6	100539	104332	76964.9	93589	82399.5	75836.4	91025.8	87373.3	85370.6	89072.1	85843	81569.9	86049.3	84477.1	78152.3	76911.7	77867.4	74530.8	81213.6	76633.5	81249.1	77536.7	81746.7	81785.3	94364.9	82629.2	83161.6	83091.2	104408	83640.9
9.94_573.3036m/z	11282.7	9094.73	11676.5	12687.7	8107.57	9653.03	7129.96	6181.75	10299.4	12333.8	9938.48	9331.81	11580.5	9252.61	7908.98	9864.7	8473.87	10815.3	9810.89	11791.7	12956.8	11177.3	6366.58	4335.02	5176.37	15347.1	9922.1	9589.39	11487.4	11791.8	10692.6	8985.3	11442.4	9094.69	7467.24	8481.73	10877.9	8991.59	9154.83	10741	9093.44	8986.96	9267.99	13315.4	8613.05	5325.43	11222.8	8437.7	8850.64
9.91_187.0977m/z	24694.5	29734.2	30525.3	28817.7	28281.6	32737.5	26637.8	26041.1	28677.2	27362.2	28396.3	24550.9	25443.1	27266.9	23362.7	27850.5	25920.8	29380.2	27866.4	26518.7	27878.5	32367.1	28993.1	26942.5	24467.4	30706.3	27414.6	27105.6	29274.6	25283.7	28735.3	27031.3	27065.9	25598.6	27843	23922.3	25127.8	25298.8	24820	25231.7	26893.7	25187.8	25830	28661.1	24323.3	30658	29902.4	30375.2	29519.2
9.87_297.1543m/z	20121.5	18345	16421.8	15853.3	19143	19223.4	20239	23379.7	15180.4	17834.8	14761.5	15246.9	16361.9	23381.4	15850.5	16078.6	14269.3	18722.6	15866.8	17799.9	16307.3	16058.5	19209.8	19100.3	18312.7	19355.9	18770.7	13848.6	15593	15126.3	16753.6	14806.3	16161.2	16523.6	13681.2	12984.8	19042.9	16010.4	14411.1	14453.6	17331.1	17075.1	17958.4	15893.9	17651.9	16170.1	18820.9	16712.7	13326.3
9.86_333.0605m/z	5390.27	10940	9029.22	5303.55	9470.65	6550.11	8202.39	7301	7765.37	9144.11	7366.3	9392.02	8641.49	10017.7	7997.77	7527.11	8518.73	5084.78	8062.53	8192.75	4512.58	6888.89	8523.87	6638.79	6852.7	4562.21	7609.03	8986.6	11477.9	9511.38	7778.96	7511.9	7888.16	10667.6	8399.39	7118.35	7841.28	7096.02	8747.82	8706.66	9246.19	9836.4	8971.71	8247.67	9790.83	8586.7	5712.46	6866.23	6911.5
9.86_178.9775m/z	191592	212547	218849	212320	193965	207001	193784	171487	239281	222605	204677	212610	202025	220879	198841	223114	214336	207746	202094	210232	218174	190930	214968	212076	197732	191192	227698	216957	234282	203636	219419	213653	217696	209833	206709	188927	221377	201900	188915	188939	204309	207590	194310	215632	218002	201995	195862	203080	224937
9.71_343.9951m/z	8689.65	17848.6	21823.8	11041.8	27875.7	17530.5	21674.7	30962.4	17792.1	15837.2	17696	23489.1	19696.5	23304.7	9215.43	17641.4	18698.6	11526.2	16193.7	9322.19	2456.2	14741.6	16131.7	15069.5	12927.8	33326.4	30161.7	26056.9	32564.9	15257.3	22674.7	24401.9	22063.2	30480.7	14025.3	12049.5	20932.9	17425.2	23059.1	19807.6	22571.4	40659.5	23387.2	18234.3	16062.9	18889.7	17168.5	18118.8	13426.7
9.61_180.9214m/z	50900.6	64557.1	66841.3	66665.9	75862.9	71418	66369.4	77117.6	122709	103449	110110	106113	102844	83717.9	120310	100300	123130	56079.6	110904	110234	116478	136928	62646.6	59102.9	49864.2	142243	124642	116237	120261	100942	109059	101600	112678	101879	108325	95937.3	117401	97483.7	109545	79543.6	108348	80587.9	97966.5	107653	105960	51860.4	113855	135565	117839
9.60_134.8655m/z	53861.7	46185.5	50774.2	48718.6	50334.7	44617.1	42788.8	47159.8	65895.8	52164.3	52282.3	46750.4	49110.8	53057.4	43327.9	51066.8	45059.9	49257.7	36045.5	50119.1	39369.5	49375.8	49742	48972.8	43348.9	23356.6	45397.3	43049.2	68442.4	51690.2	39745.2	50137.6	53820	51196.7	51563.9	52687.9	47144.5	50547.9	68604.3	52537.5	42870.9	47682.6	44113	46078.5	58476.9	46572.3	34607.1	53807.1	45826.1
9.38_636.3840m/z	22885.6	23135.4	21537.5	21925.9	23997.7	24134.1	16802.7	17928.5	18258.2	16292.4	18123.6	19015.8	17450.8	17433.4	17063.7	19060.7	18750.3	22386.2	21439.1	20670.1	23460.1	24771.7	23400.1	17141	18962.4	16497.3	20730.2	17418	19251.2	18736.8	19152.3	20881.7	23001.6	17982.6	18981.5	18190	18205.6	18527.3	18555.9	16581.8	19161	18665.6	16257.2	18717.1	19195.7	17335.3	22050.4	21168.6	17804.6
9.35_328.8815m/z	2817.22	7144.04	6649.2	4175.14	4995.62	5323.6	4927.49	4630.04	6499.84	3526.18	5517.09	2431.91	2958.63	3871.58	7802.37	5229.76	3031.16	5535.75	6408.6	6212.13	7325.26	6018.75	5684.89	4984.34	4787.37	4941.46	5682.24	5857.09	5827.63	5156.14	7055.76	7223.51	6987.88	6878.41	5764.63	6323.59	4623.06	4426.11	5664.94	4122.15	4393.23	6082.83	5622.14	5724.25	5288.2	5980.15	6110.39	5321.68	5704.19
9.35_540.3304m/z	213018	208558	225376	217406	216207	217471	202885	222004	193298	203099	191565	206671	204400	173646	180529	198350	215633	206935	211809	223625	235838	195391	222793	209500	199494	205966	228829	198777	222301	197714	207638	223713	213405	190616	207962	187624	210590	207106	202812	198437	191436	196982	176873	207157	199791	209749	213713	236370	204258
9.34_226.9186m/z	18636.4	17621.6	19109.9	19392	19260.7	17309.7	17684.1	20816.6	20605	18172.9	19024	21251.6	17834.4	18245.4	19439.8	19833.2	19911.8	19701.8	17901.4	19780.2	18701.6	21162.2	20442.5	19706.6	15924.2	20745	20249.2	20215.1	19994.5	18183.3	17962.7	18761.1	19116.6	19116.8	19538.3	19700.6	18401.1	20772.3	18361.1	17317	22255.4	19408.6	19750.1	18400.1	17383.6	18767	19203.9	17575.4	18653.6
9.34_480.3102m/z	15667.3	16978	15766.9	18071.3	18057.3	16765.4	15953.4	20705.7	15234.4	17123.8	14676.2	16013.5	15835.6	16306.4	18121.4	18166	17030	14184.1	18231	15985.4	13923.2	15376.4	16810.4	19986.4	14214.6	13968.7	18086.9	15525.5	16602.8	16084.6	15007.3	16143.9	16189	17370.4	12405.2	15498	14434.4	16860.7	15654.5	15678.1	17971.8	16183.5	16999.8	17350	15652.7	16050.3	17955.1	20511.3	15640.5
9.34_568.3620m/z	220140	236668	237915	235629	248311	241729	218002	224290	220955	213573	213156	215335	222136	223676	218028	228155	220939	227222	235063	251121	262255	234295	221273	242716	220962	238140	233639	211103	232916	217143	231731	219323	223997	240565	215886	212318	229251	220255	219600	213994	219379	230757	226469	225888	219496	222553	249423	259930	217728
9.29_170.8329m/z	23115.4	29121.3	28019.6	27339.7	31176.2	27697	32947.5	31179.6	25772.1	18660.8	20932.1	16615.3	23787.1	26326.2	18105.6	22897.3	18855.5	27122.8	14997.2	21773.2	24610.9	29536	31637.1	26457.2	24943.6	11765.6	23126.7	21215.3	34344	23440.3	15235.6	23248.9	21148.1	24635.9	19019	23229	18708.8	23003.5	20388.8	19806.1	20630.4	29304.3	24423.7	20074.7	22411.2	25726.2	17347.6	27938	20641.2
9.26_348.9413m/z	3470.07	6470.62	6343.29	5751.24	5113.14	4424.78	5238.93	5949	4940.35	7467.6	5234.76	5619.66	4901.15	4760.25	6656.6	4994.67	7602.64	5658.52	4566.58	5510.27	6037.35	3148.66	5258.05	3901.36	3584.61	5393.91	5398.47	6546.6	6387.28	4553.16	4878.26	4373.33	6672.59	5578.85	5917.54	4617.37	6099.08	4341.36	5422.01	5753.05	6736.4	5697.52	5216.87	5203.64	5874.77	5164.69	5543.54	5592.52	5750.13
9.26_434.8711m/z	260210	276443	260557	268990	268619	265683	269162	275115	264574	249351	253256	253649	247990	256131	248780	250470	246365	268043	270073	259675	257712	266826	269320	280465	263617	278012	269239	264596	264029	251802	258585	264774	259125	249503	254771	252593	250774	258469	257082	259474	252686	247799	250831	256533	258226	268736	271861	265460	268143
9.25_146.9608m/z	266260	277301	294098	296029	292609	290810	278641	290811	324895	284564	295086	295737	279510	284572	280020	290852	273179	273001	323453	307310	312924	302444	282928	286226	255848	320462	304002	311244	283829	292854	279069	313275	275234	287764	289732	303464	288768	268050	284011	289048	258045	286920	281835	281787	274782	271294	323752	301469	322766
9.25_678.8137m/z	3204.17	2194.55	3358.55	5508.6	3330.28	3985.02	4292.35	4235.23	3166.4	4374.68	2865	5226.86	4931.1	3649.28	3473.98	3760.67	3445.54	1870.88	4262.57	4907.12	3507.49	2437.98	3390.67	3921.52	4717.28	5146.12	4242.75	3643.47	2150.31	3489.23	5187.23	3014.04	3439.84	5676.87	2926.61	4886.64	2554.23	2687.78	3055.44	4193.07	3982.72	3556.17	5642.11	3965.35	4318.13	5299.73	7576.02	4251.73	4319.85
9.25_321.9048m/z	3540.93	5424.22	3300.25	4456.31	3882.25	4867.11	2210.84	3060.33	2947.2	5770.54	3632.31	3882.17	3384.67	4845.66	4375.92	1889.18	4272.09	3715.39	3629.58	4012.23	2777.09	2550.12	4700.6	2066.73	3004.26	3162.24	2870.64	3625.9	3813.8	2450.28	1699.56	3374.08	2899.69	3617.29	3675.34	3811.08	2279.83	4017.95	2717.75	2668.96	3348.24	2059.48	3380.71	4285.08	3577.82	2910.95	2189.68	3909.39	3647.88
9.25_548.8525m/z	6891.32	8929.56	11120.3	10039.6	12555	10042.3	9251.21	9740.88	11092.6	5608.3	12495.3	7469.83	8043.17	8782.67	7413.82	8564.77	9802.43	9979.29	6774.97	8400.53	8693.38	7306.25	9904.8	7296.15	8391.75	9959.4	10295.6	10500.3	11092.2	11006.6	7647.43	6842.42	8942.54	10136.2	8653.19	7926.99	7634.77	6807.55	7893.36	7015.24	7687.96	9469.17	9788.42	9734.22	10007.6	7036.15	7908.38	9893.3	13237.4
9.25_700.8022m/z	40667.6	41350.5	42489.7	40819.7	43637.8	44055.8	45291.5	43448.8	43989	36548.9	44663.8	41084.1	43205.6	45663.4	45464.6	42631	42893.1	38911.2	40484.6	44048.8	42144.7	42760.9	43860.9	43861.6	41709	42832.3	45051.7	44688.4	41127.7	42944.9	38724.4	40765.3	39489.3	42107.3	41178.2	43846.2	40784.3	41862.7	43718.3	44443.6	44171.7	43222.4	45437.3	40131.1	44991	40613.1	40468.1	43182.7	42849.5
9.25_304.9135m/z	1.79069e+06	1.78934e+06	1.80373e+06	1.7908e+06	1.78946e+06	1.80771e+06	1.80284e+06	1.79325e+06	1.83564e+06	1.77285e+06	1.76098e+06	1.81072e+06	1.78137e+06	1.78612e+06	1.80789e+06	1.7934e+06	1.78877e+06	1.80462e+06	1.86148e+06	1.81482e+06	1.82347e+06	1.82851e+06	1.77752e+06	1.78561e+06	1.78628e+06	1.86693e+06	1.84688e+06	1.83618e+06	1.79256e+06	1.76249e+06	1.80419e+06	1.82797e+06	1.7979e+06	1.77709e+06	1.80708e+06	1.7889e+06	1.79763e+06	1.79787e+06	1.78593e+06	1.78532e+06	1.7647e+06	1.78832e+06	1.80117e+06	1.80379e+06	1.76749e+06	1.77963e+06	1.85463e+06	1.81458e+06	1.87617e+06
9.25_174.9556m/z	3.79928e+06	3.7568e+06	3.78377e+06	3.83538e+06	3.77978e+06	3.82589e+06	3.84987e+06	3.81562e+06	3.99008e+06	3.87214e+06	3.88421e+06	3.78543e+06	3.84158e+06	3.82958e+06	3.84793e+06	3.91064e+06	3.79974e+06	3.79596e+06	3.93051e+06	3.83658e+06	3.77939e+06	4.00134e+06	3.73305e+06	3.74683e+06	3.76373e+06	4.00422e+06	3.85302e+06	3.91507e+06	3.7461e+06	3.87525e+06	3.84181e+06	3.90159e+06	3.77783e+06	3.73703e+06	3.87148e+06	3.82818e+06	3.83197e+06	3.78502e+06	3.80044e+06	3.9021e+06	3.73771e+06	3.8366e+06	3.86746e+06	3.76061e+06	3.75091e+06	3.76991e+06	3.91615e+06	3.79271e+06	3.98153e+06
9.24_888.7754m/z	529.976	1441.93	1401.65	826.332	2113.84	1168.58	1553.37	956.257	1680.09	827.991	1378.61	1981.5	2498.3	2974.7	1382.4	2170.78	2462.19	844.422	2004.1	606.928	1887.58	1230.15	637.369	2001.5	1526.74	1273.11	2272.59	1707.22	1465.95	2337.38	1817.24	2116.75	1555.94	844.775	889.174	1532.23	1213.5	1049.06	2512.77	895.468	1201.85	1743.45	1417.32	1983.34	2789.38	924.507	1636.67	1966.53	962.178
9.24_189.0081m/z	31613.8	35337.2	35096.3	33956.7	35564.8	36646.2	33172.8	31989.2	35984	33838.4	30007.3	33551.7	33925.5	37809.1	33911.8	32828	30516.9	34301.3	35159.3	36972.7	35950.5	30628.3	36413.9	33234.3	32606.6	33256.1	36230.1	31042.4	35137.9	30765.2	31505.7	31449.6	36197.7	36913.3	31151.4	32590.3	32586.3	33546.8	32728.7	29691	33033.8	34609.8	32361.5	33400.4	34258.7	32970.6	30563.1	36527.9	29436.8
9.24_628.8180m/z	861.312	1220.73	981.335	633.482	2257.2	2556.76	860.146	1289.73	2034.05	1157.51	1531.13	1650.17	1708.83	1535.76	1881.07	1587.37	1577.63	1046.65	1049.1	1689.12	1679.35	1355.37	1157.31	1844.4	58.5079	1393.02	2380.97	2248.79	1160.71	2323.25	1052.05	1514.77	1519.09	1707.64	1588.36	2129.27	1409.32	1588.76	1069.97	1651.52	1319.4	2262.87	1823.52	759.8	1886.82	1408.52	2219.93	2035.07	1491.23
9.24_418.8938m/z	47556.3	56424.5	57483.8	57629.3	55464.3	58074.2	50826.6	51895.6	54059.6	50270.6	51693.7	49094.2	47248.9	48862.9	48044.1	50974.5	48816.8	48954.7	54290	55014.2	52834.2	52871.4	53720.5	53597.1	50634.2	53055.8	55561.1	51803.6	53404.2	52665.7	46707.4	53463.4	45477.5	53869.7	51221.1	49720.4	49665.8	48885.4	45416.2	47931.3	47118.2	48783.9	49969.7	46629	47624.3	50035	57412.9	54501	54441.6
9.24_784.7720m/z	8849.26	16232.5	18457.3	17785.3	18678.7	20014.6	13296.5	15696.6	14045.8	15140.3	14394.8	17477.5	12994.9	12039.5	16867.5	13240.1	14479.7	10146.9	18360.9	10822.3	16215.1	16198.7	17770.7	13111	12584.3	16439.9	15440.3	14692.6	12941	17482.4	12438.9	14155.2	14215.8	16193	13310.3	11862.2	15934.3	12840	13486.7	13828.3	14660	14654.8	15017.4	13393	14267.7	14606.7	16274.6	10827.5	15382.5
9.24_768.7892m/z	28348.4	30260.4	34937.1	34448.3	32491	35236.9	33988.3	38949.1	35520.2	30013.8	32543.3	31298.5	31981.5	29932.2	32299.7	28656.1	31906.2	34859.2	34556	32049.8	31718	35134.2	32500.5	35878.5	33664.8	35223.9	35263.9	37068.9	30705.3	31118.7	31740	39619.6	26064	32961.7	33973.8	30130.8	30379.2	35985.7	30820.1	31867.4	32268.3	32753.1	31997.1	31343.2	31283.4	33587	32929.5	30390.6	34552.5
9.24_362.8753m/z	598.393	1382	1132.95	2240.55	1018.72	1062.04	187.152	387.459	1499.78	270.514	1448.74	992.07	778.748	1067.86	984.847	1278.2	967.123	1359.97	596.403	1202.27	583.714	1039.52	1332.04	1296.45	451.204	861.552	1271.8	1445.93	919.354	1090.7	894.915	1392.27	1609.47	921.898	1635.26	791.233	574.677	1049.93	658.032	558.784	1359.62	1114.51	1094.09	851.331	1283.12	1154.83	837.239	565.001	1087.37
9.24_203.0611m/z	1186.31	2096.05	1133.09	1176.16	2168.75	1942.12	1387.52	1160.43	1663.06	1874.12	911.772	1378.4	975.603	2401.79	1091.63	598.603	501.167	751.215	898.443	2598.44	1839.63	340.723	1647.41	1409.9	1160.73	835.276	1533.37	1022.26	1265.51	2277.07	1230.59	992.615	2066.99	1234.89	600.891	1201.73	1098.99	1137.89	836.875	966.06	1474.13	1213.5	820.561	1273.47	1504.45	874.664	1352.5	1397.87	1266.88
9.24_896.7641m/z	1308.49	2135.07	1122.72	1104.3	1357.8	855.866	1160.64	397.86	1774.08	1163.23	2377.13	1650.68	523.924	980.471	1129.77	951.692	1414.03	33.34	2265.98	1746.37	3077.02	1124.97	1530.26	864.019	706.266	203.805	1152.67	1386.61	972.885	1290.76	1325.63	1817.15	576.758	1042.01	166.7	768.238	2842.25	1370.08	1320.04	1970.55	1400.55	1070.95	771.217	1043.42	835.605	722.267	2730.38	1362.36	2075.26
9.24_742.8030m/z	3774.73	2758.2	3846.27	2215.85	3383	3540.47	2635.17	2705.98	4206.72	2185.86	3624.81	2002.34	2826.99	2605.75	4088.91	4362.8	3669.46	3357.59	4001.88	4257.73	4474.81	4290.4	4328.28	4391.79	2929.12	3358.15	2864.69	3899.91	2950.16	4682.37	4094.9	3358.2	3357.26	4231.8	4582.75	3260.65	2801.38	4701.84	4632.3	3083.62	2303.95	5031.84	4185.56	3982.18	2299.16	2333.33	5627.86	5353.17	2069.61
9.24_814.7924m/z	8046.85	11621.2	13711.1	12568.5	13355.8	8574.98	11029.7	10050.4	10589.4	12559.3	9231.39	11546.8	11803.7	10649.3	11024.8	12126.3	11636.3	6935.79	13457.4	10565.9	12240.1	13501.2	10890.9	12183	9891.79	8434.06	8211.47	12171.8	7325	10079.4	9827.4	14197.3	8410.29	11709.5	10411	11940.2	14204.7	11273.4	10245.1	11874.1	8118.78	11065.1	10224	10667.1	10942.8	7664.53	15204	10841.5	11606.5
9.24_836.7768m/z	12883	17439.3	16696.9	14985.4	14703.2	15393.8	12631.8	17118.4	14646.3	12837.2	13226.5	14952.7	14768.5	15517.5	13745.4	14048.6	15896.4	16554.8	16034.4	15574	15327.8	21164.7	13300.9	15753.4	12063.6	19688	14693	17075.1	12507.3	15415.5	17690.1	13846.2	9275.72	12439.1	13173.7	13503.6	13836.5	13736.1	11114.6	11852.8	13972	13863.4	13586.4	14594.2	15002	17849.4	18174.2	18410.2	15620.9
9.24_440.8877m/z	235108	250019	253532	248777	256223	256431	246648	249588	251977	255661	255356	256571	252868	250695	253901	246939	255303	242297	255641	262759	262673	248681	260851	253993	245710	256769	262822	259638	256358	251296	247786	259066	255709	252581	249597	244720	248221	250650	242806	245386	245289	250524	245011	252675	255301	247018	259662	257382	259616
9.23_982.7435m/z	1407.32	1692.5	999.473	776.626	2322.47	992.04	416.072	514.843	1937.21	1930.07	2636.05	2197.36	2628.42	960.9	3590.76	956.198	1463.24	48.4342	1590.46	2185.11	1083.23	1106.58	1840.6	2308.2	1130.01	2928.06	1966.13	1847.43	1796.33	3069.92	676.138	1203.92	1761.14	3066.35	1140.4	1187.72	2018.79	306.147	571.025	422.939	1577.82	2231.56	1439.19	1891.24	2243.69	1423.33	1485.29	2239.16	1167.91
9.23_904.7630m/z	4283.12	2565.81	3690.13	3039.64	3972.4	3881.27	2334.67	2952.51	3987.06	3009.11	3500.77	3204.92	4248.66	3437.7	3339.92	4361.47	3360.64	3986.91	3506.08	3925.66	2801.55	2516.41	6504.65	2278.18	3654.58	3125.11	4297.91	3898.69	3314.39	4937.71	3735.94	4673.99	4309.59	2575.3	3152.31	2300.58	2341.76	2753.73	3067.71	2888.01	2799.02	3461.04	4108.7	5418.02	4508.19	2854.2	4656.68	4664.63	4035.38
9.23_278.9084m/z	2505.73	3138.79	2380.22	2228.53	3339.71	3054.18	2898.39	2974.67	3208.22	1970.03	3452.99	2381.24	2172.52	2152.97	2689.33	2609.34	2382.16	3614.64	2499.6	4390.06	2677.89	2017.21	3845.21	2413.97	2637.31	3608.3	3403.41	2831.92	2574.93	3006.38	1812.63	2316.34	3269.96	2051.62	2366.17	2300.95	1675.24	2744.95	2926.11	2381.85	2429.54	1528.26	1610.49	3263.27	1911.98	4855.6	3827.27	3687.91	3744.8
9.23_191.9466m/z	2414.65	2166.84	2381.34	2645.41	1757.99	1402.88	1620.62	1956.75	2169.69	2220.11	2942.06	2732.21	2565.83	1817.76	1642.84	1875.08	1157.44	1934.93	1521.16	1959.25	2235.59	1172.94	1351.01	1143.77	2685.01	1395.49	2774.67	2276.35	2604.41	1685.97	2255.56	2175.58	1998.31	2062.34	2825.69	3256.17	2222.64	2363.44	1057.31	1996.87	1890.22	2060.72	2011.39	2923.04	1913.65	1633.9	2127.16	2792.14	1884.78
9.23_524.8501m/z	15529.3	16350.8	19769.7	15470.6	18940.2	18421.1	12780	16915.3	20685.3	19338.3	19167.8	18627.8	19207	21230.9	19622.2	17513.3	17478.1	17662.5	18940.2	17847.5	18296	18835.3	16537.1	17250.4	16450.1	17424.9	23909	22725.2	22777.1	18174.2	16206.6	21175.6	20127.5	20552.3	18747.4	18793.3	19702.4	17551	17361.7	17394.5	17386.4	17362.1	19852.1	20575.4	18931.5	11339.1	18805.7	20113	21029.9
9.22_754.8094m/z	3971.04	3381.6	4460.68	2995.02	3500.29	2553.06	2270.8	2745.8	3576.7	3222.43	4186.54	3579.79	3671.97	3320.42	4316.26	3031.23	5215.24	951.893	4928.31	2872.92	3974.38	3747.34	2517.83	1537.56	2594.19	2593.38	3870.98	3832.73	3488.78	3333.91	3435.02	3737.06	3222.29	3002.69	3335.55	3762.88	3924.03	1896.59	3009.24	4431.44	3375.13	3623.82	3682.22	4454.94	3697.84	2678.01	4978.46	4521.8	3623.74
9.21_827.7936m/z	4962.91	3715.09	5682.87	2101.46	4025.8	2934.7	1439.03	3875.6	3779.21	3597.4	3866.38	2603.62	2244.85	4506.38	3419.7	2189.7	2426.69	3711.96	4742.77	6412.83	4109.57	2396.75	3750.05	1998.07	2749.42	5480.09	4166.09	3295.18	1857.91	2759.27	3301.67	3395.55	2736.51	1743.94	2343.2	3014.18	3837.84	1933.89	3205.16	3050.86	2863.19	2176.91	3220.44	4387.06	2440.36	5118.37	3185.38	3697.28	3390.88
9.21_232.9167m/z	253.868	335.283	1190.15	395.184	430.351	779.811	898.438	584.484	1312.38	804.268	1723	608.836	557.02	863.379	320.468	1490.78	1295.77	30.1512	677.058	691.558	955.783	986.058	203.655	536.137	316.297	876.566	504.509	1783.21	427.554	1114.73	580.267	1094.95	811.645	979.095	444.321	803.302	1252.08	634.127	1230.43	733.496	1120.52	1080.04	1061.58	843.314	949.501	377.867	192.629	845.458	991.28
9.21_660.8242m/z	6834.47	10197.8	7849.5	8705.95	10838.2	10856.1	9401.49	11431.6	10316.9	9260.03	10457.1	10688.4	10461.8	10638.8	11663.4	11775.5	10144.9	9239.92	7917.18	12587.7	9526.27	12796.1	12009.9	9084	11487.4	10446.7	8517.32	10115.7	9048.33	11636.9	10484.8	12256.9	10781.2	12796.4	7920.06	7620.81	8927.33	10248.1	10524.6	8630.04	9051.57	9896.03	8333.93	10733.5	10227.8	7451	10625.5	8244.33	7323.56
9.21_592.8368m/z	12106	13840.4	16599.6	15634	15127	16635.4	14444.2	11160.7	12058.5	13820.9	16521.4	12881.5	12374.5	10687.3	13371.8	13363.6	14769.5	11488.7	15516.1	15686.4	16107.7	12774.6	14191.5	13036.4	12677.6	14016.7	14290.1	14900.3	14042.4	12078.6	14088	12340.6	15628.3	16038.4	12347	13470.8	13660.4	11500.1	13956.5	14179.5	10380.7	14877	14823.7	14425.4	11512.6	13518.7	15788.7	13994.9	12304.9
9.21_394.8928m/z	4409.75	5630.16	4772.99	4550.31	2960.1	4498.31	4575.92	4488.67	6015.49	6320.48	4999	4453.66	6453.1	6543.67	6766.29	5894.02	4025.9	4101.34	4669.07	5764.84	5341.37	3139.96	4346.29	4358.15	2983.28	4170.59	6602.88	5658.01	6539.89	7476.06	3627.31	4903.06	4296.75	6321.87	6881.77	7450.69	5582.3	5420.86	5547.94	4061.11	5873.03	6562.66	5947.05	7591	4953.46	3654.39	4549.8	3912.23	4830.49
9.21_690.8390m/z	7357.28	13548.8	12910.6	11879.3	11594.5	10809.1	10273.4	12119.3	11852.5	11444.2	14167.2	12428.3	10510.1	13008.2	10014.2	12447.2	10445.3	9461.54	12447.7	9770.11	7473.55	13817.9	10290	10394.1	12221.8	11095.3	11731.2	12492.2	12778.6	13499.9	11220.1	15677.9	12070.4	14576.6	11574.2	12858.8	13285.7	11437.4	11829.1	10625.3	9607.1	10473.9	13561	11095.2	11313	11455.1	12244.8	8562.89	13045.2
9.20_368.8912m/z	2449.21	1946.13	3159.59	3021.47	3288.57	2497.53	1447.66	2804.68	2346.34	2089.21	2487.47	2011.59	2196.52	1968.28	2323.25	3833.07	2501.69	2914.69	3262.4	2687.93	2679.03	2150.17	1736.02	2636.99	2738.8	1647.53	1900.12	3523.93	3234.71	1176.94	2150.99	2315.18	2510.22	3229.51	3290.19	2794.91	1893.72	2556.43	1908.23	2145.59	2209.51	2001.23	2442.21	2788.77	2461.93	2147.1	1634.68	3264.55	2213.58
9.20_750.8544m/z	6880.87	4768.98	9373.41	6527.96	5735.93	4991.24	5955.17	7515.63	7199.44	5295.84	7606.36	5148.79	6614.59	6196.86	6840.4	6169.51	5319.04	7186.05	6350.69	5640.67	5706.57	7647.16	9430.48	9493.89	8022.22	7445.42	6719.19	6527.03	3999.45	7720.79	7302.42	6710.11	8190.04	7761.42	5470.3	7585.54	6989.94	5233.77	7342.28	5806.04	5667.66	4347.13	6484.11	7559.21	7569.14	5357.76	5515.29	7783.14	4703.44
9.20_462.8805m/z	2502.47	2203.77	3316.29	3527.71	3044.19	3288.32	2518.32	3359.89	3111.8	5252.35	3815.2	3443.41	5012.79	4245.54	4052.75	4888.44	4437.48	2440.22	4694.55	3835.89	5609.52	3492.18	3287.63	3394.84	2913.74	4976.77	2400.02	2629.66	2824.27	5187.06	4231.91	3665.44	2298.17	4318.56	2768.02	3759.77	3538.84	4360.46	3725.7	3230.1	3360.16	4394.41	3879.81	4507.24	3812.99	4619.71	3571.48	5369.41	4316.39
9.20_644.8480m/z	18721.6	20120.8	17968.2	18752.2	15670	18652	15315.4	16912	19733.4	18490.8	19863	16772.3	17747	17234.7	17201.6	21172	18912.8	18380.1	16332	18274.3	17712.7	17377.5	16095.4	19568.5	16704.4	18935.6	18960.6	17460.8	16602.3	20385.7	17599.4	19872.1	19784.1	15954.2	17516.8	18219.9	18310.6	19306.8	18416.3	19269.5	17632.2	16912.5	17936	19067	16253.2	15329.1	19606.3	18730.4	18722.7
9.19_666.8387m/z	5726.64	6420.76	5815.1	5302.85	5369.55	4756.22	7071.92	5087.34	5891.37	5752.54	6458.91	4831.2	5065.62	3895.62	7205.66	6108.47	4872.21	2769.77	4569.68	6155.07	5972.8	8992.56	4969.2	5734.89	4278.6	7261.13	6616.02	5045.92	6591.49	6766.76	6307.12	6125.58	7235.15	6421.7	6988.31	6733.93	7165.1	7017.46	4991.06	6953.47	6423.76	7916.25	5181.98	5562.59	5574.55	6362.91	6208.27	4911.42	6077.56
9.19_598.8545m/z	2710.93	4179.32	5867.69	3091.96	4108.24	3604.22	3507.53	3975.27	2732.07	4071.65	4000.75	4545.06	3906.88	3345.12	3839.15	4039.21	4394.15	3597.86	3371.4	4789.69	4391.44	4492.57	3504.94	3548.64	4586.25	4951.07	2646.69	3892.87	4264.53	5672.68	5280.7	3345.4	3933.14	6028.26	5395.29	2733.28	4570.39	4258.6	3773.09	3683.74	4171.58	5303.97	4384.64	3751.71	4293.56	3323.27	3829.37	4367.09	4476.4
9.19_530.8676m/z	2753.87	4344.26	4856.17	5210.59	5619.67	5576.2	3377.43	4203.15	3648.49	5420.77	5429.54	6108.33	5593.14	4180.87	7004.91	5849.48	7452.38	5043.57	6396.24	7019.23	5903.02	5517.78	5737.07	4473.21	5018.9	3931.45	4856.16	7168.53	4274.81	5503.43	5375.11	7105.42	6300.09	5935.57	5682.18	5628.27	5975.45	4821.76	4264.69	5092.33	5983.54	6268.23	5213.71	6438.34	5398.99	4386.51	5821.46	5594.11	5607.09
9.18_696.8377m/z	8226.51	11025.2	13710.4	10223	10234.2	11138.7	8214.09	9355.44	10815.1	10990.1	11568.2	7876.78	8060.58	8005.09	8831.36	9437.81	10110.8	8276.78	9520.75	9772	11999.2	8405.27	8461.22	6645.38	8595.95	11347.7	10311.2	12088.1	10188.7	9070.57	7355.47	11403.1	10507.2	8891.65	10977.1	8984.64	9686.6	10644.7	9364.29	8925.3	8643.46	9223.83	8674.82	11258.3	9682.32	5717.34	7455.21	11605.2	8229
9.18_734.8155m/z	6785.78	9255.87	12194.1	9786.67	11253.8	12347.4	15217.4	12871.1	10638.2	11378.1	12269.5	10195.9	11189.8	10712.2	12653.1	11269.7	9839.63	11769.7	11931.4	15180.4	10206.9	12098.8	11374.2	10832.2	9410.74	12145.5	12862.5	12765.8	12098.5	13578	8792.99	12507.2	11282.2	9275.39	12042.8	11372.4	11050.6	11833.4	12286.4	14179.6	11385.6	12733.2	10687.5	10817.2	10827.5	11326.1	8813.37	10824.2	10861.5
9.18_582.8788m/z	12858.5	13154.1	14411.4	14665.3	14085	13190.1	10418.3	11791.2	12142.8	13841.4	12977.8	12026.3	15334	11775.1	13352.5	14572	13410.1	13111.6	14904.1	13295.6	12647.2	11001.9	11795.5	13139	13401.2	13550.9	15800.6	15319.2	13549.3	14185.8	15789.4	15624.5	13299.3	13686	13339.7	12437.4	11875.2	12698.2	11923.8	14621.5	13032.8	11740.7	14175.2	12784.7	11193.4	15066.7	13910.4	12714.8	13661.2
9.18_352.9130m/z	343.302	1321.93	2583.56	1857.89	938.5	1075.32	1142.71	1455.1	3072.35	1543.81	1863.09	1652.94	1769.79	1721.78	2093.73	3518.26	2855.84	1231.71	1745.73	2456.5	730.906	1530.83	1560.83	1862.69	1558.73	1678.05	1455.61	1950.78	1821.84	2080.3	2035.64	2635.21	1407.64	2709.48	2599.51	1106.94	1086.32	2524.95	1254.7	1892.52	1214.61	1985.66	2356.41	1171.52	1309.14	1665.14	1194.35	1873.91	2027.08
9.18_612.8966m/z	282.58	1087.66	987.659	810.024	591.61	776.013	1172.29	778.518	1402.44	483.443	1885.23	948.559	527.26	836.554	1260.37	1932.46	979.855	1105.42	1154.36	657.063	2138.46	830.82	1228.83	1285.69	690.401	1220.04	1828.15	972.943	1007.2	1653.42	1259.01	988.491	1577.9	1090.55	1205.27	1729.04	814.066	1551.73	1668.96	526.337	1430.82	1293.89	1782.17	1704.59	1084.64	432.713	597.579	642.133	1419.78
9.18_544.9083m/z	1005.58	1447.17	1949.57	1762.88	1363.83	1432.2	97.1787	1269.11	1393.84	1093.85	1360.76	2341.34	770.095	1591.86	2155.55	2767.99	1796.7	1204.43	1842.7	1469.87	1781.35	1630.44	1153.47	923.703	640.437	1079.1	3107.7	2882.91	2336.8	1180.15	1567.79	2264.07	1645.22	2576.04	485.893	2066.26	2472.64	1235.08	1422.09	1024.03	1026.32	928.766	1831.94	1686.9	2555.35	903.334	1537.16	1292.93	1285.57
9.18_408.9338m/z	2097.4	5989.97	4337.23	3652.05	2777.73	3460.52	3864.12	2403.89	4243.37	3655.1	3141.71	3259.7	3705.69	3727.03	4892.77	3312.69	4106.73	4180.64	3332.91	4264.88	3843.26	3284.35	3193.07	4174.88	3022.7	1980.29	3304.18	4297.37	4081.25	3993	2370.21	4979.13	2639.84	3322.7	3539.65	2696.41	3506.41	2721.13	3539.41	2491.35	2824.75	4123.16	2597.82	3020.27	1937.24	3712.47	4221.35	3846.55	3291.09
9.18_173.0309m/z	4260.25	4690.92	5229.3	3373.46	6043.95	4685.49	3114.44	3341.38	3738.35	4062.41	4003.65	3418.31	3914.56	4915.42	5163.95	4759.24	4221.15	4185.6	4217.02	2958.72	5354.98	4092.26	3191.79	4354.83	5241.14	2726.91	4474.99	3668.61	4984.7	4039.16	4537.07	4940.08	5578.21	4927.74	4126.46	3885.89	4597.83	4136.56	3308.96	3693.89	3188.5	3808.11	3513.64	4168.39	3796.47	4775.17	4189.77	4470.39	4311.17
9.18_272.9587m/z	22564.4	29625.5	27817.8	27852	30214.1	27152.2	25584.7	26726.2	27775.8	26482.9	25443.2	25289.9	26154.3	25823.7	28417	25808.9	27430.9	27582.6	26446.9	28617	27574.1	26297.4	28506	25554.2	26924.5	27513.4	32224	26685.9	30485.5	24283.1	28636.4	27806.1	28512.8	24396	27173.7	27666.6	25480.8	26906.6	27570.5	26190.8	26586.3	25390.3	26824.7	28476.1	27328.5	25994.3	26523.8	25896.3	26381.9
9.17_634.8894m/z	5589.65	6040.93	5575.99	5193.11	6978.07	3105.09	4312.67	2012.9	5147.92	4353.37	5197.72	4845.32	4384.01	4424.72	6067.54	6300.16	5465.22	5365.7	5837.35	5910.98	7164.16	5116.11	5474.03	4034.58	4728.51	5904.77	5251.05	5208.1	3992.21	5350.91	5320.69	5021.17	6526.9	4205.22	5590.8	4005.35	3694.84	2832.14	5601.03	5121.56	4439.01	6560.82	5404.51	5761	5367.31	5525.62	6725.21	4461.16	3809.33
9.17_430.9281m/z	7300.07	10785.3	9733.94	10561.2	11879.5	9689.76	9706.98	9389.23	10823.8	10700	11396.3	9699.08	10067.1	10405.5	9942.01	9972.17	10387.7	11376.8	11124.8	9809.49	9636.65	9847.84	9157.54	9353.27	9450.04	10360	11946.7	12256.5	11906.1	11289.4	11199.6	11213.5	11996.5	10537.7	9385.29	10150.3	10744.4	9801.37	10758.2	10881	9660.24	10485.3	10606.1	9464.09	10654.2	10596.4	7376.7	9597	12945.9
9.17_362.9403m/z	88879.3	92916.4	94569.2	91067.8	98289.4	96986	91402.8	96229.6	93601.2	92010.4	96352.2	93408.9	91780.8	93739.6	91385.7	93920.2	92286	95208.2	91877.3	91419.4	91111.3	91123.1	94612	96768.5	90669.7	92429.1	94215.2	92044	96740.1	90577.2	92653.6	96094.6	93289.5	91953.7	97572.4	90129.8	93452.7	91067.4	95273.6	93184	96327	95401.2	95192.6	90258.3	95635	92165.2	88989.7	95746.3	96762.6
9.16_400.9103m/z	2506.48	3041.43	3534.15	2516.21	2787.44	1997.35	3210.57	2376.65	3578.33	4910.27	2806.52	2847.18	3971.35	4499.55	3651.3	3650.94	3386.97	3152.73	4415.11	3852.48	3767.16	1288.49	3573.72	3985.9	1852.74	2696.82	5704.3	5801.74	2861.94	3842.58	2901.24	4932.39	2500.63	3485.31	4231.48	4084.5	3321.69	3376.03	3029.8	3079.82	2526.63	2796.14	2765.07	3620.89	3220	3298.96	4481.59	3470.94	4011.77
9.15_594.8474m/z	3531.65	2246.58	2871.58	2428.49	3673	3780.42	2197.98	1710.83	4628.65	4092.14	4980.23	3642.32	5598.74	4149.88	3105.66	6399.63	3108.67	4625.87	2374.27	3566.64	3381.73	4509.89	1571.31	2503.52	1928.87	4941.09	5167.88	3347.56	4640.72	4107.96	4794.53	2869.29	4467.69	4536.97	3435.6	2973.17	3448.88	2284.28	4373.16	5976.54	4376.93	3219.78	3853.72	3571.61	3418.09	2574.4	3177.27	2926.83	4683.82
9.15_468.8968m/z	13196	13074.2	13604	14725.6	12712.3	12832.5	10963.3	15669.1	15783.5	15490.8	12038.1	12180	12184.4	14418	13105.8	14853	12160.6	14485.4	13625.1	15455.5	14926.8	13326.9	11090.6	12926.5	14512.8	14188.8	15351.7	15583	12311	11794.9	13290.1	14951.4	14214	13674.7	13513.6	13485	13393.3	13991.7	12535.3	15220.7	13336.5	12325.1	13786.7	13487.9	13010.4	11181.6	16039.2	10557.4	14949.4
9.14_390.8941m/z	846.78	1754.55	1162.8	2384.96	1901.41	475.337	1392.05	1302.99	1179	2071.28	1904.54	1801.7	1277.52	2025.48	1833.37	1745.18	984.052	913.518	707.332	2131.68	1109.82	1516.38	1063.86	3610.66	2047.19	1560.6	2016.47	1521.7	1479.63	2667.07	1368.77	1846.48	873.386	1360.02	1727.12	1597.27	1909.11	962.597	2440.12	1859.8	1826.02	1765.08	1587.51	1956.86	1599.94	1346.78	833.916	1327.55	1743.01
9.14_254.9195m/z	4105.3	4408.64	4823.14	3379.6	3473.48	3965.35	1849.77	4322.12	5434.99	3472.59	2886.97	3956.91	5632.8	3824.47	5411.18	4496.67	4455.52	2695.92	3401.07	3993.73	3231.25	5941.3	4900.83	3515.64	4489.5	4210.46	3765.98	4350.71	4617.18	4142.23	5666.6	4066.3	2878.55	5319.99	3614.55	4183.71	4387.52	4384.43	3837.78	3976.21	5129.69	4552.01	3869.98	4348.33	4796.05	4401.02	3691.59	2622.77	3226.49
9.14_866.8093m/z	2916.56	3083.02	3293.46	3130.12	2831.22	1198.31	4022.05	2907.75	2753.66	3958.53	4872.81	3291.54	4202.5	2490.81	3336.25	4429.76	4116.84	4546.91	5546.07	5181.44	4486	2887.53	3450.38	2676.64	2602.57	4717.86	2700.13	5476.45	2393.58	3455.77	5299.84	3458.08	5295.62	4069.13	3807.82	2737.34	4588.67	2020.27	4630.01	5240	3297.3	3007.59	3359.71	3013.29	2412.45	4584.34	4326.31	4249.06	3833.4
9.14_662.8337m/z	3630.69	4578.69	3988.76	3409.21	4336.87	1335.57	2758.14	2898.47	3664.3	2905.02	3365.44	2765.08	2165.77	3328.09	3066.24	3129.86	2275.85	3647.06	3512.37	3521.11	4902.22	4600.95	2709.24	3111.58	2207.87	2011.64	2547.44	3198.54	1980.04	2538.32	2991.95	2541.29	3444.62	3392.1	2272.21	2909.6	2801.63	2831.73	3283.53	3040.46	2349.6	5118.89	3154.63	4212.07	2506.96	2278.53	4149.82	2523.7	2106.66
9.14_730.8217m/z	4750.57	4890.72	5011.41	3899.6	4287.9	3202.08	3474.89	2634.95	5769.65	5810.11	3821.41	4819.07	5458.95	6395.25	6042.92	6963.35	4288.45	5841.67	4878.52	5341.77	4357.65	3878.57	3801.11	5342.02	4090.51	2272.37	7854.11	6278.75	7223.05	6398.33	5572.69	6715.19	5336.74	5465.23	5888.36	5578.35	3983.54	5002.64	5156.65	6593.28	5212.97	6163.38	6131.71	5921.1	4542.66	3710.39	3704.28	3634.1	5630.25
9.14_740.8447m/z	19985.9	19116.6	20651.5	20281.5	19724.9	13859.8	26389.1	21550.2	24277.5	26559.3	25642.2	26915.4	22704.9	22466.9	26109	25984.6	23586.7	23745.6	26090.7	25332.9	28256.8	18936.3	23579.2	21879.4	25216.7	24915.8	26373.7	27338.5	21678.5	23660.5	27885.9	20478.9	23292.9	25755.4	23916.2	24060.3	24169.3	21367.9	23943.2	24392.1	24947.4	25553.1	24366.3	26547.2	26710.5	27999.6	29749.1	27127.5	26620.5
9.14_604.8709m/z	20042.1	22245.1	21898.9	20755.7	21596.4	25143	20635.3	18871.1	24610.6	24614.2	21838.7	19715.4	19233.1	22141.6	18418	20202.7	23225.1	23876.9	26240.2	24529.2	23283.8	23600.2	21677	23266.1	19418.7	23214.9	26253.6	26271.9	26005.5	21887.3	22210.7	25193.4	19801.7	23121.5	20032.3	22823	22724.6	23696.1	20766.6	22218.2	21110.5	22010.1	22432.2	22790.2	23774.2	22215.9	22972.5	24112	23135.4
9.14_360.9746m/z	939.149	1163.51	1533.35	691.998	538.868	926.611	1972.12	743.728	836.26	875.03	1780.68	1367.17	857.837	1332.11	737.661	1598.9	1153.06	522.919	726.652	820.014	1113.7	1639.05	183.5	36.7001	380.912	381.341	1632.33	890.438	1103.27	1693.75	675.445	923.799	1820.79	1165.1	1307.47	1919.44	1674.72	324.049	1412.46	1272.02	715.401	848.952	1635.89	936.129	1173.61	727.266	1240.21	1076.85	1388.86
9.14_944.8149m/z	3954.31	6064.49	3985.3	2959.79	3345.74	4129.74	5116.62	2258.36	4063.81	4187.1	5617.64	3810.19	4260.51	6133.69	4262.29	5324.95	4398.33	4044.42	5048.06	5552.78	6074.8	3255.3	2813.46	2268.38	4270.79	5895.57	5696.53	4769.6	5219.63	5274.58	3898.29	6223.12	7345.87	3904.07	1839.8	4357.55	5171.69	5691.05	3836.62	4406.06	4469.27	7020.26	4590.27	4049.42	4133.82	4329.82	5624.43	5244.68	6231.08
9.13_897.8210m/z	912.032	1856.15	1542.45	1693.03	2526.13	2407.61	276.153	850.381	3551.99	2337.85	2636.63	2420.04	1718.89	2489.88	1705.46	2213.44	2566.31	1547.48	2224.34	2516.97	5181.19	2271.42	1003.85	2568.99	2765.62	3330.8	1536.27	3674.21	1791.67	2015.49	3131.58	2876.32	2928.21	3177.51	1189.46	1738.97	1849.68	2243.02	3026.94	1393.3	1832.07	2584.83	3047.77	2442.64	667.354	1456.54	1232.78	1725.51	2627.76
9.13_829.8333m/z	3289.4	3437.43	3213.4	723.604	1440.74	3953.85	2070.88	2839.77	2463.14	4191.1	2940.12	4205.27	3311.94	2362.78	2627.61	2360.8	3025.59	1889.77	5913.42	5539.87	5244.93	4065.26	2719.11	3939.08	2289.94	2014.96	2842.55	2276.26	3711.07	3604.66	2955.91	3461.47	2712.62	3686.16	3050.18	2457.95	3905.88	2463.37	3580.01	2612.03	3611.04	3193.92	1875.51	2302.68	2361.87	3260.98	2947.79	2890.24	3340.94
9.13_732.8563m/z	4872.77	6602.16	5040.05	6480.91	6265.44	6169.31	3563.77	5853.61	6335.1	6292.83	6118.06	5320.54	6621.07	6579.92	5524.22	4305.75	5246.03	6007.21	7043.8	8852.78	7276.94	5768.41	8206.49	5535.54	4239.41	8448.18	4985.42	7185.4	6125.68	4237.93	6920.59	7337.63	5648.99	7090.48	5189.02	6241.48	6152.46	3889.24	5774.14	4831.85	6717.17	5484.45	6636.63	6703.97	5862.96	6755.03	7353.03	7630.95	6678.52
9.13_766.8576m/z	7368.74	9405.64	5876.53	6296.4	5005.26	7559.68	4566.87	4146.77	4763.8	7949.08	5932.34	5311.36	6115.95	6937.92	4133.15	7244.15	5383.01	5047.47	6191.77	8202.29	7303.42	6053.91	4830.19	7417.96	4919.61	6910.28	7584.73	6481.92	3885.98	6708.55	8831.27	8907.31	6646.51	5096.94	7683.48	6770.47	8715.73	6009.97	6111.38	7338.11	6766.23	7399.02	6927.19	5951.87	7323.13	5843.72	6420.05	5341.38	6939.86
9.12_834.8446m/z	5541.9	8006.24	7972.81	5412.22	8489.3	5387.95	9245.04	10113.9	7936.72	6836.15	7084.93	7674.02	8642.09	7691.44	7431.46	8973.53	6654.98	8468.97	7755.99	7233.4	7105.9	9608.37	8110.29	9183.37	10123.7	6245.64	8379.1	10506.3	6108.67	9281.69	10614.4	8896.15	9840.74	7384.25	6655.59	6741.42	8255.56	8316.68	8168.45	6857.37	6352.8	6639.1	8866.38	6361.36	8901.75	6412.05	7912.13	7898.44	9522.56
9.11_902.8325m/z	6292.88	3832.37	3613.94	6003.4	3344.71	3567.78	2416.54	3692.35	4112.78	5391.5	3857.53	4676.31	7213.49	5169.65	2923.77	4286.96	3752.55	5052.94	5039.84	7640.14	4348.27	4286.33	3227.26	3954.93	5497.99	7593.1	3050.23	7363.65	3691.76	4545.61	8394.18	4549.78	4466.89	3530.31	5161.18	3795.01	4536.27	4221.34	3372.47	3594.44	3960.95	5717.55	7160.22	5634.65	5678.1	2717.15	4504.26	3579.43	2598.88
9.11_1038.8080m/z	2888.46	5439.19	2419.39	5296.47	7024.93	3466.64	5994.91	3664.97	1952.23	2182.28	3419.05	5429.84	4926.14	4232.39	6767.88	4325.13	6960.78	2960.04	5514.86	5288.05	3861.74	4142.26	3350.02	4187.24	3552.87	5196.28	2471.39	4697.41	5647.96	3554.22	2559.26	3201.35	6236.95	6560.84	4161.73	3818.57	3257.63	3295.27	4338.45	4423.53	3631.66	4295.82	3088.84	2763.3	2680.99	4267.43	2281.11	5816.5	3566.59
9.10_622.8932m/z	2339.53	2005.74	2862.2	2549.83	3375.38	2420.81	1543.39	2335.51	1928.12	779.339	1486	1631.55	1393.7	938.245	3691.44	2426.56	1162.85	3095.61	1621.73	1167.71	2823.46	2641.52	1582.75	1818.59	2538.39	1602.11	472.104	1689.44	769.262	1382.41	2746.05	2406.89	1787.94	1347.05	2843.05	2185.94	1945.32	2059.43	1835.93	2100.96	2018.05	2106.04	2505.92	2213.28	1698.94	2539.37	2254.91	2626.36	1072.13
9.10_691.3802m/z	1490.29	1908.86	1576.82	1204.42	1175.04	1674.56	492.604	1999.25	452.626	2235.93	1870.68	1350.38	2954.75	1737.22	959.837	1068.37	1753.08	602.406	1296.98	1938.66	2524.01	2503.47	841.471	851.183	1753.87	1525.92	1466.04	1029.84	77.8541	483.994	2058.43	2505.46	1850.65	451.516	2207.75	1342.7	1525.67	1750.12	1587.07	1838.29	1622.01	783.123	1270.81	1502.61	1418.59	2717.04	788.434	748.301	2676.75
9.10_725.3732m/z	2226.72	3056.69	2591.86	1811.33	2195.75	3441.57	1472.01	2801.23	3609.71	2860.84	3311.75	2009.28	2949.65	3212.26	2752.79	2312.01	2377.53	2167.11	2634.65	2437.02	2682.92	3242.51	2251.65	3544.35	1879.52	1947.74	2069.1	2904.28	2797.76	3159.9	2361.62	4123.16	3335.55	2621.56	1526.15	1227.58	3495.75	2377.19	2322.18	3499.75	2350.2	1677.11	2519.57	2870.21	3063.1	2719.24	2583.57	1166.12	2310.58
9.10_1200.7842m/z	5848.23	4125.54	5004.55	4207.28	5508.25	5553.2	4685.29	4295.51	3280.11	5942.33	5702.77	6919.5	3738	4957.5	3680.9	6318.23	6284.06	4864.01	5884.39	3425.69	4043.05	6353.86	3896.72	3522.57	3104.98	4870.19	1541.15	3453.81	2642.23	128.957	4553.98	3726.12	6871.95	5469.54	3555.45	6904.44	3653.02	6988.08	5208.16	4441.97	6031.35	5757.45	6636.01	3450.66	4922.24	4392.41	4665.21	3722.66	128.957
9.10_1030.8147m/z	8841.41	10868.4	11815.9	8891.75	11421.6	10993.3	6654.67	10151.3	5786.16	11129.7	12311.9	11149	10027.4	11283.9	9811.36	11107.2	9924.64	10891.6	12397.6	10565.2	11455.2	9472.28	8060.38	7073.7	7766.46	9166.1	7787.86	11314.5	5427.64	4648.25	7383.98	9199.13	10015.9	7719.69	7607.32	6249.73	6646.71	11291.2	10681	9504.18	7922.55	4207.49	9924.43	8581.61	11515.7	8857.16	9471.55	13183.1	8325.93
9.09_861.3484m/z	910.658	2433.81	1612.29	1276.86	3157.63	3847.65	1021.21	1493.83	2183.09	2297.65	2792.55	2191.46	2386.38	2109.25	4097.78	1615.86	2184.64	1468.45	2005.44	859.308	3013.29	3059.78	2331.18	2195.55	997.671	2158	578.192	2317.72	1945.93	1093.38	1473.98	2888.48	4049.21	1287.87	1092.93	1102.09	1252.48	2087.54	2108.34	1250.38	537.865	904.161	858.246	2975.39	1753.73	1364.34	2260.71	2487.74	2168.81
9.09_759.3673m/z	2023.48	3369.23	1963.71	1433.75	3807.64	3147.24	3101.95	4140.32	2369.2	2766.98	1853.52	3503.85	2720.84	2427.32	2393.45	1271.44	2176.22	3266.38	808.019	2843.43	3253.8	3077.31	2851.33	2800.93	2149.41	2699.91	1982.93	725.566	2784.16	3247.82	2350.97	2813.14	3636.03	1669.97	2781.26	3144.82	3619.27	3616.9	4425.7	4226.33	3589.37	3483.97	3702.15	3630.36	4176.91	3372.74	2439.63	1780.42	2864.31
9.09_1166.7948m/z	2216.42	3540	3518.5	2041.3	2511.31	2820.68	2866.84	1731.04	1213.23	2972.74	1550.88	2154.84	4413.7	2068.94	3901.17	1891.53	2166.88	2066.32	2028.71	5324.88	2828.87	463.997	3892.31	1517.8	1566.34	2612.38	1112.95	697.748	2068.6	1083.26	1238.62	4539.84	2809	1324.67	2725.85	3779.44	2384.87	1515.61	2576.27	1396.24	1265.1	3062.25	2884.72	476.57	2763.13	3026.86	3272.05	4136.85	2346.38
9.09_1093.7935m/z	4229.69	6616.69	5289.34	6083.97	7362.49	6753.18	5151.59	6082.98	4208.03	4421.58	5774.98	6181.65	2921.62	3316.01	4482.41	3023.1	4258.29	4440.18	4557.86	4759.1	5855.12	4141.55	4262.42	6592.45	5278.8	5790.97	4530.89	4972.91	1348.98	4649.47	3837.97	6297.24	5097.7	7006.45	4343.92	2692.66	5005.25	4389.89	6178.35	7009.25	6493.12	2794.64	7176.03	3804.24	5142.01	3375.08	6966.31	9046.5	5716.98
9.09_651.8714m/z	3139.7	4549	2301.79	2677.7	4416.67	5015.6	2154.73	2525.62	2351.54	2250.78	2210.76	3054.92	3360.25	3515.3	5609.71	4208.94	1257.3	3810.47	3409.08	4421.15	4111.91	2360.75	1613.65	3347.59	3204.38	1677.41	2306	2615.98	3897.16	4400.78	4047.79	5087.7	4142	3304.85	3459.51	1988.27	4244.44	4015.47	4059.77	4003.21	3352.91	3887.11	2126.7	3511.13	1873.51	3846.68	2453.37	3552.92	4925.89
9.09_1025.8049m/z	9370.56	10517.1	8529.22	9306.39	7862.27	9065.88	9478.71	10888	5806.86	7913.88	5853.83	11979.6	7128.15	7131.92	9588.77	8492.83	9143	7435.3	7775.38	9911.71	7901.04	7567.99	7358.57	10060.6	10773.7	7926.51	7600.33	6032.07	9076.09	12071.3	10362.6	9825.49	12406.3	12229.7	8336.97	6907.95	8002.42	11439.6	7268.76	8822.79	9708.14	9855.33	7582.35	11391.4	9538.62	10412.5	9782.31	10387.1	11852.7
9.09_1132.7958m/z	8016.38	7025.92	8146.57	9003.23	10648.9	10570.7	9227.13	7859.9	7653.85	10310.2	8887.66	10478.1	10484.2	7845.7	7618.79	10735.1	11563.3	8876.58	8187.24	14946.4	10596.9	10928.8	9612.1	8873.15	9701.23	6487.12	1159.72	7072.57	10314.3	6468.46	8015.17	10840.8	13509.9	7719.6	7655.08	8320.07	3559.64	6292.31	9003.67	13914.2	12245.2	6150.9	14474	7609.62	11714.2	8976.86	10977.5	9347.22	4096.73
9.09_923.8209m/z	10621.3	9299.32	13864.4	11353.6	11166.1	10555.4	8865.99	12064.5	11695	12213	6255.15	13394.9	11485.6	11605	14096.8	11686.7	12788.4	11144.7	10103	10552.5	9552.32	8793.62	9688.09	9832.22	9905.7	7785.47	14355.6	11673	11709.8	7149.67	14286.9	9251.44	14792.4	12435.2	8651.87	9716.55	10995.4	11032.6	11389.5	15509.1	14290.1	14319.4	12742	11699.1	11539.8	11294	10491.3	10491.2	13398.2
9.09_962.8261m/z	10069	13301.4	9587.68	10780.7	9204.31	12322.8	9212.73	11660.8	8657.28	12373.8	12482.5	10902.8	9914.36	5422.67	10936.9	10385	13027.7	11398.2	12079.1	12439.8	14216.7	8301.47	11126.6	10748.9	11882.3	9345.6	9980.18	8008.68	7868.79	14349.1	13095.7	10545.4	14204.2	17248.2	13322.2	13255.8	10833	13315.1	13525.4	13475.8	9032.38	15414.1	11347.6	10581.3	13087.5	10874.8	10120.4	14473.7	10530.3
9.09_821.8388m/z	16487.3	15033	15561.7	18562.5	13900.4	13796.6	16180.8	15502.9	18114.9	15390	16736.3	15808	16030.3	18107.7	12981.2	17354.4	14821.7	14860.4	16018.2	15092	16823	10800.9	15695.7	16168.7	15888.5	13810.5	15884	16585.7	15630.1	15674.2	16792.4	17525.2	18156.3	14529.3	14081.4	12698	17006.6	16902.4	15445.6	16909.2	14199.4	14903.3	15433	16977.8	13036.2	15392.5	15305.4	17982.2	11702.1
9.09_719.8561m/z	17714.7	17058.7	20237.7	19181.4	18107.6	17287.7	18405.6	16592.4	16761.1	14584.3	19399.6	18304.9	18318.1	14876.2	17601.9	17769.1	20337.9	21312.3	16454.8	21521.2	18461	18710.6	18501.9	20675.2	17842.8	16479.2	18091.8	19608.5	20696	15605.6	15591.4	14887.8	15614.1	15848.2	17441.7	17078.4	18575.5	15385.6	21354.6	16025.6	13723.6	19455.5	16357.2	14834.8	15843.9	19055.1	19106.7	19456.2	19663.1
9.09_753.8508m/z	15702.5	19143.5	17909.3	17986.2	17596.2	17524.5	16304	18405.1	20042.8	14739.9	15421.8	17640.5	20165.9	19799.8	17247.6	19812.4	20589.6	17073.9	17195.9	18415.2	21790.7	15357.5	15236.9	17047.5	17356.7	19739.2	18354.6	16836.8	14485.6	18925.3	20648.3	15972.3	18049.3	14945.8	17454.7	17119.9	19015.1	17629.8	18526.1	19256.5	17671	16021.2	19867.3	18429	21328	19498.7	18304	17651.9	14534.1
9.09_690.8771m/z	15386.4	19334	16662.2	16464.5	18546.6	19509.5	14241.4	16299.2	15281	15365	15190.5	16378.1	16986.3	18221.3	16794.4	15550.8	18944	14614.3	15052.6	16461.5	16041.5	15567.5	13303.7	15487.4	15849.8	16023.2	17196.7	19636.6	21347.4	10814.7	20035.2	10585.2	22990.5	14627.9	16086.5	15309.1	17533.4	19258.6	16182.2	15363.3	17657.5	16235.2	14774.6	17545.5	15132.7	17364.8	17211.6	16598.7	13579
9.09_758.8635m/z	24491.8	26111.8	25558.1	28199.2	26551.8	27625.1	22640.1	22205.3	29040.4	22443	23824.2	21640.1	25873.5	27744.7	19720	25989.6	21457.7	26266.5	26606.6	21105	24468.1	25715.5	27952.2	23702.6	28081.1	24147.4	23524.4	27125.3	24539.6	25833.7	29431.9	23894.7	29470	23089.3	21727.8	26254.9	26827.4	28161.3	20928.1	18374	25787.5	25743.8	26165.9	25050.2	24050.4	26687.8	26151.6	24390	29985.9
9.09_928.8311m/z	47771.6	51279	54621.1	54614.4	53376.2	52144.7	47981.5	54813	51352.1	54974.7	47211.9	56270.9	56118.2	54772.5	51462.4	48729.5	54487.5	56271.8	55639.5	56773.3	56809.5	54327.2	51058.7	54567.1	52620.6	54461	62456.5	57649.8	48692	52859.2	57163.1	60931.1	57263.5	48727.3	47963.7	51048.5	54445.4	57658.5	56501.2	54093.2	56077.5	51494.8	52576.8	58881.5	55595	55367.6	49997.9	51568.5	60962.2
9.09_792.8566m/z	175512	183793	178750	192658	178630	186760	176380	181486	185518	190437	176128	192036	193221	177017	177847	181633	177138	189200	187695	185463	180752	190252	183857	182858	179401	202446	195500	190996	183875	179429	189264	201337	175061	182031	180414	182855	180610	182428	177523	180896	175535	182100	190346	182334	196232	185558	191882	181247	212203
9.09_656.8828m/z	372433	368264	377879	381936	369088	373425	374807	382505	372224	386521	361034	381558	380360	368221	371555	364005	373830	383701	378819	381196	378196	376526	384144	381694	373415	390969	391322	391145	372639	361318	370997	388902	368993	376456	373644	374388	372255	382321	379958	374596	374959	369670	370491	377729	381595	379368	388073	376359	401346
9.09_588.8961m/z	626734	625614	621329	643655	622684	625336	624948	637954	621194	617245	604938	634212	628126	619999	621607	603766	632393	633628	628946	625824	635254	620157	634786	629823	621027	624274	648019	636970	635900	601677	620779	623869	621765	619221	611786	614417	617614	642652	626302	636194	626504	605499	598030	630644	625155	637213	628909	629166	639629
9.09_452.9217m/z	564794	572685	570231	578518	564483	556975	568489	570992	568879	558999	547788	562089	566356	565106	557809	548294	563484	579274	559062	570189	562635	562061	575618	575335	566308	560049	582454	572912	579597	551303	560726	568851	563484	565238	559421	569175	560649	570235	566828	572551	566194	549665	546924	568175	562462	572809	561469	562348	584224
9.09_248.9599m/z	535557	543536	541341	548444	535759	535403	540618	554819	561709	548287	532474	554090	550538	535554	538058	529570	548117	542770	537756	536416	534109	546555	540527	558616	537913	553678	564199	556988	556374	539318	544462	551939	541114	550840	529693	550451	525181	558964	529536	559561	538214	535131	522640	546833	543743	540064	546019	536918	575437
9.08_682.8990m/z	2164.8	3044.46	3133.61	2785.71	2460.22	3218.5	3604.95	4001.05	2320.16	3131.5	2168.46	2613.07	3721.51	3441.44	3547.41	2527.5	3086.51	4533.36	5467.84	5692.45	3507.94	4653.77	1515.9	3147.78	2642.11	3772.54	2204.14	3495.64	2865.14	3727.77	2294.7	2487.4	2971.52	3779.67	2807.24	2545.68	3766.53	3309.24	2206.09	4213.27	2227.28	3076.22	2831	2755.77	1950.81	3915.25	3067.94	3041.37	2832.51
9.08_648.8547m/z	6766.29	6853.24	8228.71	6802.03	6779.82	8888.29	7183.72	6064.98	7234.02	6329.63	5302.58	5667	8570.98	7084.41	8865.63	6740.19	6428.26	7387.8	10297.8	6047.12	7590.38	7540.35	5947	4779.39	4779.84	3151.24	8423.23	6369.06	7316.14	8856.47	7763.37	5528.8	8766.02	8498.57	6800.3	8442.42	5501.18	8081.82	9315.28	7915.42	7928.19	8681.9	7960.17	7375.79	8469.4	5831.86	6581.68	8329.42	7116.24
9.08_884.8197m/z	2209.33	6351.86	5198.55	6360.43	4045.6	4916.01	1891.49	4594.07	4365.53	5070.25	4139.63	3165.87	4547.78	6039.62	5010.68	4883.75	4486.81	7355.11	5250.99	6218.2	6598.01	7702.54	3254.44	3350.48	5446.44	4599.33	4609.84	3504.19	6091.9	6227.24	5371.51	6039.68	3609.22	4020.35	3804.62	4407.4	5615.49	4826.12	6491.81	4450.71	3309.45	3453.01	5535.86	5656.9	4584.79	7224.22	5746.8	5386.82	5489.22
9.08_816.8303m/z	5863.05	6684.63	7773.18	6148.5	7473.87	6133.08	7142.35	10011.3	9112.55	9388.25	8065.83	7649.96	6393.73	5709.16	7921.79	8549.97	7629.34	9985.16	6216.09	6921.81	11863.1	10350.8	4094.04	8192.02	7095.41	9617.99	6410.91	9238.59	8198.79	8011.38	7935.87	6112.42	9646.81	7776.97	5002.72	7378.51	9560.89	7650.65	7404.05	9729.71	6720.53	9311.26	8349.42	7868.38	10048.8	3611.62	7343.23	7988.8	8908.62
9.08_716.8442m/z	7792.63	9319.31	8912.19	9326.52	7339.91	9827.94	8304.99	9449.5	10532.1	10699.5	8695.06	9305.49	9761.53	8789.06	8134.48	9095.23	9066.26	11576.6	7491.94	8228.39	8658.67	10964.9	9611.54	11665.8	10559.8	9666.82	10145.4	10928.7	11413.5	7268.74	11717.4	9095.87	10745.8	10560.5	9402	9681.51	9001.61	8142.81	10777.4	10402.5	8706.96	7313.16	7259.14	9352.62	9966.06	11302.1	10216.1	9326.57	11985.4
9.08_685.8644m/z	12823.8	11782.5	14792	12469.8	10030.4	9289.53	13391.9	11770.3	8016.57	8452.95	9818.6	8294.69	11210.7	8990.01	11871	11326.3	9936.74	13490.6	11856.4	11647.5	11090.3	12849.1	13269.2	9754.04	12365	10590.3	6914.24	7697.46	7313.48	10844	13063.2	13938.3	10956.3	9633.69	11806.6	9128.19	9209.16	11623.5	9509.97	10941.1	10869.1	10808.5	10331.2	10942.2	8589.16	9495.22	11283.2	7835.83	9924.65
9.08_782.8290m/z	39242	41552.6	41060.8	43021.8	42186.2	46368.6	43453.8	47757.2	39950.4	48740.3	41871.3	43432.4	43845.6	41290.1	38963.1	44159	36869.9	44033.4	45746.4	44624.8	42718.4	44168	43431.3	43490.1	41926.8	48028.1	48391.2	48227.3	42558.7	43524.1	40563.4	46760.3	42671.6	43120.2	39968.1	42722.3	38518.8	43049.4	36828.5	46741.3	42150	39312.8	40591.8	37130.1	43848.9	40902.3	44222.5	40533.2	51122.5
9.08_646.8544m/z	49021.8	50793.7	53783.9	50068	51173.4	49933.8	49882.7	51430.9	52025.4	46411.7	46115.9	48404.3	48795.9	49846.3	48173	47385.3	48579.4	50541.9	48538	48566	49929.6	48273.3	50327	54671.9	50844.4	49992.4	54771.8	52299	48326.8	47760.7	44672.6	51120.8	50492.6	50916.5	44480.6	52554.4	45067.5	49039.6	50401.5	53271.2	47131.8	48097.4	48859	47060.7	46670.8	51146.6	47467.3	51156.4	51029.8
9.07_512.8795m/z	7618.74	5655.42	8928.41	7474.99	10473.4	7548.68	7466.08	8283	8772.04	7169.7	8019.93	7245.35	8954.41	6899.78	8385.74	8005.74	5218.1	6638.07	7958.39	7561.58	9150.79	5447.1	9264.38	8252.39	6308.96	9773.82	6280.04	8894.21	8171.98	6434.75	8071.48	6733.8	6140.69	9487.08	5577.43	8517.42	8317.16	7756.75	8141.73	10640.6	8417.47	6474.4	7235.72	6534.32	6646.15	7772.03	8381.22	6791.79	8836.07
9.07_748.8422m/z	8234.89	4892.81	5570.9	5290.05	6267.73	6088.46	5289.27	4484.81	6186.27	7110.66	7139.38	3763.23	5552.66	5289.32	5755.45	6611.85	4110.14	4377.76	6061.75	4615.91	6550.59	5692.83	5301.8	5314.27	2777.85	5637.36	4940.85	7605.35	4416.86	4890.02	6532.78	5408.2	8052.9	4514.89	4070.02	5400.07	6725.83	5615.3	3690.38	4359.69	3667.75	6049.97	7509.07	6072.44	5027.93	7968.71	4181.37	5796.59	6012
9.06_444.8924m/z	3452.98	6266.91	5819.81	5228.28	4317.05	4815.61	3506.58	3905.64	2093.79	3135.34	4369.54	3602.49	2642.86	4664.71	3618.74	2454.2	5539.1	3258.34	5656.78	5665.88	5297.04	3529.87	2600.76	5146.28	3587.18	3767.03	3079.95	5631.59	5579.64	1729.2	3094.51	5919.7	3340.27	4907.23	4321	3202.74	4615.09	4695.74	3902.71	4812.36	3814.05	4779.18	5041.84	5730.99	4782.48	2650.22	3624.06	5027.94	2340.15
9.05_238.9317m/z	22985.1	25070.4	26507.1	26126.6	25398.8	26356.7	25974.5	25367.4	26605.1	25790.2	22257.2	23456.3	22978.2	21754.1	22687.7	22746.8	25896	24209	26835.3	23477.4	24521.8	26605.2	24942.3	25045.3	24130.9	25885.4	26253.2	25529.5	26055.9	23182.4	24998	26524.2	21886.2	24028.6	24558.8	22988	21620.1	23711.1	23333.9	23894.3	22142	22703.3	22604.8	23292	24553.8	27025.5	25291.1	25261.7	26843.4
9.05_274.9773m/z	931.323	1706.46	861.93	1665.38	2315.11	1589.35	1097.31	671.655	718.418	1484.96	1538.99	906.859	1510.24	1127.83	2176.8	1876.79	1616.06	1783.77	1419.08	986.558	1833.72	1493.17	1406.96	145.761	1238.52	1494.53	1260.98	860.637	1477.61	2252.95	1751.38	1538.35	2150.81	1766.76	1251.32	1349.89	968.603	2595.01	658.701	1015.36	1130.35	370.593	1080.11	2303.56	1835.65	880.73	807.222	974.875	1214.67
8.99_196.9625m/z	2710.95	2739.55	2677.06	3705.63	2946.15	2492.42	1458.48	2662.75	3306.71	892.232	2576.21	1798.94	1989.16	1710.19	1652.1	2464.15	1432.44	3739.47	3046.47	2662.08	2835.45	2412.22	2363.03	2765.85	2780.48	3261.85	2620.38	2304.6	3319.53	2889.97	2643.74	2512.19	1379.62	2907.53	2273.71	2507.29	1154.1	2281.62	3046.33	1473.74	1365.25	3085.92	3072.37	1212.13	2540.59	2551.67	2354.77	2319.96	2966.7
8.98_355.8604m/z	2111.03	3727.29	1620.73	2817.6	1810.2	2804.36	2255.28	1662.64	834.872	761.44	152.688	972.882	1182.55	1739.29	1071.73	1180.83	789.621	1939.18	500.643	1736.13	958.043	1060.42	1512.59	1913.69	1851.9	434.633	657.047	623.939	2402.45	1124.5	668.094	1195.57	3581.09	1128.24	227.476	731.69	945.622	1838.51	1466.76	916.857	3300.26	505.074	1210.63	2392.13	1083.8	1695.61	312.741	856.152	2365.37
8.98_195.8109m/z	16515.4	17638.5	11905.8	15440.3	11578.4	12874.7	12970.5	8420.83	12699.9	23781.9	12721.9	22580.6	32788.2	18266.7	14590.6	14467.1	25460.6	18423.6	18082.2	35088.7	27193.5	16298	13260.7	13249.3	9518.39	22121.2	11041.3	10960.9	9500.04	12407.9	20441.7	13802.5	23890.2	12474	12054.1	22168.5	13916.9	16844.1	19911.3	17893.6	22165.9	12083.2	12674.8	25160.9	18179.3	14540.5	27153	30327.7	19771.5
8.98_397.1599m/z	4797.53	5907.94	4009.07	5139.02	4044.84	5330.23	4202.02	5317.3	5051.14	3821.18	5692.27	3829.27	5937.41	5038.09	5775.91	4699.23	5536.2	6337.3	4026.15	5301.91	5733.83	4416.57	5436.91	6721.21	2976.22	2530.9	5146.3	5786.34	4695.27	6677.66	5065.2	5538.29	5326.3	5807.43	4079.14	5686.81	4553.21	4946.37	4947.99	5485.09	5574.48	5970.86	5477.77	6985.43	4711.61	5432.49	4024.17	4516.19	6646.57
8.96_297.1535m/z	17575.7	15717.2	18715.4	18570.2	16587.8	17678.6	13666	19629.8	17852.5	18358.2	16589	16628.6	18727.9	16791.5	18320.5	14417	18243.2	16582.1	21100.1	19736.2	22824.9	19099	19967.8	18346.3	16207.4	19714.8	22987.7	21296.2	17194.5	16538.5	20585.8	21163.1	18425.1	18053.9	17357.2	17455.6	18353.9	18364.3	15471.5	17883.4	16331	17283.1	17885.1	19255.9	17468.6	17070	23936.4	21987.2	23674.5
8.96_335.0123m/z	123874	129868	132606	131821	141339	136092	115555	136790	130987	112084	129259	108221	122982	122880	124282	136568	116559	118937	121544	128437	126113	122013	129457	127955	122415	111115	126926	127410	152389	127870	122952	124528	126236	138939	118136	129265	113829	112538	131606	128677	118731	137659	126421	124241	120270	122961	125820	124028	128629
8.95_154.9844m/z	21343.7	25081.1	30491.1	28121.8	30759.8	32442.7	21578.9	27585.2	22820.7	11192.7	27000.9	15665	17282.9	23521.4	18294.5	28145	13801.4	14432.8	27620.8	23652.8	30755.8	38875	22091	25070.3	17974.8	27199.2	30208.6	28213.7	24051.9	26328.8	17372.9	29434.2	15025	21207	25597.7	29513.7	20305.2	20798.5	27557.7	23509.1	17142.2	23205	20805.4	17076.1	14090.9	20861.4	24200.4	26988.7	31847.5
8.95_186.9562m/z	128375	106095	105741	117459	114822	116034	106604	126928	107269	111494	112390	119999	114794	122473	112056	113201	121354	116019	128748	122096	120696	107820	123325	125742	124651	127715	136737	122327	127041	113252	123217	124877	125843	126729	115159	115697	120932	119447	118321	115708	120503	116398	115089	123992	117248	135475	135600	122853	139110
8.95_139.0066m/z	606493	512199	506729	584941	549625	570065	556930	636896	600555	707326	586075	768757	645823	660954	646571	586077	684416	621706	675739	681772	644823	570689	620142	566552	599716	697097	733136	696509	557241	561176	686701	766598	662048	645976	629326	609327	702619	659859	634958	562518	663901	618273	684209	719913	610245	608986	753451	725258	821741
8.92_170.9815m/z	6200.62	5108.91	4427.54	5376.38	4908.93	4056.31	3912.87	4637.16	3908.05	3185.11	5241.06	3393.72	3379.45	3262.92	3738.15	3228.55	4385.22	3412.53	5474.75	5511.12	4107.54	3827.41	4516.28	4745.27	4952.38	4017.22	4683.98	3813.13	4915.55	4618.77	4390.9	4186.29	4483.83	3880.66	3484.92	3865	3005.21	3851.22	4685.48	6012.1	3981.59	5181.15	4973.49	4816.14	4034.77	4300.16	5049.47	4408.32	6340.35
8.85_171.0670m/z	1797.31	2095.11	2114.19	1793.67	2263.92	1974.42	1527.98	1670.22	2514.95	723.026	2076.85	1816.42	1392.38	1653.46	1788.74	1339.21	1629.7	2759.3	2132.31	2077.02	990.49	1850.16	2309.23	1939.69	2685.38	1270.43	2002.71	2552.37	3086.24	1666.11	1519.67	2930.29	2905.08	1687.73	1992.82	1850.21	2011.49	1482.07	2239.54	1339.74	1277.7	2193.46	1745.49	1805.13	2641.11	709.182	1705.59	1715.58	2166.77
8.83_185.0392m/z	33303	33445	36170.3	38063.1	37932.9	38378.8	32234.9	35075.2	34542.3	23841.5	34193.3	27816.1	31192.8	32549.3	27125.7	30502.6	28952.8	33365.2	32093.8	30164.3	33429.1	31153.2	40311.6	40848.6	29540.9	29539.9	34182.5	33855.6	36108.3	35412.1	26591.4	33847.5	30740.6	28852.2	32510.3	34440	27240.9	30323.7	35416.3	32474.7	36610.4	33961.4	30813.1	28171.9	29674.5	34412.5	35482.4	34318	33995.8
8.82_227.0487m/z	6716.28	7915.56	7464.48	6098.63	6898.8	7970.97	6731.7	6981.05	7241.18	4479.97	5690.65	5069.91	4150.73	5375.11	5598.17	5990.87	4993.12	7164.52	6480.57	5537.66	6020.76	5868.34	7985.74	7241.02	7350.85	5785.54	8880.95	7446.15	8286.74	5559.7	5143.56	7486.95	5131	5291.41	6569.49	4881.34	5193.5	4762.76	5777.3	3605.33	4663.05	5887.92	5677.73	4900.61	6434.97	7816.18	7170.55	7029.87	6396.99
8.35_159.0665m/z	451.529	1550.63	1720.87	1546.78	1528.53	1708.44	1166.31	1207.99	1626.08	1182.8	1036.48	1252.34	1034.18	1139.67	1469.98	779.811	1421.12	1214.17	1106.68	1243.66	931.35	1279.93	1605.34	1425.41	1082.64	815.03	1668.1	1905.19	2059.14	1290.1	944.287	1790.79	1072.04	2246.52	1319.01	877.123	1267.96	767.637	1624.17	871.534	2337.27	929.267	1157.23	1441.8	967.621	1855.44	1102.47	952.284	816.937
8.31_309.1742m/z	62929.4	58522.8	56948.9	64212.1	60736	66389.3	53195.5	61936.2	59105.4	63786.6	56662.9	64996.3	61178.3	68638.2	66216.2	57803.5	71358.3	71922.6	67140.4	70865.4	67415.1	55406.3	72435.4	61223.2	66844.3	59338.1	71578.6	67907.4	56579.1	55670.9	67260.8	78268.3	62705.8	58058.2	65099.3	59659.2	64961.2	68588.3	63606.4	60049.3	66066.9	60016	66700.8	62000.8	59893.9	64997.2	77178.6	73883.7	80678.2
8.31_187.0975m/z	84685.7	81535.9	77780	86928.9	88861.5	72265.3	74007.4	94125.2	70522.4	67042.7	64306.4	57943.1	66826.5	78488.8	61363.1	79913.8	63111.6	66938.1	58661	59290.3	63787	62488.7	82080.8	81932.5	67794.5	54649.1	62973.5	69189.6	86450.6	72235.6	69737	71411	74840.5	78458.8	67486.2	61863.3	65677.1	67287.7	68916.7	73034.5	72591.8	77438.4	70436.2	74192.4	59723	74071.3	62594.9	58485.4	68520.4
8.20_279.1636m/z	949.279	1758.86	640.86	1791.79	1683.15	2257.74	1212.26	748.085	947.21	1479.3	1717.55	2445.42	2616.64	2576.94	2350.5	1952.87	1115.34	993.405	3070.06	1485.13	2373.97	1867.69	1219.17	1036.17	1496.26	1632.26	1420.65	1767.83	2184.18	2306.48	2646.31	2300.65	1829.57	2435.15	1624.44	1617	1608.37	1307.08	852.379	1218.5	2735.88	2523.82	2045.99	2975.74	2006.66	1008.6	3654.59	2489.84	3611.11
8.06_381.2373m/z	1776.29	1994.66	2650.18	1203.78	1810.27	2466.43	1357.86	2041.6	1878.05	2653.52	1110.54	2119.41	2358.14	1720.31	2681.31	2650.14	1568.26	2278.36	2006.36	2492.51	1339.89	1255.99	2184.94	3380.11	2251.37	2499.29	2612.86	2999.99	1476.18	1716.29	2430.17	2584.22	2645.24	2410.38	2191.17	1857.84	1899.9	1593.28	1441.57	1590.99	3064.96	2327.49	2261.45	3691.33	1445.38	2776.51	1594.59	3362.41	3158.2
8.05_691.5551m/z	35898.7	35399.6	39802.8	36464.4	34613.8	33694.7	29791.6	38361	29843.6	29617.4	29060.1	34830.9	37581.8	38388.1	30876.8	38886.3	31857.2	33519.1	19718.2	24226	23429	25008	28983.2	38266.2	33996.7	17608.5	38794.9	33657.4	45949.1	40559.8	36768.6	32709	32206.8	34591.7	35907.4	32580.9	31822	35887.3	35855.7	33583.4	40656.7	38127.4	34551.2	33694.3	28662.6	34123	20444.4	27639.9	34074.9
8.05_762.5983m/z	4.38066e+06	4.06434e+06	4.20663e+06	3.99276e+06	4.3121e+06	3.90865e+06	4.72776e+06	4.53327e+06	3.92553e+06	3.49274e+06	4.28161e+06	3.72838e+06	4.1476e+06	3.97614e+06	4.1898e+06	4.309e+06	3.82331e+06	4.15307e+06	2.81883e+06	3.34355e+06	3.20135e+06	3.88352e+06	4.19005e+06	4.08845e+06	4.54026e+06	2.64198e+06	3.78452e+06	3.85179e+06	5.26042e+06	4.30225e+06	3.86439e+06	3.46912e+06	4.09877e+06	4.19765e+06	4.00021e+06	4.13985e+06	3.50301e+06	4.01861e+06	4.12676e+06	4.7252e+06	3.8929e+06	4.33105e+06	3.87861e+06	3.69966e+06	4.07907e+06	4.15272e+06	2.77552e+06	3.27737e+06	3.70052e+06
7.85_825.6071m/z	16192.1	17585.4	16464.7	16940.3	17182	14299.3	12520.6	16237.3	15186.2	7419.11	13378.9	10313.4	17451.7	17230.9	15688	19580.3	11459.3	17082.5	5808.27	5758.62	3639.69	10003.6	16860.9	18649.6	18068.8	4318.3	16397.8	17127.1	21302.1	18641	12956.6	15494	16618.2	17392.7	12999	17977.6	11173	13511.1	15786.5	17995.7	17982.6	13493.3	13053.1	13699.4	11413.2	17966.8	4557.08	8382.54	14442.2
7.84_167.0331m/z	399.07	686.99	304.004	954.06	878.289	1182.53	927.432	568.426	481.008	1110.22	435.218	309.98	843.622	596.641	837.839	405.893	16.3567	280.797	917.52	272.062	618.196	944.29	81.7837	629.925	666.79	674.634	1496.54	610.687	711.278	852.568	558.587	1027.14	556.779	841.303	373.361	886.827	655.592	809.738	699.899	360.028	557.583	684.75	972.237	491.241	557.299	350.568	376.663	1008.5	819.767
7.68_1001.8455m/z	7799.24	12555.4	11127.8	8175.64	6801.88	8854.66	7221.13	9040.56	9191.4	3800.68	11752.9	7058.84	9574.56	8139.76	8371.51	9801.61	11886.6	8504.63	2685.4	4793.66	3407.74	4954.07	10278.1	14086	9672.63	2885.91	11149.6	9775.43	13390	8630.53	11700.9	6844.67	11133.8	10082.9	8820.71	6484.16	5162.26	11871	7118.33	8995.44	14645.9	9280.68	12241.1	8564.05	7185.85	9229.55	2370.57	6016.6	9215.79
7.53_1044.8588m/z	40390.8	52837	44152.7	36183.3	42154.2	33950	38947.4	40346.8	41063.7	13746.4	39687.8	21649	38731.3	42353.3	24084.7	49176	24749.9	38321.2	7413.2	16964.6	14715.7	19709.4	54668.1	41693.3	35823.8	12504.4	34445	34861.7	57323.8	54791.4	26517.6	22921.5	50128	40826	27629.7	33902.2	22286.2	37813.1	44629.1	57487.9	46387	41841.2	31962	28806.7	26699	39699.7	10838.8	18053.5	25053.8
7.27_238.9322m/z	76736.8	92776.4	93843	92663	93695.4	88857.8	83436.4	89205.3	86588.6	71390.5	84341.7	70751.4	79668.8	81821.7	72090.3	79008.9	79387.5	76440.4	83360.5	86059.5	76820.5	86154.5	80842.9	90382	72037.8	85318.1	110650	84838.1	97542.4	90593.8	70885.2	93110	77187.6	73184.8	73584.5	80266.8	73960.1	76343.1	79026.3	78555	87474.5	82848.8	76089.4	71044	71215.1	81855.7	88773.4	110420	90483.5
6.06_112.9857m/z	365.197	615.334	326.27	254.579	119.697	146.589	495.368	355.495	226.338	540.718	471.167	368.679	440.858	770.825	607.622	504.166	112.384	296.766	379.421	316.592	127.85	371.67	820.888	337.258	218.629	371.242	684.868	424.42	516.387	166.784	243.663	552.106	401.586	290.159	289.62	417.807	407.749	648.312	855.695	101	301.341	667.436	329.374	414.925	1165.35	14.7067	553.289	579.383	466.754
5.79_321.2130m/z	1946.64	993.374	1899.79	1406.18	1320.37	2720.06	1016.26	966.919	1325.03	1285.61	977.322	2096.28	1324.99	2369.33	1310.38	2121.28	1002.39	962.754	2172.65	1770.13	1528.1	1113.52	2262.99	1236.56	1029.05	1897.87	1201.36	935.331	1652.03	1182.12	2417.83	1500.87	1204.03	708.361	486.5	1902.84	1757.24	1800.18	766.866	1186.67	1738.4	2266.95	1870.2	1804.35	396.759	1103.74	1724.28	1946.17	1402.85
5.78_353.2108m/z	10477.8	10674	11327.7	11924	10799.9	10616.3	11452.9	9021.11	11643	9761.06	10382.1	11516.5	10575.2	9764.75	11318.9	7725.2	10386.8	9747.95	10075.9	10467	8997.58	10185.1	9520.21	11345.3	8562.3	8510.35	13257.8	11352.5	10825.7	8314.28	10456.9	11815.5	10206.6	8420.74	6911.37	10052	11031	8550.64	8211.58	8780.56	10229.1	10705.4	9862.94	10216.5	8588.05	9579.51	10063.8	12537.9	11900
5.49_988.7737m/z	2869.76	2046.52	8813.02	6843.83	2593.78	3570.65	8617.68	4781	10056.4	4140.37	3312.46	6118.45	5872.13	6896.37	9344.09	14907	5864.45	10868.8	6915.85	10011.7	5936.56	4987.16	9177.64	8250.71	13842.2	9791.89	7167.1	6498.68	8459.07	4219.01	12865.5	10194	3798.74	8040.64	6229.78	7585.96	12231.5	6658.09	8574.73	10408.9	9938.42	9054.55	7255.13	9962.07	8236.36	4909.42	8070.85	8231.02	7988.15
5.39_703.5949m/z	4764.76	4795.98	6276.44	6158.81	5002.92	6149.7	5029.76	3798.72	1787.75	3802.07	4295.49	3270.96	3148.22	4909.33	3375.83	4056.82	4057.61	4362.4	2265.24	1704.54	897.702	4775.94	3606.13	4393.6	5539.03	1567.48	7829.29	4662.34	14905.9	5314.1	4256.16	3962.76	4361.51	2951.35	3242.47	1453.57	3296.7	3661.62	5088.73	6129.93	7131.43	4974.49	5010.36	4739.91	5697.75	5604.21	1621.85	3556.86	3409.51
5.38_1011.8702m/z	55332.1	50917.6	59364.1	53492.7	51769.1	62617.2	58092.8	54291.2	43910.6	43962.7	50560.7	58671.7	52109	47274.9	55980.5	54565.1	51472.8	55197.3	33162.6	49336.4	40945.4	51776.9	54120.9	57779.5	53994.1	48958.4	65398.4	58177.9	74799.6	50715.5	55103.4	64344.6	52267.9	58497.6	62982.8	58461.2	57469.6	50724.3	55985.7	68574.7	64437.3	54541.1	55999.5	67732.1	50853	54777.6	44218.6	56221.2	58489.5
5.35_789.6320m/z	9152.58	8273.51	9670.93	7901	3691.8	9209.19	6959.57	10358.9	7171.53	5191.62	7358.17	9924.43	6661.73	7320.83	8812.36	5337.08	10944.9	7987.98	1935.01	2486.01	4298.55	9608.07	6005.42	8479.04	7030.06	5367.63	10882.8	5967.29	11830.2	8075.09	5059.9	11256.3	8364.8	6759.68	8606.46	9486.65	9598.76	9644.37	8156.53	9467.63	11448.7	12558.2	6998.65	7950.09	8706.38	8300.67	1987.86	7741.23	8099.01
5.22_393.1738m/z	1050.18	1948.22	835.898	1379.33	1838.68	2049.59	955.289	1005.51	1579.76	1045.1	1444.48	1823.9	1870.26	1567.24	1339.68	1168.42	992.254	1535.02	1673.54	880.33	723.512	1235.19	1436.3	1119.79	1016.09	1869.92	2523.56	1833.47	2279.89	1418.27	1081.28	1507.68	1090.17	711.079	598.623	1756.16	1496.28	797.443	1063.62	1720.35	1739.08	2093.49	1155.61	1353.78	1894.87	1578.79	1225.99	1860.1	1391.02
5.20_960.7433m/z	1454.84	44.3425	5317.35	2020.12	44.3425	951.24	2004.09	731.403	1764.77	422.604	1830.44	1881.27	2300.46	2127.72	2348.18	4180.48	1104.88	3781.47	1878.45	1613.18	3218.55	1987.4	3654.97	3002.3	4010.48	3340.18	3879.44	2021.47	2637.77	614.233	3484.84	2571.17	1410.63	3228.83	2551.31	2080.99	2487.24	1559.8	2682.54	2573.47	2865.09	1764.44	2864.25	2945.4	1130.95	1956.93	3315.06	3854.57	2710.18
5.11_499.3649m/z	2575.96	3004.78	2145.58	2053.45	1128.01	2134.32	724.13	1379.53	2072.98	2162.68	1671.32	2558.53	2805.86	2454.96	2529.83	2888.38	1754.45	863.251	858.039	1818.32	1059.16	2270.2	1650.09	814.249	1609.8	718.66	2378.31	1833.88	2838.11	3207.06	2087.83	1211.95	1510.16	2648.5	2361.42	1987.52	1823.37	2667.59	1499.57	2942.58	1587.69	1916.7	2902.32	2835.35	2116.91	1083.56	1025.19	2000.44	2527.51
5.09_691.4421m/z	18155.6	20618.5	17310.6	17678.1	25623	20932.8	16118.6	18104.1	19636.1	14199.2	18795.8	20001.5	15687	20081.9	19293	22628.6	15643.2	19205.7	15131.4	25847.5	15073.2	21029.3	23629.2	21143.8	16353.6	16843.8	23302.2	16904.1	23720	21826.6	20225.7	21246.3	17846.9	23967.9	19645.5	17267.4	15657	18049.2	17539.1	18008.5	18415.2	24366	19913.7	17746.2	17469.9	13669.7	18117.6	21544.4	18852.3
4.83_698.6221m/z	3714.75	591.939	4510.13	6304.03	7673.52	7702.08	8303.63	12695.6	4468.93	5531.7	6847.18	3124.84	6060.37	7783.65	4221.87	19123.1	3713.03	6409.2	4380.56	5667.16	240.044	14995.5	2906.72	6798.43	4917.28	1557.03	16026.4	10888.1	12264.1	8637.37	3114.94	27796.9	5798.64	5621.34	5461.11	7035.35	4148.95	17263.9	4829.4	954.597	3332.11	7313.36	9375.17	4846.7	1179.85	4307.8	48.0088	4853.24	3107.95
4.82_708.6500m/z	9148.91	1342.36	9795.82	14493.3	18158.8	15590	14169.9	28685.7	11385	19427	16201.3	7931.82	21618.3	24790.6	12492.6	40818.2	10515.2	18822.6	9037.2	20779.2	1242.07	35792.8	8085.96	13353.1	19732.4	8626.02	22584	25058.1	23590.6	15666.4	10235.4	42394.5	16973.8	18721.7	11032.3	13316.7	12060.3	25679.5	11454.6	4780.32	10113.5	18291.8	19299.7	12482.9	3647.39	15443.9	2766.56	16314.8	12651.8
4.68_174.9555m/z	2.48249e+06	2.83464e+06	2.52266e+06	2.64443e+06	2.82842e+06	2.5918e+06	2.62295e+06	2.57459e+06	2.77248e+06	2.73986e+06	2.5623e+06	2.60805e+06	2.64797e+06	2.58663e+06	2.31361e+06	2.57518e+06	2.5188e+06	2.55007e+06	2.6759e+06	2.6392e+06	2.575e+06	2.68038e+06	2.72866e+06	2.58504e+06	2.44919e+06	2.70936e+06	2.58988e+06	2.68365e+06	2.49711e+06	2.63008e+06	2.46334e+06	2.76872e+06	2.41713e+06	2.55562e+06	2.63293e+06	2.66017e+06	2.52693e+06	2.6058e+06	2.6344e+06	2.61908e+06	2.44693e+06	2.61782e+06	2.65175e+06	2.53067e+06	2.6279e+06	2.46315e+06	2.70819e+06	2.51448e+06	2.75868e+06
4.62_288.9374m/z	1957.99	3029.64	3845.99	1855.05	2597.64	2192.41	2821.09	1967.66	3660.98	2319.94	3104.96	3005.89	1455.63	1980.45	2934.79	3463.85	2664.99	2149.55	3642.47	2574.23	1660.61	2217.48	2744.11	2209.26	2847.59	3003.97	2528.65	3179.89	4766.11	3578.45	2633.95	4504.29	1853	3344.39	3293.22	2028.8	3166.68	2794.41	1917.46	1688.72	2506.59	2308.05	3592.91	3690.47	3051.29	1626.66	2386.2	3738.46	3161.36
4.62_694.6344m/z	188692	178130	240983	171735	191991	138838	239314	353814	305958	197407	245956	219135	227727	163362	70822.2	301810	261817	129282	324991	110948	207026	246323	258140	202359	78447.1	171272	283443	327573	245374	290558	357608	286622	275772	194210	283552	336313	292016	259374	355840	38784.9	259022	207340	331331	84637.3	44247.7	76301.3	47210.6	140625	299350
4.44_226.9672m/z	6784.97	7533.84	6029.25	5905.95	6017.75	7061.15	4895.1	5572.25	7285.68	5397.68	5174.42	7277.21	6560.7	4739.64	5766.29	5695.37	5297.93	6455.76	6956.87	5709.18	6501.63	7448.13	6914.21	6321.25	5489.51	5637.88	5580.24	5996.49	5417.63	6265.27	6541.85	6083.29	5744.15	6802.66	6646.3	6059.52	6753.19	4533.62	6492.9	6252.64	5720.06	7240.11	5399.99	5909.26	5636.6	7595.49	5999.2	7193.55	6068.89
4.30_670.5892m/z	36624.5	24313.7	55463.3	37214.1	24019	44009.3	36016.5	55434.5	53152.3	21774.6	41033.1	23129.1	30849	34707.6	12446.2	34459.4	30412.1	39307.2	31354.6	13028.1	11807.1	34947.8	32566.5	37274.1	27111.9	19747.2	48604.5	56575	43432.4	39688.9	29483.8	33015.2	32769.9	33983.6	31992.3	33822.4	25071.3	30868.7	34077.6	5427.97	34073.4	29248.5	40819.1	12435.8	7773.8	22913.3	3414.02	22998.5	37321.9
[truncated: 595 more rows]
[truncated: 94 more columns]
